# Supplementary material for: Terminator-free template-independent enzymatic DNA synthesis for digital information storage
Source: Nat Commun. 2019 Jun 3;10:2383. doi: 10.1038/s41467-019-10258-1 (PMC6546792; doi:10.1038/s41467-019-10258-1)
Supplement: Supplementary file 4 — Source Data [file 41467_2019_10258_MOESM4_ESM.zip]

Archive with 33,354 entries (9,957 files):
- SourceData/
- SourceData/.DS_Store
- __MACOSX/
- __MACOSX/SourceData/
- __MACOSX/SourceData/._.DS_Store
- SourceData/E0-E4/
- SourceData/E0-E4/.DS_Store
- __MACOSX/SourceData/E0-E4/
- __MACOSX/SourceData/E0-E4/._.DS_Store
- SourceData/E0-E4/E0-E4_dataTable.csv
- SourceData/E0-E4/E1-E4_MAP_decoding/
- SourceData/E0-E4/E1-E4_MAP_decoding/Eureka-MAP-Decoding-Results/
- SourceData/E0-E4/E1-E4_MAP_decoding/Eureka-MAP-Decoding-Results/E2/
- SourceData/E0-E4/E1-E4_MAP_decoding/Eureka-MAP-Decoding-Results/E2/E2-map-decoding-read-threshold-4.txt
- __MACOSX/SourceData/E0-E4/E1-E4_MAP_decoding/
- __MACOSX/SourceData/E0-E4/E1-E4_MAP_decoding/Eureka-MAP-Decoding-Results/
- __MACOSX/SourceData/E0-E4/E1-E4_MAP_decoding/Eureka-MAP-Decoding-Results/E2/
- __MACOSX/SourceData/E0-E4/E1-E4_MAP_decoding/Eureka-MAP-Decoding-Results/E2/._E2-map-decoding-read-threshold-4.txt
- SourceData/E0-E4/E1-E4_MAP_decoding/Eureka-MAP-Decoding-Results/E2/E2-map-decoding-read-threshold-5.txt
- __MACOSX/SourceData/E0-E4/E1-E4_MAP_decoding/Eureka-MAP-Decoding-Results/E2/._E2-map-decoding-read-threshold-5.txt
- SourceData/E0-E4/E1-E4_MAP_decoding/Eureka-MAP-Decoding-Results/E2/E2-map-decoding-read-threshold-1.txt
- __MACOSX/SourceData/E0-E4/E1-E4_MAP_decoding/Eureka-MAP-Decoding-Results/E2/._E2-map-decoding-read-threshold-1.txt
- SourceData/E0-E4/E1-E4_MAP_decoding/Eureka-MAP-Decoding-Results/E2/E2-plain-filter-decoding.txt
- __MACOSX/SourceData/E0-E4/E1-E4_MAP_decoding/Eureka-MAP-Decoding-Results/E2/._E2-plain-filter-decoding.txt
- SourceData/E0-E4/E1-E4_MAP_decoding/Eureka-MAP-Decoding-Results/E2/E2-map-decoding-read-threshold-2.txt
- __MACOSX/SourceData/E0-E4/E1-E4_MAP_decoding/Eureka-MAP-Decoding-Results/E2/._E2-map-decoding-read-threshold-2.txt
- SourceData/E0-E4/E1-E4_MAP_decoding/Eureka-MAP-Decoding-Results/E2/E2-map-decoding-read-threshold-3.txt
- __MACOSX/SourceData/E0-E4/E1-E4_MAP_decoding/Eureka-MAP-Decoding-Results/E2/._E2-map-decoding-read-threshold-3.txt
- SourceData/E0-E4/E1-E4_MAP_decoding/Eureka-MAP-Decoding-Results/E2/E2-best-map-decoding.txt
- __MACOSX/SourceData/E0-E4/E1-E4_MAP_decoding/Eureka-MAP-Decoding-Results/E2/._E2-best-map-decoding.txt
- __MACOSX/SourceData/E0-E4/E1-E4_MAP_decoding/Eureka-MAP-Decoding-Results/._E2
- SourceData/E0-E4/E1-E4_MAP_decoding/Eureka-MAP-Decoding-Results/E3/
- SourceData/E0-E4/E1-E4_MAP_decoding/Eureka-MAP-Decoding-Results/E3/E3-best-map-decoding.txt
- __MACOSX/SourceData/E0-E4/E1-E4_MAP_decoding/Eureka-MAP-Decoding-Results/E3/
- __MACOSX/SourceData/E0-E4/E1-E4_MAP_decoding/Eureka-MAP-Decoding-Results/E3/._E3-best-map-decoding.txt
- SourceData/E0-E4/E1-E4_MAP_decoding/Eureka-MAP-Decoding-Results/E3/E3-map-decoding-read-threshold-4.txt
- __MACOSX/SourceData/E0-E4/E1-E4_MAP_decoding/Eureka-MAP-Decoding-Results/E3/._E3-map-decoding-read-threshold-4.txt
- SourceData/E0-E4/E1-E4_MAP_decoding/Eureka-MAP-Decoding-Results/E3/E3-map-decoding-read-threshold-5.txt
- __MACOSX/SourceData/E0-E4/E1-E4_MAP_decoding/Eureka-MAP-Decoding-Results/E3/._E3-map-decoding-read-threshold-5.txt
- SourceData/E0-E4/E1-E4_MAP_decoding/Eureka-MAP-Decoding-Results/E3/E3-map-decoding-read-threshold-1.txt
- __MACOSX/SourceData/E0-E4/E1-E4_MAP_decoding/Eureka-MAP-Decoding-Results/E3/._E3-map-decoding-read-threshold-1.txt
- SourceData/E0-E4/E1-E4_MAP_decoding/Eureka-MAP-Decoding-Results/E3/E3-map-decoding-read-threshold-2.txt
- __MACOSX/SourceData/E0-E4/E1-E4_MAP_decoding/Eureka-MAP-Decoding-Results/E3/._E3-map-decoding-read-threshold-2.txt
- SourceData/E0-E4/E1-E4_MAP_decoding/Eureka-MAP-Decoding-Results/E3/E3-map-decoding-read-threshold-3.txt
- __MACOSX/SourceData/E0-E4/E1-E4_MAP_decoding/Eureka-MAP-Decoding-Results/E3/._E3-map-decoding-read-threshold-3.txt
- SourceData/E0-E4/E1-E4_MAP_decoding/Eureka-MAP-Decoding-Results/E3/E3-plain-filter-decoding.txt
- __MACOSX/SourceData/E0-E4/E1-E4_MAP_decoding/Eureka-MAP-Decoding-Results/E3/._E3-plain-filter-decoding.txt
- __MACOSX/SourceData/E0-E4/E1-E4_MAP_decoding/Eureka-MAP-Decoding-Results/._E3
- SourceData/E0-E4/E1-E4_MAP_decoding/Eureka-MAP-Decoding-Results/E4/
- SourceData/E0-E4/E1-E4_MAP_decoding/Eureka-MAP-Decoding-Results/E4/E4-map-decoding-read-threshold-2.txt
- __MACOSX/SourceData/E0-E4/E1-E4_MAP_decoding/Eureka-MAP-Decoding-Results/E4/
- __MACOSX/SourceData/E0-E4/E1-E4_MAP_decoding/Eureka-MAP-Decoding-Results/E4/._E4-map-decoding-read-threshold-2.txt
- SourceData/E0-E4/E1-E4_MAP_decoding/Eureka-MAP-Decoding-Results/E4/E4-map-decoding-read-threshold-3.txt
- __MACOSX/SourceData/E0-E4/E1-E4_MAP_decoding/Eureka-MAP-Decoding-Results/E4/._E4-map-decoding-read-threshold-3.txt
- SourceData/E0-E4/E1-E4_MAP_decoding/Eureka-MAP-Decoding-Results/E4/E4-map-decoding-read-threshold-1.txt
- __MACOSX/SourceData/E0-E4/E1-E4_MAP_decoding/Eureka-MAP-Decoding-Results/E4/._E4-map-decoding-read-threshold-1.txt
- SourceData/E0-E4/E1-E4_MAP_decoding/Eureka-MAP-Decoding-Results/E4/E4-map-decoding-read-threshold-4.txt
- __MACOSX/SourceData/E0-E4/E1-E4_MAP_decoding/Eureka-MAP-Decoding-Results/E4/._E4-map-decoding-read-threshold-4.txt
- SourceData/E0-E4/E1-E4_MAP_decoding/Eureka-MAP-Decoding-Results/E4/E4-best-map-decoding.txt
- __MACOSX/SourceData/E0-E4/E1-E4_MAP_decoding/Eureka-MAP-Decoding-Results/E4/._E4-best-map-decoding.txt
- SourceData/E0-E4/E1-E4_MAP_decoding/Eureka-MAP-Decoding-Results/E4/E4-plain-filter-decoding.txt
- __MACOSX/SourceData/E0-E4/E1-E4_MAP_decoding/Eureka-MAP-Decoding-Results/E4/._E4-plain-filter-decoding.txt
- SourceData/E0-E4/E1-E4_MAP_decoding/Eureka-MAP-Decoding-Results/E4/E4-map-decoding-read-threshold-5.txt
- __MACOSX/SourceData/E0-E4/E1-E4_MAP_decoding/Eureka-MAP-Decoding-Results/E4/._E4-map-decoding-read-threshold-5.txt
- __MACOSX/SourceData/E0-E4/E1-E4_MAP_decoding/Eureka-MAP-Decoding-Results/._E4
- SourceData/E0-E4/E1-E4_MAP_decoding/Eureka-MAP-Decoding-Results/README.txt
- __MACOSX/SourceData/E0-E4/E1-E4_MAP_decoding/Eureka-MAP-Decoding-Results/._README.txt
- SourceData/E0-E4/E1-E4_MAP_decoding/Eureka-MAP-Decoding-Results/E1/
- SourceData/E0-E4/E1-E4_MAP_decoding/Eureka-MAP-Decoding-Results/E1/E1-best-map-decoding.txt
- __MACOSX/SourceData/E0-E4/E1-E4_MAP_decoding/Eureka-MAP-Decoding-Results/E1/
- __MACOSX/SourceData/E0-E4/E1-E4_MAP_decoding/Eureka-MAP-Decoding-Results/E1/._E1-best-map-decoding.txt
- SourceData/E0-E4/E1-E4_MAP_decoding/Eureka-MAP-Decoding-Results/E1/E1-map-decoding-read-threshold-3.txt
- __MACOSX/SourceData/E0-E4/E1-E4_MAP_decoding/Eureka-MAP-Decoding-Results/E1/._E1-map-decoding-read-threshold-3.txt
- SourceData/E0-E4/E1-E4_MAP_decoding/Eureka-MAP-Decoding-Results/E1/E1-map-decoding-read-threshold-2.txt
- __MACOSX/SourceData/E0-E4/E1-E4_MAP_decoding/Eureka-MAP-Decoding-Results/E1/._E1-map-decoding-read-threshold-2.txt
- SourceData/E0-E4/E1-E4_MAP_decoding/Eureka-MAP-Decoding-Results/E1/E1-map-decoding-read-threshold-1.txt
- __MACOSX/SourceData/E0-E4/E1-E4_MAP_decoding/Eureka-MAP-Decoding-Results/E1/._E1-map-decoding-read-threshold-1.txt
- SourceData/E0-E4/E1-E4_MAP_decoding/Eureka-MAP-Decoding-Results/E1/E1-map-decoding-read-threshold-5.txt
- __MACOSX/SourceData/E0-E4/E1-E4_MAP_decoding/Eureka-MAP-Decoding-Results/E1/._E1-map-decoding-read-threshold-5.txt
- SourceData/E0-E4/E1-E4_MAP_decoding/Eureka-MAP-Decoding-Results/E1/E1-map-decoding-read-threshold-4.txt
- __MACOSX/SourceData/E0-E4/E1-E4_MAP_decoding/Eureka-MAP-Decoding-Results/E1/._E1-map-decoding-read-threshold-4.txt
- SourceData/E0-E4/E1-E4_MAP_decoding/Eureka-MAP-Decoding-Results/E1/E1-plain-filter-decoding.txt
- __MACOSX/SourceData/E0-E4/E1-E4_MAP_decoding/Eureka-MAP-Decoding-Results/E1/._E1-plain-filter-decoding.txt
- __MACOSX/SourceData/E0-E4/E1-E4_MAP_decoding/Eureka-MAP-Decoding-Results/._E1
- __MACOSX/SourceData/E0-E4/E1-E4_MAP_decoding/._Eureka-MAP-Decoding-Results
- SourceData/E0-E4/E1-E4_MAP_decoding/Eureka-Purified-In-Silico-Sequencing-Data/
- SourceData/E0-E4/E1-E4_MAP_decoding/Eureka-Purified-In-Silico-Sequencing-Data/E3_2and3run.sort.uniq
- __MACOSX/SourceData/E0-E4/E1-E4_MAP_decoding/Eureka-Purified-In-Silico-Sequencing-Data/
- __MACOSX/SourceData/E0-E4/E1-E4_MAP_decoding/Eureka-Purified-In-Silico-Sequencing-Data/._E3_2and3run.sort.uniq
- SourceData/E0-E4/E1-E4_MAP_decoding/Eureka-Purified-In-Silico-Sequencing-Data/E4_2and3run.sort.uniq
- __MACOSX/SourceData/E0-E4/E1-E4_MAP_decoding/Eureka-Purified-In-Silico-Sequencing-Data/._E4_2and3run.sort.uniq
- SourceData/E0-E4/E1-E4_MAP_decoding/Eureka-Purified-In-Silico-Sequencing-Data/README.txt
- __MACOSX/SourceData/E0-E4/E1-E4_MAP_decoding/Eureka-Purified-In-Silico-Sequencing-Data/._README.txt
- SourceData/E0-E4/E1-E4_MAP_decoding/Eureka-Purified-In-Silico-Sequencing-Data/E2_2and3run.sort.uniq
- __MACOSX/SourceData/E0-E4/E1-E4_MAP_decoding/Eureka-Purified-In-Silico-Sequencing-Data/._E2_2and3run.sort.uniq
- SourceData/E0-E4/E1-E4_MAP_decoding/Eureka-Purified-In-Silico-Sequencing-Data/E1_2and3run.sort.uniq
- __MACOSX/SourceData/E0-E4/E1-E4_MAP_decoding/Eureka-Purified-In-Silico-Sequencing-Data/._E1_2and3run.sort.uniq
- __MACOSX/SourceData/E0-E4/E1-E4_MAP_decoding/._Eureka-Purified-In-Silico-Sequencing-Data
- SourceData/H01-H12/
- SourceData/H01-H12/.DS_Store
- __MACOSX/SourceData/H01-H12/
- __MACOSX/SourceData/H01-H12/._.DS_Store
- SourceData/H01-H12/H01-H12_dataTable_ONT.csv
- SourceData/H01-H12/H01-H12_dataTable_MiSeq.csv
- SourceData/Simulations/
- SourceData/Simulations/Simulation-DNA-Storage-36bits-74nt/
- SourceData/Simulations/Simulation-DNA-Storage-36bits-74nt/README.txt
- __MACOSX/SourceData/Simulations/
- __MACOSX/SourceData/Simulations/Simulation-DNA-Storage-36bits-74nt/
- __MACOSX/SourceData/Simulations/Simulation-DNA-Storage-36bits-74nt/._README.txt
- SourceData/Simulations/Simulation-DNA-Storage-36bits-74nt/Experiment-DEL-INS-SUB/
- SourceData/Simulations/Simulation-DNA-Storage-36bits-74nt/Experiment-DEL-INS-SUB/MAP-Decoded-DNA-Sequences/
- SourceData/Simulations/Simulation-DNA-Storage-36bits-74nt/Experiment-DEL-INS-SUB/MAP-Decoded-DNA-Sequences/map_decoded_DNA_sequences_2_565.txt
- __MACOSX/SourceData/Simulations/Simulation-DNA-Storage-36bits-74nt/Experiment-DEL-INS-SUB/
- __MACOSX/SourceData/Simulations/Simulation-DNA-Storage-36bits-74nt/Experiment-DEL-INS-SUB/MAP-Decoded-DNA-Sequences/
- __MACOSX/SourceData/Simulations/Simulation-DNA-Storage-36bits-74nt/Experiment-DEL-INS-SUB/MAP-Decoded-DNA-Sequences/._map_decoded_DNA_sequences_2_565.txt
- SourceData/Simulations/Simulation-DNA-Storage-36bits-74nt/Experiment-DEL-INS-SUB/MAP-Decoded-DNA-Sequences/map_decoded_DNA_sequences_4_285.txt
- __MACOSX/SourceData/Simulations/Simulation-DNA-Storage-36bits-74nt/Experiment-DEL-INS-SUB/MAP-Decoded-DNA-Sequences/._map_decoded_DNA_sequences_4_285.txt
- SourceData/Simulations/Simulation-DNA-Storage-36bits-74nt/Experiment-DEL-INS-SUB/MAP-Decoded-DNA-Sequences/map_decoded_DNA_sequences_1_465.txt
- __MACOSX/SourceData/Simulations/Simulation-DNA-Storage-36bits-74nt/Experiment-DEL-INS-SUB/MAP-Decoded-DNA-Sequences/._map_decoded_DNA_sequences_1_465.txt
- SourceData/Simulations/Simulation-DNA-Storage-36bits-74nt/Experiment-DEL-INS-SUB/MAP-Decoded-DNA-Sequences/map_decoded_DNA_sequences_0_110.txt
- __MACOSX/SourceData/Simulations/Simulation-DNA-Storage-36bits-74nt/Experiment-DEL-INS-SUB/MAP-Decoded-DNA-Sequences/._map_decoded_DNA_sequences_0_110.txt
- SourceData/Simulations/Simulation-DNA-Storage-36bits-74nt/Experiment-DEL-INS-SUB/MAP-Decoded-DNA-Sequences/map_decoded_DNA_sequences_4_520.txt
- __MACOSX/SourceData/Simulations/Simulation-DNA-Storage-36bits-74nt/Experiment-DEL-INS-SUB/MAP-Decoded-DNA-Sequences/._map_decoded_DNA_sequences_4_520.txt
- SourceData/Simulations/Simulation-DNA-Storage-36bits-74nt/Experiment-DEL-INS-SUB/MAP-Decoded-DNA-Sequences/map_decoded_DNA_sequences_4_5.txt
- __MACOSX/SourceData/Simulations/Simulation-DNA-Storage-36bits-74nt/Experiment-DEL-INS-SUB/MAP-Decoded-DNA-Sequences/._map_decoded_DNA_sequences_4_5.txt
- SourceData/Simulations/Simulation-DNA-Storage-36bits-74nt/Experiment-DEL-INS-SUB/MAP-Decoded-DNA-Sequences/map_decoded_DNA_sequences_5_280.txt
- __MACOSX/SourceData/Simulations/Simulation-DNA-Storage-36bits-74nt/Experiment-DEL-INS-SUB/MAP-Decoded-DNA-Sequences/._map_decoded_DNA_sequences_5_280.txt
- SourceData/Simulations/Simulation-DNA-Storage-36bits-74nt/Experiment-DEL-INS-SUB/MAP-Decoded-DNA-Sequences/map_decoded_DNA_sequences_3_560.txt
- __MACOSX/SourceData/Simulations/Simulation-DNA-Storage-36bits-74nt/Experiment-DEL-INS-SUB/MAP-Decoded-DNA-Sequences/._map_decoded_DNA_sequences_3_560.txt
- SourceData/Simulations/Simulation-DNA-Storage-36bits-74nt/Experiment-DEL-INS-SUB/MAP-Decoded-DNA-Sequences/map_decoded_DNA_sequences_5_525.txt
- __MACOSX/SourceData/Simulations/Simulation-DNA-Storage-36bits-74nt/Experiment-DEL-INS-SUB/MAP-Decoded-DNA-Sequences/._map_decoded_DNA_sequences_5_525.txt
- SourceData/Simulations/Simulation-DNA-Storage-36bits-74nt/Experiment-DEL-INS-SUB/MAP-Decoded-DNA-Sequences/map_decoded_DNA_sequences_2_95.txt
- __MACOSX/SourceData/Simulations/Simulation-DNA-Storage-36bits-74nt/Experiment-DEL-INS-SUB/MAP-Decoded-DNA-Sequences/._map_decoded_DNA_sequences_2_95.txt
- SourceData/Simulations/Simulation-DNA-Storage-36bits-74nt/Experiment-DEL-INS-SUB/MAP-Decoded-DNA-Sequences/map_decoded_DNA_sequences_0_460.txt
- __MACOSX/SourceData/Simulations/Simulation-DNA-Storage-36bits-74nt/Experiment-DEL-INS-SUB/MAP-Decoded-DNA-Sequences/._map_decoded_DNA_sequences_0_460.txt
- SourceData/Simulations/Simulation-DNA-Storage-36bits-74nt/Experiment-DEL-INS-SUB/MAP-Decoded-DNA-Sequences/map_decoded_DNA_sequences_1_115.txt
- __MACOSX/SourceData/Simulations/Simulation-DNA-Storage-36bits-74nt/Experiment-DEL-INS-SUB/MAP-Decoded-DNA-Sequences/._map_decoded_DNA_sequences_1_115.txt
- SourceData/Simulations/Simulation-DNA-Storage-36bits-74nt/Experiment-DEL-INS-SUB/MAP-Decoded-DNA-Sequences/map_decoded_DNA_sequences_2_175.txt
- __MACOSX/SourceData/Simulations/Simulation-DNA-Storage-36bits-74nt/Experiment-DEL-INS-SUB/MAP-Decoded-DNA-Sequences/._map_decoded_DNA_sequences_2_175.txt
- SourceData/Simulations/Simulation-DNA-Storage-36bits-74nt/Experiment-DEL-INS-SUB/MAP-Decoded-DNA-Sequences/map_decoded_DNA_sequences_3_400.txt
- __MACOSX/SourceData/Simulations/Simulation-DNA-Storage-36bits-74nt/Experiment-DEL-INS-SUB/MAP-Decoded-DNA-Sequences/._map_decoded_DNA_sequences_3_400.txt
- SourceData/Simulations/Simulation-DNA-Storage-36bits-74nt/Experiment-DEL-INS-SUB/MAP-Decoded-DNA-Sequences/map_decoded_DNA_sequences_0_90.txt
- __MACOSX/SourceData/Simulations/Simulation-DNA-Storage-36bits-74nt/Experiment-DEL-INS-SUB/MAP-Decoded-DNA-Sequences/._map_decoded_DNA_sequences_0_90.txt
- SourceData/Simulations/Simulation-DNA-Storage-36bits-74nt/Experiment-DEL-INS-SUB/MAP-Decoded-DNA-Sequences/map_decoded_DNA_sequences_0_500.txt
- __MACOSX/SourceData/Simulations/Simulation-DNA-Storage-36bits-74nt/Experiment-DEL-INS-SUB/MAP-Decoded-DNA-Sequences/._map_decoded_DNA_sequences_0_500.txt
- SourceData/Simulations/Simulation-DNA-Storage-36bits-74nt/Experiment-DEL-INS-SUB/MAP-Decoded-DNA-Sequences/map_decoded_DNA_sequences_4_130.txt
- __MACOSX/SourceData/Simulations/Simulation-DNA-Storage-36bits-74nt/Experiment-DEL-INS-SUB/MAP-Decoded-DNA-Sequences/._map_decoded_DNA_sequences_4_130.txt
- SourceData/Simulations/Simulation-DNA-Storage-36bits-74nt/Experiment-DEL-INS-SUB/MAP-Decoded-DNA-Sequences/map_decoded_DNA_sequences_5_445.txt
- __MACOSX/SourceData/Simulations/Simulation-DNA-Storage-36bits-74nt/Experiment-DEL-INS-SUB/MAP-Decoded-DNA-Sequences/._map_decoded_DNA_sequences_5_445.txt
- SourceData/Simulations/Simulation-DNA-Storage-36bits-74nt/Experiment-DEL-INS-SUB/MAP-Decoded-DNA-Sequences/map_decoded_DNA_sequences_3_170.txt
- __MACOSX/SourceData/Simulations/Simulation-DNA-Storage-36bits-74nt/Experiment-DEL-INS-SUB/MAP-Decoded-DNA-Sequences/._map_decoded_DNA_sequences_3_170.txt
- SourceData/Simulations/Simulation-DNA-Storage-36bits-74nt/Experiment-DEL-INS-SUB/MAP-Decoded-DNA-Sequences/map_decoded_DNA_sequences_2_405.txt
- __MACOSX/SourceData/Simulations/Simulation-DNA-Storage-36bits-74nt/Experiment-DEL-INS-SUB/MAP-Decoded-DNA-Sequences/._map_decoded_DNA_sequences_2_405.txt
- SourceData/Simulations/Simulation-DNA-Storage-36bits-74nt/Experiment-DEL-INS-SUB/MAP-Decoded-DNA-Sequences/map_decoded_DNA_sequences_5_135.txt
- __MACOSX/SourceData/Simulations/Simulation-DNA-Storage-36bits-74nt/Experiment-DEL-INS-SUB/MAP-Decoded-DNA-Sequences/._map_decoded_DNA_sequences_5_135.txt
- SourceData/Simulations/Simulation-DNA-Storage-36bits-74nt/Experiment-DEL-INS-SUB/MAP-Decoded-DNA-Sequences/map_decoded_DNA_sequences_4_440.txt
- __MACOSX/SourceData/Simulations/Simulation-DNA-Storage-36bits-74nt/Experiment-DEL-INS-SUB/MAP-Decoded-DNA-Sequences/._map_decoded_DNA_sequences_4_440.txt
- SourceData/Simulations/Simulation-DNA-Storage-36bits-74nt/Experiment-DEL-INS-SUB/MAP-Decoded-DNA-Sequences/map_decoded_DNA_sequences_1_505.txt
- __MACOSX/SourceData/Simulations/Simulation-DNA-Storage-36bits-74nt/Experiment-DEL-INS-SUB/MAP-Decoded-DNA-Sequences/._map_decoded_DNA_sequences_1_505.txt
- SourceData/Simulations/Simulation-DNA-Storage-36bits-74nt/Experiment-DEL-INS-SUB/MAP-Decoded-DNA-Sequences/map_decoded_DNA_sequences_4_455.txt
- __MACOSX/SourceData/Simulations/Simulation-DNA-Storage-36bits-74nt/Experiment-DEL-INS-SUB/MAP-Decoded-DNA-Sequences/._map_decoded_DNA_sequences_4_455.txt
- SourceData/Simulations/Simulation-DNA-Storage-36bits-74nt/Experiment-DEL-INS-SUB/MAP-Decoded-DNA-Sequences/map_decoded_DNA_sequences_5_120.txt
- __MACOSX/SourceData/Simulations/Simulation-DNA-Storage-36bits-74nt/Experiment-DEL-INS-SUB/MAP-Decoded-DNA-Sequences/._map_decoded_DNA_sequences_5_120.txt
- SourceData/Simulations/Simulation-DNA-Storage-36bits-74nt/Experiment-DEL-INS-SUB/MAP-Decoded-DNA-Sequences/map_decoded_DNA_sequences_1_510.txt
- __MACOSX/SourceData/Simulations/Simulation-DNA-Storage-36bits-74nt/Experiment-DEL-INS-SUB/MAP-Decoded-DNA-Sequences/._map_decoded_DNA_sequences_1_510.txt
- SourceData/Simulations/Simulation-DNA-Storage-36bits-74nt/Experiment-DEL-INS-SUB/MAP-Decoded-DNA-Sequences/map_decoded_DNA_sequences_2_410.txt
- __MACOSX/SourceData/Simulations/Simulation-DNA-Storage-36bits-74nt/Experiment-DEL-INS-SUB/MAP-Decoded-DNA-Sequences/._map_decoded_DNA_sequences_2_410.txt
- SourceData/Simulations/Simulation-DNA-Storage-36bits-74nt/Experiment-DEL-INS-SUB/MAP-Decoded-DNA-Sequences/map_decoded_DNA_sequences_3_165.txt
- __MACOSX/SourceData/Simulations/Simulation-DNA-Storage-36bits-74nt/Experiment-DEL-INS-SUB/MAP-Decoded-DNA-Sequences/._map_decoded_DNA_sequences_3_165.txt
- SourceData/Simulations/Simulation-DNA-Storage-36bits-74nt/Experiment-DEL-INS-SUB/MAP-Decoded-DNA-Sequences/map_decoded_DNA_sequences_0_515.txt
- __MACOSX/SourceData/Simulations/Simulation-DNA-Storage-36bits-74nt/Experiment-DEL-INS-SUB/MAP-Decoded-DNA-Sequences/._map_decoded_DNA_sequences_0_515.txt
- SourceData/Simulations/Simulation-DNA-Storage-36bits-74nt/Experiment-DEL-INS-SUB/MAP-Decoded-DNA-Sequences/map_decoded_DNA_sequences_0_85.txt
- __MACOSX/SourceData/Simulations/Simulation-DNA-Storage-36bits-74nt/Experiment-DEL-INS-SUB/MAP-Decoded-DNA-Sequences/._map_decoded_DNA_sequences_0_85.txt
- SourceData/Simulations/Simulation-DNA-Storage-36bits-74nt/Experiment-DEL-INS-SUB/MAP-Decoded-DNA-Sequences/map_decoded_DNA_sequences_5_450.txt
- __MACOSX/SourceData/Simulations/Simulation-DNA-Storage-36bits-74nt/Experiment-DEL-INS-SUB/MAP-Decoded-DNA-Sequences/._map_decoded_DNA_sequences_5_450.txt
- SourceData/Simulations/Simulation-DNA-Storage-36bits-74nt/Experiment-DEL-INS-SUB/MAP-Decoded-DNA-Sequences/map_decoded_DNA_sequences_4_125.txt
- __MACOSX/SourceData/Simulations/Simulation-DNA-Storage-36bits-74nt/Experiment-DEL-INS-SUB/MAP-Decoded-DNA-Sequences/._map_decoded_DNA_sequences_4_125.txt
- SourceData/Simulations/Simulation-DNA-Storage-36bits-74nt/Experiment-DEL-INS-SUB/MAP-Decoded-DNA-Sequences/map_decoded_DNA_sequences_3_415.txt
- __MACOSX/SourceData/Simulations/Simulation-DNA-Storage-36bits-74nt/Experiment-DEL-INS-SUB/MAP-Decoded-DNA-Sequences/._map_decoded_DNA_sequences_3_415.txt
- SourceData/Simulations/Simulation-DNA-Storage-36bits-74nt/Experiment-DEL-INS-SUB/MAP-Decoded-DNA-Sequences/map_decoded_DNA_sequences_2_160.txt
- __MACOSX/SourceData/Simulations/Simulation-DNA-Storage-36bits-74nt/Experiment-DEL-INS-SUB/MAP-Decoded-DNA-Sequences/._map_decoded_DNA_sequences_2_160.txt
- SourceData/Simulations/Simulation-DNA-Storage-36bits-74nt/Experiment-DEL-INS-SUB/MAP-Decoded-DNA-Sequences/map_decoded_DNA_sequences_2_80.txt
- __MACOSX/SourceData/Simulations/Simulation-DNA-Storage-36bits-74nt/Experiment-DEL-INS-SUB/MAP-Decoded-DNA-Sequences/._map_decoded_DNA_sequences_2_80.txt
- SourceData/Simulations/Simulation-DNA-Storage-36bits-74nt/Experiment-DEL-INS-SUB/MAP-Decoded-DNA-Sequences/map_decoded_DNA_sequences_5_530.txt
- __MACOSX/SourceData/Simulations/Simulation-DNA-Storage-36bits-74nt/Experiment-DEL-INS-SUB/MAP-Decoded-DNA-Sequences/._map_decoded_DNA_sequences_5_530.txt
- SourceData/Simulations/Simulation-DNA-Storage-36bits-74nt/Experiment-DEL-INS-SUB/MAP-Decoded-DNA-Sequences/map_decoded_DNA_sequences_1_100.txt
- __MACOSX/SourceData/Simulations/Simulation-DNA-Storage-36bits-74nt/Experiment-DEL-INS-SUB/MAP-Decoded-DNA-Sequences/._map_decoded_DNA_sequences_1_100.txt
- SourceData/Simulations/Simulation-DNA-Storage-36bits-74nt/Experiment-DEL-INS-SUB/MAP-Decoded-DNA-Sequences/map_decoded_DNA_sequences_0_475.txt
- __MACOSX/SourceData/Simulations/Simulation-DNA-Storage-36bits-74nt/Experiment-DEL-INS-SUB/MAP-Decoded-DNA-Sequences/._map_decoded_DNA_sequences_0_475.txt
- SourceData/Simulations/Simulation-DNA-Storage-36bits-74nt/Experiment-DEL-INS-SUB/MAP-Decoded-DNA-Sequences/map_decoded_DNA_sequences_5_295.txt
- __MACOSX/SourceData/Simulations/Simulation-DNA-Storage-36bits-74nt/Experiment-DEL-INS-SUB/MAP-Decoded-DNA-Sequences/._map_decoded_DNA_sequences_5_295.txt
- SourceData/Simulations/Simulation-DNA-Storage-36bits-74nt/Experiment-DEL-INS-SUB/MAP-Decoded-DNA-Sequences/map_decoded_DNA_sequences_3_575.txt
- __MACOSX/SourceData/Simulations/Simulation-DNA-Storage-36bits-74nt/Experiment-DEL-INS-SUB/MAP-Decoded-DNA-Sequences/._map_decoded_DNA_sequences_3_575.txt
- SourceData/Simulations/Simulation-DNA-Storage-36bits-74nt/Experiment-DEL-INS-SUB/MAP-Decoded-DNA-Sequences/map_decoded_DNA_sequences_0_105.txt
- __MACOSX/SourceData/Simulations/Simulation-DNA-Storage-36bits-74nt/Experiment-DEL-INS-SUB/MAP-Decoded-DNA-Sequences/._map_decoded_DNA_sequences_0_105.txt
- SourceData/Simulations/Simulation-DNA-Storage-36bits-74nt/Experiment-DEL-INS-SUB/MAP-Decoded-DNA-Sequences/map_decoded_DNA_sequences_1_470.txt
- __MACOSX/SourceData/Simulations/Simulation-DNA-Storage-36bits-74nt/Experiment-DEL-INS-SUB/MAP-Decoded-DNA-Sequences/._map_decoded_DNA_sequences_1_470.txt
- SourceData/Simulations/Simulation-DNA-Storage-36bits-74nt/Experiment-DEL-INS-SUB/MAP-Decoded-DNA-Sequences/map_decoded_DNA_sequences_4_535.txt
- __MACOSX/SourceData/Simulations/Simulation-DNA-Storage-36bits-74nt/Experiment-DEL-INS-SUB/MAP-Decoded-DNA-Sequences/._map_decoded_DNA_sequences_4_535.txt
- SourceData/Simulations/Simulation-DNA-Storage-36bits-74nt/Experiment-DEL-INS-SUB/MAP-Decoded-DNA-Sequences/map_decoded_DNA_sequences_2_570.txt
- __MACOSX/SourceData/Simulations/Simulation-DNA-Storage-36bits-74nt/Experiment-DEL-INS-SUB/MAP-Decoded-DNA-Sequences/._map_decoded_DNA_sequences_2_570.txt
- SourceData/Simulations/Simulation-DNA-Storage-36bits-74nt/Experiment-DEL-INS-SUB/MAP-Decoded-DNA-Sequences/map_decoded_DNA_sequences_4_290.txt
- __MACOSX/SourceData/Simulations/Simulation-DNA-Storage-36bits-74nt/Experiment-DEL-INS-SUB/MAP-Decoded-DNA-Sequences/._map_decoded_DNA_sequences_4_290.txt
- SourceData/Simulations/Simulation-DNA-Storage-36bits-74nt/Experiment-DEL-INS-SUB/MAP-Decoded-DNA-Sequences/map_decoded_DNA_sequences_1_10.txt
- __MACOSX/SourceData/Simulations/Simulation-DNA-Storage-36bits-74nt/Experiment-DEL-INS-SUB/MAP-Decoded-DNA-Sequences/._map_decoded_DNA_sequences_1_10.txt
- SourceData/Simulations/Simulation-DNA-Storage-36bits-74nt/Experiment-DEL-INS-SUB/MAP-Decoded-DNA-Sequences/map_decoded_DNA_sequences_2_200.txt
- __MACOSX/SourceData/Simulations/Simulation-DNA-Storage-36bits-74nt/Experiment-DEL-INS-SUB/MAP-Decoded-DNA-Sequences/._map_decoded_DNA_sequences_2_200.txt
- SourceData/Simulations/Simulation-DNA-Storage-36bits-74nt/Experiment-DEL-INS-SUB/MAP-Decoded-DNA-Sequences/map_decoded_DNA_sequences_4_245.txt
- __MACOSX/SourceData/Simulations/Simulation-DNA-Storage-36bits-74nt/Experiment-DEL-INS-SUB/MAP-Decoded-DNA-Sequences/._map_decoded_DNA_sequences_4_245.txt
- SourceData/Simulations/Simulation-DNA-Storage-36bits-74nt/Experiment-DEL-INS-SUB/MAP-Decoded-DNA-Sequences/map_decoded_DNA_sequences_1_300.txt
- __MACOSX/SourceData/Simulations/Simulation-DNA-Storage-36bits-74nt/Experiment-DEL-INS-SUB/MAP-Decoded-DNA-Sequences/._map_decoded_DNA_sequences_1_300.txt
- SourceData/Simulations/Simulation-DNA-Storage-36bits-74nt/Experiment-DEL-INS-SUB/MAP-Decoded-DNA-Sequences/map_decoded_DNA_sequences_5_60.txt
- __MACOSX/SourceData/Simulations/Simulation-DNA-Storage-36bits-74nt/Experiment-DEL-INS-SUB/MAP-Decoded-DNA-Sequences/._map_decoded_DNA_sequences_5_60.txt
- SourceData/Simulations/Simulation-DNA-Storage-36bits-74nt/Experiment-DEL-INS-SUB/MAP-Decoded-DNA-Sequences/map_decoded_DNA_sequences_3_205.txt
- __MACOSX/SourceData/Simulations/Simulation-DNA-Storage-36bits-74nt/Experiment-DEL-INS-SUB/MAP-Decoded-DNA-Sequences/._map_decoded_DNA_sequences_3_205.txt
- SourceData/Simulations/Simulation-DNA-Storage-36bits-74nt/Experiment-DEL-INS-SUB/MAP-Decoded-DNA-Sequences/map_decoded_DNA_sequences_2_55.txt
- __MACOSX/SourceData/Simulations/Simulation-DNA-Storage-36bits-74nt/Experiment-DEL-INS-SUB/MAP-Decoded-DNA-Sequences/._map_decoded_DNA_sequences_2_55.txt
- SourceData/Simulations/Simulation-DNA-Storage-36bits-74nt/Experiment-DEL-INS-SUB/MAP-Decoded-DNA-Sequences/map_decoded_DNA_sequences_0_305.txt
- __MACOSX/SourceData/Simulations/Simulation-DNA-Storage-36bits-74nt/Experiment-DEL-INS-SUB/MAP-Decoded-DNA-Sequences/._map_decoded_DNA_sequences_0_305.txt
- SourceData/Simulations/Simulation-DNA-Storage-36bits-74nt/Experiment-DEL-INS-SUB/MAP-Decoded-DNA-Sequences/map_decoded_DNA_sequences_5_240.txt
- __MACOSX/SourceData/Simulations/Simulation-DNA-Storage-36bits-74nt/Experiment-DEL-INS-SUB/MAP-Decoded-DNA-Sequences/._map_decoded_DNA_sequences_5_240.txt
- SourceData/Simulations/Simulation-DNA-Storage-36bits-74nt/Experiment-DEL-INS-SUB/MAP-Decoded-DNA-Sequences/map_decoded_DNA_sequences_5_485.txt
- __MACOSX/SourceData/Simulations/Simulation-DNA-Storage-36bits-74nt/Experiment-DEL-INS-SUB/MAP-Decoded-DNA-Sequences/._map_decoded_DNA_sequences_5_485.txt
- SourceData/Simulations/Simulation-DNA-Storage-36bits-74nt/Experiment-DEL-INS-SUB/MAP-Decoded-DNA-Sequences/map_decoded_DNA_sequences_0_50.txt
- __MACOSX/SourceData/Simulations/Simulation-DNA-Storage-36bits-74nt/Experiment-DEL-INS-SUB/MAP-Decoded-DNA-Sequences/._map_decoded_DNA_sequences_0_50.txt
- SourceData/Simulations/Simulation-DNA-Storage-36bits-74nt/Experiment-DEL-INS-SUB/MAP-Decoded-DNA-Sequences/map_decoded_DNA_sequences_3_365.txt
- __MACOSX/SourceData/Simulations/Simulation-DNA-Storage-36bits-74nt/Experiment-DEL-INS-SUB/MAP-Decoded-DNA-Sequences/._map_decoded_DNA_sequences_3_365.txt
- SourceData/Simulations/Simulation-DNA-Storage-36bits-74nt/Experiment-DEL-INS-SUB/MAP-Decoded-DNA-Sequences/map_decoded_DNA_sequences_5_320.txt
- __MACOSX/SourceData/Simulations/Simulation-DNA-Storage-36bits-74nt/Experiment-DEL-INS-SUB/MAP-Decoded-DNA-Sequences/._map_decoded_DNA_sequences_5_320.txt
- SourceData/Simulations/Simulation-DNA-Storage-36bits-74nt/Experiment-DEL-INS-SUB/MAP-Decoded-DNA-Sequences/map_decoded_DNA_sequences_0_265.txt
- __MACOSX/SourceData/Simulations/Simulation-DNA-Storage-36bits-74nt/Experiment-DEL-INS-SUB/MAP-Decoded-DNA-Sequences/._map_decoded_DNA_sequences_0_265.txt
- SourceData/Simulations/Simulation-DNA-Storage-36bits-74nt/Experiment-DEL-INS-SUB/MAP-Decoded-DNA-Sequences/map_decoded_DNA_sequences_3_15.txt
- __MACOSX/SourceData/Simulations/Simulation-DNA-Storage-36bits-74nt/Experiment-DEL-INS-SUB/MAP-Decoded-DNA-Sequences/._map_decoded_DNA_sequences_3_15.txt
- SourceData/Simulations/Simulation-DNA-Storage-36bits-74nt/Experiment-DEL-INS-SUB/MAP-Decoded-DNA-Sequences/map_decoded_DNA_sequences_2_360.txt
- __MACOSX/SourceData/Simulations/Simulation-DNA-Storage-36bits-74nt/Experiment-DEL-INS-SUB/MAP-Decoded-DNA-Sequences/._map_decoded_DNA_sequences_2_360.txt
- SourceData/Simulations/Simulation-DNA-Storage-36bits-74nt/Experiment-DEL-INS-SUB/MAP-Decoded-DNA-Sequences/map_decoded_DNA_sequences_4_20.txt
- __MACOSX/SourceData/Simulations/Simulation-DNA-Storage-36bits-74nt/Experiment-DEL-INS-SUB/MAP-Decoded-DNA-Sequences/._map_decoded_DNA_sequences_4_20.txt
- SourceData/Simulations/Simulation-DNA-Storage-36bits-74nt/Experiment-DEL-INS-SUB/MAP-Decoded-DNA-Sequences/map_decoded_DNA_sequences_4_480.txt
- __MACOSX/SourceData/Simulations/Simulation-DNA-Storage-36bits-74nt/Experiment-DEL-INS-SUB/MAP-Decoded-DNA-Sequences/._map_decoded_DNA_sequences_4_480.txt
- SourceData/Simulations/Simulation-DNA-Storage-36bits-74nt/Experiment-DEL-INS-SUB/MAP-Decoded-DNA-Sequences/map_decoded_DNA_sequences_1_260.txt
- __MACOSX/SourceData/Simulations/Simulation-DNA-Storage-36bits-74nt/Experiment-DEL-INS-SUB/MAP-Decoded-DNA-Sequences/._map_decoded_DNA_sequences_1_260.txt
- SourceData/Simulations/Simulation-DNA-Storage-36bits-74nt/Experiment-DEL-INS-SUB/MAP-Decoded-DNA-Sequences/map_decoded_DNA_sequences_4_325.txt
- __MACOSX/SourceData/Simulations/Simulation-DNA-Storage-36bits-74nt/Experiment-DEL-INS-SUB/MAP-Decoded-DNA-Sequences/._map_decoded_DNA_sequences_4_325.txt
- SourceData/Simulations/Simulation-DNA-Storage-36bits-74nt/Experiment-DEL-INS-SUB/MAP-Decoded-DNA-Sequences/map_decoded_DNA_sequences_1_275.txt
- __MACOSX/SourceData/Simulations/Simulation-DNA-Storage-36bits-74nt/Experiment-DEL-INS-SUB/MAP-Decoded-DNA-Sequences/._map_decoded_DNA_sequences_1_275.txt
- SourceData/Simulations/Simulation-DNA-Storage-36bits-74nt/Experiment-DEL-INS-SUB/MAP-Decoded-DNA-Sequences/map_decoded_DNA_sequences_4_330.txt
- __MACOSX/SourceData/Simulations/Simulation-DNA-Storage-36bits-74nt/Experiment-DEL-INS-SUB/MAP-Decoded-DNA-Sequences/._map_decoded_DNA_sequences_4_330.txt
- SourceData/Simulations/Simulation-DNA-Storage-36bits-74nt/Experiment-DEL-INS-SUB/MAP-Decoded-DNA-Sequences/map_decoded_DNA_sequences_4_35.txt
- __MACOSX/SourceData/Simulations/Simulation-DNA-Storage-36bits-74nt/Experiment-DEL-INS-SUB/MAP-Decoded-DNA-Sequences/._map_decoded_DNA_sequences_4_35.txt
- SourceData/Simulations/Simulation-DNA-Storage-36bits-74nt/Experiment-DEL-INS-SUB/MAP-Decoded-DNA-Sequences/map_decoded_DNA_sequences_2_375.txt
- __MACOSX/SourceData/Simulations/Simulation-DNA-Storage-36bits-74nt/Experiment-DEL-INS-SUB/MAP-Decoded-DNA-Sequences/._map_decoded_DNA_sequences_2_375.txt
- SourceData/Simulations/Simulation-DNA-Storage-36bits-74nt/Experiment-DEL-INS-SUB/MAP-Decoded-DNA-Sequences/map_decoded_DNA_sequences_3_600.txt
- __MACOSX/SourceData/Simulations/Simulation-DNA-Storage-36bits-74nt/Experiment-DEL-INS-SUB/MAP-Decoded-DNA-Sequences/._map_decoded_DNA_sequences_3_600.txt
- SourceData/Simulations/Simulation-DNA-Storage-36bits-74nt/Experiment-DEL-INS-SUB/MAP-Decoded-DNA-Sequences/map_decoded_DNA_sequences_4_495.txt
- __MACOSX/SourceData/Simulations/Simulation-DNA-Storage-36bits-74nt/Experiment-DEL-INS-SUB/MAP-Decoded-DNA-Sequences/._map_decoded_DNA_sequences_4_495.txt
- SourceData/Simulations/Simulation-DNA-Storage-36bits-74nt/Experiment-DEL-INS-SUB/MAP-Decoded-DNA-Sequences/map_decoded_DNA_sequences_5_335.txt
- __MACOSX/SourceData/Simulations/Simulation-DNA-Storage-36bits-74nt/Experiment-DEL-INS-SUB/MAP-Decoded-DNA-Sequences/._map_decoded_DNA_sequences_5_335.txt
- SourceData/Simulations/Simulation-DNA-Storage-36bits-74nt/Experiment-DEL-INS-SUB/MAP-Decoded-DNA-Sequences/map_decoded_DNA_sequences_0_270.txt
- __MACOSX/SourceData/Simulations/Simulation-DNA-Storage-36bits-74nt/Experiment-DEL-INS-SUB/MAP-Decoded-DNA-Sequences/._map_decoded_DNA_sequences_0_270.txt
- SourceData/Simulations/Simulation-DNA-Storage-36bits-74nt/Experiment-DEL-INS-SUB/MAP-Decoded-DNA-Sequences/map_decoded_DNA_sequences_5_490.txt
- __MACOSX/SourceData/Simulations/Simulation-DNA-Storage-36bits-74nt/Experiment-DEL-INS-SUB/MAP-Decoded-DNA-Sequences/._map_decoded_DNA_sequences_5_490.txt
- SourceData/Simulations/Simulation-DNA-Storage-36bits-74nt/Experiment-DEL-INS-SUB/MAP-Decoded-DNA-Sequences/map_decoded_DNA_sequences_0_45.txt
- __MACOSX/SourceData/Simulations/Simulation-DNA-Storage-36bits-74nt/Experiment-DEL-INS-SUB/MAP-Decoded-DNA-Sequences/._map_decoded_DNA_sequences_0_45.txt
- SourceData/Simulations/Simulation-DNA-Storage-36bits-74nt/Experiment-DEL-INS-SUB/MAP-Decoded-DNA-Sequences/map_decoded_DNA_sequences_3_370.txt
- __MACOSX/SourceData/Simulations/Simulation-DNA-Storage-36bits-74nt/Experiment-DEL-INS-SUB/MAP-Decoded-DNA-Sequences/._map_decoded_DNA_sequences_3_370.txt
- SourceData/Simulations/Simulation-DNA-Storage-36bits-74nt/Experiment-DEL-INS-SUB/MAP-Decoded-DNA-Sequences/map_decoded_DNA_sequences_0_310.txt
- __MACOSX/SourceData/Simulations/Simulation-DNA-Storage-36bits-74nt/Experiment-DEL-INS-SUB/MAP-Decoded-DNA-Sequences/._map_decoded_DNA_sequences_0_310.txt
- SourceData/Simulations/Simulation-DNA-Storage-36bits-74nt/Experiment-DEL-INS-SUB/MAP-Decoded-DNA-Sequences/map_decoded_DNA_sequences_5_255.txt
- __MACOSX/SourceData/Simulations/Simulation-DNA-Storage-36bits-74nt/Experiment-DEL-INS-SUB/MAP-Decoded-DNA-Sequences/._map_decoded_DNA_sequences_5_255.txt
- SourceData/Simulations/Simulation-DNA-Storage-36bits-74nt/Experiment-DEL-INS-SUB/MAP-Decoded-DNA-Sequences/map_decoded_DNA_sequences_3_210.txt
- __MACOSX/SourceData/Simulations/Simulation-DNA-Storage-36bits-74nt/Experiment-DEL-INS-SUB/MAP-Decoded-DNA-Sequences/._map_decoded_DNA_sequences_3_210.txt
- SourceData/Simulations/Simulation-DNA-Storage-36bits-74nt/Experiment-DEL-INS-SUB/MAP-Decoded-DNA-Sequences/map_decoded_DNA_sequences_2_40.txt
- __MACOSX/SourceData/Simulations/Simulation-DNA-Storage-36bits-74nt/Experiment-DEL-INS-SUB/MAP-Decoded-DNA-Sequences/._map_decoded_DNA_sequences_2_40.txt
- SourceData/Simulations/Simulation-DNA-Storage-36bits-74nt/Experiment-DEL-INS-SUB/MAP-Decoded-DNA-Sequences/map_decoded_DNA_sequences_5_75.txt
- __MACOSX/SourceData/Simulations/Simulation-DNA-Storage-36bits-74nt/Experiment-DEL-INS-SUB/MAP-Decoded-DNA-Sequences/._map_decoded_DNA_sequences_5_75.txt
- SourceData/Simulations/Simulation-DNA-Storage-36bits-74nt/Experiment-DEL-INS-SUB/MAP-Decoded-DNA-Sequences/map_decoded_DNA_sequences_4_250.txt
- __MACOSX/SourceData/Simulations/Simulation-DNA-Storage-36bits-74nt/Experiment-DEL-INS-SUB/MAP-Decoded-DNA-Sequences/._map_decoded_DNA_sequences_4_250.txt
- SourceData/Simulations/Simulation-DNA-Storage-36bits-74nt/Experiment-DEL-INS-SUB/MAP-Decoded-DNA-Sequences/map_decoded_DNA_sequences_1_315.txt
- __MACOSX/SourceData/Simulations/Simulation-DNA-Storage-36bits-74nt/Experiment-DEL-INS-SUB/MAP-Decoded-DNA-Sequences/._map_decoded_DNA_sequences_1_315.txt
- SourceData/Simulations/Simulation-DNA-Storage-36bits-74nt/Experiment-DEL-INS-SUB/MAP-Decoded-DNA-Sequences/map_decoded_DNA_sequences_2_215.txt
- __MACOSX/SourceData/Simulations/Simulation-DNA-Storage-36bits-74nt/Experiment-DEL-INS-SUB/MAP-Decoded-DNA-Sequences/._map_decoded_DNA_sequences_2_215.txt
- SourceData/Simulations/Simulation-DNA-Storage-36bits-74nt/Experiment-DEL-INS-SUB/MAP-Decoded-DNA-Sequences/map_decoded_DNA_sequences_2_205.txt
- __MACOSX/SourceData/Simulations/Simulation-DNA-Storage-36bits-74nt/Experiment-DEL-INS-SUB/MAP-Decoded-DNA-Sequences/._map_decoded_DNA_sequences_2_205.txt
- SourceData/Simulations/Simulation-DNA-Storage-36bits-74nt/Experiment-DEL-INS-SUB/MAP-Decoded-DNA-Sequences/map_decoded_DNA_sequences_1_15.txt
- __MACOSX/SourceData/Simulations/Simulation-DNA-Storage-36bits-74nt/Experiment-DEL-INS-SUB/MAP-Decoded-DNA-Sequences/._map_decoded_DNA_sequences_1_15.txt
- SourceData/Simulations/Simulation-DNA-Storage-36bits-74nt/Experiment-DEL-INS-SUB/MAP-Decoded-DNA-Sequences/map_decoded_DNA_sequences_4_240.txt
- __MACOSX/SourceData/Simulations/Simulation-DNA-Storage-36bits-74nt/Experiment-DEL-INS-SUB/MAP-Decoded-DNA-Sequences/._map_decoded_DNA_sequences_4_240.txt
- SourceData/Simulations/Simulation-DNA-Storage-36bits-74nt/Experiment-DEL-INS-SUB/MAP-Decoded-DNA-Sequences/map_decoded_DNA_sequences_1_305.txt
- __MACOSX/SourceData/Simulations/Simulation-DNA-Storage-36bits-74nt/Experiment-DEL-INS-SUB/MAP-Decoded-DNA-Sequences/._map_decoded_DNA_sequences_1_305.txt
- SourceData/Simulations/Simulation-DNA-Storage-36bits-74nt/Experiment-DEL-INS-SUB/MAP-Decoded-DNA-Sequences/map_decoded_DNA_sequences_3_200.txt
- __MACOSX/SourceData/Simulations/Simulation-DNA-Storage-36bits-74nt/Experiment-DEL-INS-SUB/MAP-Decoded-DNA-Sequences/._map_decoded_DNA_sequences_3_200.txt
- SourceData/Simulations/Simulation-DNA-Storage-36bits-74nt/Experiment-DEL-INS-SUB/MAP-Decoded-DNA-Sequences/map_decoded_DNA_sequences_2_50.txt
- __MACOSX/SourceData/Simulations/Simulation-DNA-Storage-36bits-74nt/Experiment-DEL-INS-SUB/MAP-Decoded-DNA-Sequences/._map_decoded_DNA_sequences_2_50.txt
- SourceData/Simulations/Simulation-DNA-Storage-36bits-74nt/Experiment-DEL-INS-SUB/MAP-Decoded-DNA-Sequences/map_decoded_DNA_sequences_5_65.txt
- __MACOSX/SourceData/Simulations/Simulation-DNA-Storage-36bits-74nt/Experiment-DEL-INS-SUB/MAP-Decoded-DNA-Sequences/._map_decoded_DNA_sequences_5_65.txt
- SourceData/Simulations/Simulation-DNA-Storage-36bits-74nt/Experiment-DEL-INS-SUB/MAP-Decoded-DNA-Sequences/map_decoded_DNA_sequences_0_300.txt
- __MACOSX/SourceData/Simulations/Simulation-DNA-Storage-36bits-74nt/Experiment-DEL-INS-SUB/MAP-Decoded-DNA-Sequences/._map_decoded_DNA_sequences_0_300.txt
- SourceData/Simulations/Simulation-DNA-Storage-36bits-74nt/Experiment-DEL-INS-SUB/MAP-Decoded-DNA-Sequences/map_decoded_DNA_sequences_5_245.txt
- __MACOSX/SourceData/Simulations/Simulation-DNA-Storage-36bits-74nt/Experiment-DEL-INS-SUB/MAP-Decoded-DNA-Sequences/._map_decoded_DNA_sequences_5_245.txt
[truncated: 9,700 more entries]
