# Supplementary material for: Terminator-free template-independent enzymatic DNA synthesis for digital information storage
Source: Nat Commun. 2019 Jun 3;10:2383. doi: 10.1038/s41467-019-10258-1 (PMC6546792; doi:10.1038/s41467-019-10258-1)
Supplement: Supplementary file 4 — Source Data [file 41467_2019_10258_MOESM4_ESM.zip › SourceData/E0-E4/E0-E4_dataTable.csv]

template_ID	match	template	strandC	strandR	strandR_len	strandC_len	strandC_align	template_align
E0	0.0	ACTGATCGTAGCAGTAC	CTATCGTAGCTC	CCTATCCGGTTTTAGGCCCTCCC	23.0	12.0	-CT-ATCGTAGC--T-C	ACTGATCGTAGCAGTAC
E0	0.0	ACTGATCGTAGCAGTAC	CTACGC	CTACCCGCCCCCC	13.0	6.0	-CT-A-CG---C-----	ACTGATCGTAGCAGTAC
E0	0.0	ACTGATCGTAGCAGTAC	GAC	GAAACCCC	8.0	3.0	---G-----------AC	ACTGATCGTAGCAGTAC
E0	0.0	ACTGATCGTAGCAGTAC	ACTCGCGC	ACCCCTTCGGGCCGCC	16.0	8.0	ACT---CG---C-G--C	ACTGATCGTAGCAGTAC
E0	0.0	ACTGATCGTAGCAGTAC	CTCGCGC	CCTTCCGCCGCC	12.0	7.0	-CT---CG---C-G--C	ACTGATCGTAGCAGTAC
E0	0.0	ACTGATCGTAGCAGTAC	CTCAGC	CCCCCTCCCCAGCC	14.0	6.0	-CT--------CAG--C	ACTGATCGTAGCAGTAC
E0	0.0	ACTGATCGTAGCAGTAC	CACTGCTCGC	CAACTGCTCCCGGGGCCCCCCCC	23.0	10.0	CACTG--C-T--C-G--C	-ACTGATCGTAGCAGTAC
E0	0.0	ACTGATCGTAGCAGTAC	ACTCGC	ACCCTCGGGCCC	12.0	6.0	ACT---CG--------C	ACTGATCGTAGCAGTAC
E0	0.0	ACTGATCGTAGCAGTAC	ACTCGTGC	ACCCCCTCGGGTGCCC	16.0	8.0	ACT---CGT-GC-----	ACTGATCGTAGCAGTAC
E0	0.0	ACTGATCGTAGCAGTAC	CTATCTCATC	CCTAAAATCCCTCCATTTTCCC	22.0	10.0	-CT-ATC-T--CA-T-C	ACTGATCGTAGCAGTAC
E0	0.0	ACTGATCGTAGCAGTAC	ACGTC	AAAAACCCCCCGTCCC	16.0	5.0	AC-----------GT-C	ACTGATCGTAGCAGTAC
E0	0.0	ACTGATCGTAGCAGTAC	ACTC	ACCCTC	6.0	4.0	AC------------T-C	ACTGATCGTAGCAGTAC
E0	0.0	ACTGATCGTAGCAGTAC	ACTGATCTGC	AAACTTTGGGGGGATTTCCTTGGGCCC	27.0	10.0	ACTGATC-T-GC-----	ACTGATCGTAGCAGTAC
E0	0.0	ACTGATCGTAGCAGTAC	ACGCTC	AACCCCGCTCCC	12.0	6.0	AC--------GC--T-C	ACTGATCGTAGCAGTAC
E0	0.0	ACTGATCGTAGCAGTAC	ACTACTGTGC	AACTACCCCTGTGCC	15.0	10.0	ACT-A-C-T----GTGC	ACTGATCGTAGCAGTAC
E0	0.0	ACTGATCGTAGCAGTAC	ACTCGCGAC	AAAACCCTTCGGGCCGGAACC	21.0	9.0	ACT---CG---C-G-AC	ACTGATCGTAGCAGTAC
E0	0.0	ACTGATCGTAGCAGTAC	CTCGTC	CCCTTCCGTCCCC	13.0	6.0	-CT---CGT-------C	ACTGATCGTAGCAGTAC
E0	0.0	ACTGATCGTAGCAGTAC	CTAGCGTC	CCCTAAAAGCGGGTCC	16.0	8.0	------C-TAGC-GT-C	ACTGATCGTAGCAGTAC
E0	0.0	ACTGATCGTAGCAGTAC	ACGTC	AAACCCCCGTTCCCCC	16.0	5.0	AC-----------GT-C	ACTGATCGTAGCAGTAC
E0	0.0	ACTGATCGTAGCAGTAC	ACTGATCGC	ACCCTTGGAAATCGCCCCCC	20.0	9.0	ACTGATCG---C-----	ACTGATCGTAGCAGTAC
E0	0.0	ACTGATCGTAGCAGTAC	ACTGAGCTC	AACCTTGGGGGGAGGCCCTTTCCC	24.0	9.0	ACTG-----AGC--T-C	ACTGATCGTAGCAGTAC
E0	0.0	ACTGATCGTAGCAGTAC	CTGCTGACAGTC	CCCCCCTTGCCTGAAACAGGGGTCC	25.0	12.0	-CTGCT-G-A-CAGT-C	ACTGATCGTAGCAGTAC
E0	0.0	ACTGATCGTAGCAGTAC	ACGTACGTC	ACCCGTACCGTTTCCCC	17.0	9.0	----A-CGTA-C-GT-C	ACTGATCGTAGCAGTAC
E0	0.0	ACTGATCGTAGCAGTAC	CTC	CCCTTTCCC	9.0	3.0	-C------------T-C	ACTGATCGTAGCAGTAC
E0	0.0	ACTGATCGTAGCAGTAC	CTGCGTC	CCTGCCGTTCCC	12.0	7.0	-CTG--CGT--C-----	ACTGATCGTAGCAGTAC
E0	0.0	ACTGATCGTAGCAGTAC	GCGTACGTC	GCGTACCCGGGTCC	14.0	9.0	---G--CGTA-C-GT-C	ACTGATCGTAGCAGTAC
E0	0.0	ACTGATCGTAGCAGTAC	ACTGCGTC	ACCCCTGCCGTTCC	14.0	8.0	ACTG--CGT--C-----	ACTGATCGTAGCAGTAC
E0	0.0	ACTGATCGTAGCAGTAC	ACGATCGTGTC	ACCCCCCGGAAATTCGTTGTTCC	23.0	11.0	AC-GATCGT----GT-C	ACTGATCGTAGCAGTAC
E0	0.0	ACTGATCGTAGCAGTAC	CTATCGCAC	CCCCTAATCCGCAACC	16.0	9.0	-CT-ATCG---CA---C	ACTGATCGTAGCAGTAC
E0	0.0	ACTGATCGTAGCAGTAC	C	CC	2.0	1.0	-C---------------	ACTGATCGTAGCAGTAC
E0	0.0	ACTGATCGTAGCAGTAC	GATCGAGC	GATTCCCGAAGCCC	14.0	8.0	---GATCG-AGC-----	ACTGATCGTAGCAGTAC
E0	0.0	ACTGATCGTAGCAGTAC	AC	AAAACCCCC	9.0	2.0	---------------AC	ACTGATCGTAGCAGTAC
E0	0.0	ACTGATCGTAGCAGTAC	ACTGCGTCGC	ACCCTTTGGCGTCGGCC	17.0	10.0	ACTG--CGT--C-G--C	ACTGATCGTAGCAGTAC
E0	0.0	ACTGATCGTAGCAGTAC	ACGCTGCTC	AAAAAACCCCGCCCCTTGGCCTC	23.0	9.0	AC-G--C-T-GC--T-C	ACTGATCGTAGCAGTAC
E0	0.0	ACTGATCGTAGCAGTAC	ACTCGTC	AACCCCTTCCGTC	13.0	7.0	ACT---CGT-------C	ACTGATCGTAGCAGTAC
E0	0.0	ACTGATCGTAGCAGTAC	ACGTAGC	ACCCCCCCGGTAAGGGCCCCCC	22.0	7.0	----A-CGTAG-----C	ACTGATCGTAGCAGTAC
E0	0.0	ACTGATCGTAGCAGTAC	TCGTAGCGTC	TTTTCCCGTAAGGCGTCCCCC	21.0	10.0	-----TCGTAGC-GT-C	ACTGATCGTAGCAGTAC
E0	0.0	ACTGATCGTAGCAGTAC	CTC	CTCC	4.0	3.0	-C------------T-C	ACTGATCGTAGCAGTAC
E0	0.0	ACTGATCGTAGCAGTAC	ATCTGTCTATAC	AATTCCTTTTTGTCTTATAC	20.0	12.0	ATCTG-TC-TA----TAC	A-CTGATCGTAGCAGTAC
E0	0.0	ACTGATCGTAGCAGTAC	ACTCGTC	AACCCCTTCCGTCCC	15.0	7.0	ACT---CGT-------C	ACTGATCGTAGCAGTAC
E0	0.0	ACTGATCGTAGCAGTAC	ACTCGAGTC	ACCCCTCCCGAGGGTCCCC	19.0	9.0	AC---TCG----AGT-C	ACTGATCGTAGCAGTAC
E0	0.0	ACTGATCGTAGCAGTAC	GTCGTGCGC	GGGGTTCCGTGGCCGC	16.0	9.0	---G-TCGT-GC-G--C	ACTGATCGTAGCAGTAC
E0	0.0	ACTGATCGTAGCAGTAC	ACTCGCAC	ACCCTTCCCCCGGGCACCCCCC	22.0	8.0	ACT---CG---CA---C	ACTGATCGTAGCAGTAC
E0	0.0	ACTGATCGTAGCAGTAC	CATCTC	CCAATTCCTTCCCC	14.0	6.0	-C--ATC-T--C-----	ACTGATCGTAGCAGTAC
E0	0.0	ACTGATCGTAGCAGTAC	ACTATCTC	ACCCTATTCCCTCCCC	16.0	8.0	ACT-ATC-T--C-----	ACTGATCGTAGCAGTAC
E0	0.0	ACTGATCGTAGCAGTAC	ACTGTCGTC	AAAACCTTGGGGGTTCCGTCC	21.0	9.0	ACTG-TCGT--C-----	ACTGATCGTAGCAGTAC
E0	0.0	ACTGATCGTAGCAGTAC	ACACTGTCGC	AACAAAACCCCTGGGTCGCCCC	22.0	10.0	AC--ACTGT--C-G--C	ACTGATCGTAGCAGTAC
E0	0.0	ACTGATCGTAGCAGTAC	ACGTAGC	ACCCCCCCGGTAAGGGCCCCC	21.0	7.0	----A-CGTAG-----C	ACTGATCGTAGCAGTAC
E0	0.0	ACTGATCGTAGCAGTAC	ACTC	ACCCCTCCC	9.0	4.0	AC------------T-C	ACTGATCGTAGCAGTAC
E0	0.0	ACTGATCGTAGCAGTAC	CTGATCAC	CCTTGAAAATTCCCACCCC	19.0	8.0	-CTGATC--------AC	ACTGATCGTAGCAGTAC
E0	0.0	ACTGATCGTAGCAGTAC	CTC	CTTCCCCC	8.0	3.0	-C------------T-C	ACTGATCGTAGCAGTAC
E0	0.0	ACTGATCGTAGCAGTAC	TCGTGC	TCCCCCGTGCC	11.0	6.0	-----TCGT-GC-----	ACTGATCGTAGCAGTAC
E0	0.0	ACTGATCGTAGCAGTAC	ACTC	AAACCCTCCCC	11.0	4.0	AC------------T-C	ACTGATCGTAGCAGTAC
E0	0.0	ACTGATCGTAGCAGTAC	ACTGTCGTGAGTC	AAACCCTGTTTTCCCGGTGGAGGTC	25.0	13.0	ACTG-TCGT-G-AGT-C	ACTGATCGTAGCAGTAC
E0	0.0	ACTGATCGTAGCAGTAC	ACTCGTGCGTC	AACCCCTCCGTTGCGGTCCC	20.0	11.0	ACT---CGT-GC-GT-C	ACTGATCGTAGCAGTAC
E0	0.0	ACTGATCGTAGCAGTAC	GATCTC	GATCCTC	7.0	6.0	---GATC-T--C-----	ACTGATCGTAGCAGTAC
E0	0.0	ACTGATCGTAGCAGTAC	ACTCGC	AAAAAAACCTTCCGGGGCC	19.0	6.0	ACT---CG--------C	ACTGATCGTAGCAGTAC
E0	0.0	ACTGATCGTAGCAGTAC	ACGCTCGC	AAACCCCCGGGCTTCCCCGC	20.0	8.0	AC-G--C-T--C-G--C	ACTGATCGTAGCAGTAC
E0	0.0	ACTGATCGTAGCAGTAC	ACTGCGCGTAC	AAAACCCCCTTGCCGCCGTTACCC	24.0	11.0	ACTG--CG---C-GTAC	ACTGATCGTAGCAGTAC
E0	0.0	ACTGATCGTAGCAGTAC	ACTATCGCATC	ACCCCTAAAATCCCCGGCCCATCC	24.0	11.0	ACT-ATCG---CA-T-C	ACTGATCGTAGCAGTAC
E0	0.0	ACTGATCGTAGCAGTAC	CTATCGTCGTAC	CTAATTTCCGGGTTCGTACC	20.0	12.0	-CT-ATCGT--C-GTAC	ACTGATCGTAGCAGTAC
E0	0.0	ACTGATCGTAGCAGTAC	ACTATGTGC	AAAACCTATTGTTGCC	16.0	9.0	ACT-AT-GT-GC-----	ACTGATCGTAGCAGTAC
E0	0.0	ACTGATCGTAGCAGTAC	ACGC	AAACCCCGCC	10.0	4.0	AC-----------G--C	ACTGATCGTAGCAGTAC
E0	0.0	ACTGATCGTAGCAGTAC	ACTCGC	ACCCCTCCGCC	11.0	6.0	ACT---CG--------C	ACTGATCGTAGCAGTAC
E0	0.0	ACTGATCGTAGCAGTAC	ACTGTC	AAAACCCTGGTCCC	14.0	6.0	ACT----------GT-C	ACTGATCGTAGCAGTAC
E0	0.0	ACTGATCGTAGCAGTAC	ATCAC	AAAATTCCCACCCC	14.0	5.0	----ATC--------AC	ACTGATCGTAGCAGTAC
E0	0.0	ACTGATCGTAGCAGTAC	ACTGTCACAGTC	ACCCCCTGGGTCACCCAGTTCC	22.0	12.0	ACTG-TC--A-CAGT-C	ACTGATCGTAGCAGTAC
E0	0.0	ACTGATCGTAGCAGTAC	ACTGTGTAGAC	AAACCCCCTGGTTTGGTAGGACCCC	25.0	11.0	ACTG-T-GTAG----AC	ACTGATCGTAGCAGTAC
E0	0.0	ACTGATCGTAGCAGTAC	ACACTGCGCGTAC	AACACCCCCTTGCCGCCGTTACCC	24.0	13.0	AC--A-CTGCGC-GTAC	ACTGATCGTAGCAGTAC
E0	0.0	ACTGATCGTAGCAGTAC	ACTGAGC	AAACCCTTTTGAGGGGCC	18.0	7.0	ACTGA--G--------C	ACTGATCGTAGCAGTAC
E0	0.0	ACTGATCGTAGCAGTAC	CTCGTGCGTAC	CCTTCGGGGTGCGTTTACCCCCC	23.0	11.0	-CT---CGT-GC-GTAC	ACTGATCGTAGCAGTAC
E0	0.0	ACTGATCGTAGCAGTAC	CTCGCATC	CCCTCCGCCCCATCCCC	17.0	8.0	-CT---CG---CA-T-C	ACTGATCGTAGCAGTAC
E0	0.0	ACTGATCGTAGCAGTAC	TCGTACTC	TTTCCCGTACCTCCCC	16.0	8.0	-----TCGTA-C--T-C	ACTGATCGTAGCAGTAC
E0	0.0	ACTGATCGTAGCAGTAC	ACTGTCAGC	AACCCCCCCTTGGGTCAAGGGGCC	24.0	9.0	ACTG-TC--AGC-----	ACTGATCGTAGCAGTAC
E0	0.0	ACTGATCGTAGCAGTAC	ACGC	AAACCCCGCC	10.0	4.0	AC-----------G--C	ACTGATCGTAGCAGTAC
E0	0.0	ACTGATCGTAGCAGTAC	ACTCGCTC	AACCCCCCTCCGCCTCCCC	19.0	8.0	ACT---CG---C--T-C	ACTGATCGTAGCAGTAC
E0	0.0	ACTGATCGTAGCAGTAC	ACTCGCTC	AAACCCTCGGGGCTCCCCC	19.0	8.0	ACT---CG---C--T-C	ACTGATCGTAGCAGTAC
E0	0.0	ACTGATCGTAGCAGTAC	CTCGC	CCCTCGCC	8.0	5.0	-CT---CG--------C	ACTGATCGTAGCAGTAC
E0	0.0	ACTGATCGTAGCAGTAC	CTATCGTCGTAC	CTAATTTCCGGGTTCGTACC	20.0	12.0	-CT-ATCGT--C-GTAC	ACTGATCGTAGCAGTAC
E0	0.0	ACTGATCGTAGCAGTAC	GATCGCGC	GGGATCCCGCGCC	13.0	8.0	---GATCG---C-G--C	ACTGATCGTAGCAGTAC
E0	0.0	ACTGATCGTAGCAGTAC	ACTGTCACAGCTC	ACCCCCTGGGTCACCCAGCTCC	22.0	13.0	ACTG-TCACAGC--T-C	ACTGATCGTAGCAGTAC
E0	0.0	ACTGATCGTAGCAGTAC	CTATCGCAGC	CCTATTTTTCCCGCCAGGCC	20.0	10.0	-CT-ATCG---CAG--C	ACTGATCGTAGCAGTAC
E0	0.0	ACTGATCGTAGCAGTAC	ACTGC	AACCCTGGCC	10.0	5.0	ACT----------G--C	ACTGATCGTAGCAGTAC
E0	0.0	ACTGATCGTAGCAGTAC	AC	AAACCCC	7.0	2.0	---------------AC	ACTGATCGTAGCAGTAC
E0	0.0	ACTGATCGTAGCAGTAC	ACTCGCTC	AAACTCCCGGGCTTCCCC	18.0	8.0	ACT---CG---C--T-C	ACTGATCGTAGCAGTAC
E0	0.0	ACTGATCGTAGCAGTAC	CTCGTGCTC	CCCCCCTCGTGCCTCC	16.0	9.0	-CT---CGT-GC--T-C	ACTGATCGTAGCAGTAC
E0	0.0	ACTGATCGTAGCAGTAC	GATCGC	GGGGGAAAATTCCGGCCCC	19.0	6.0	---GATCG---C-----	ACTGATCGTAGCAGTAC
E0	0.0	ACTGATCGTAGCAGTAC	ACTCGAGC	AAAACCCTCCGAAAAGGGGCCCCC	24.0	8.0	ACT---CG-AGC-----	ACTGATCGTAGCAGTAC
E0	0.0	ACTGATCGTAGCAGTAC	ACTCGCGC	AAACCCTTCCCGGCCGGCC	19.0	8.0	ACT---CG---C-G--C	ACTGATCGTAGCAGTAC
E0	0.0	ACTGATCGTAGCAGTAC	ACTCTC	ACCTTCCTCCCC	12.0	6.0	ACT---C-------T-C	ACTGATCGTAGCAGTAC
E0	0.0	ACTGATCGTAGCAGTAC	ACTGATCGTCTC	ACCCCTTTGGGATCCGTCCCTCC	23.0	12.0	ACTGATCGT--C--T-C	ACTGATCGTAGCAGTAC
E0	0.0	ACTGATCGTAGCAGTAC	ATGTGCGTC	ATTGGTTGGGGGCGGGGTCCCC	22.0	9.0	----AT-GT-GC-GT-C	ACTGATCGTAGCAGTAC
E0	0.0	ACTGATCGTAGCAGTAC	ACTGC	AACCTTGCC	9.0	5.0	ACT----------G--C	ACTGATCGTAGCAGTAC
E0	0.0	ACTGATCGTAGCAGTAC	TC	TCC	3.0	2.0	--T-------------C	ACTGATCGTAGCAGTAC
E0	0.0	ACTGATCGTAGCAGTAC	ACATCGC	AAAAAAACCAATTCCGC	17.0	7.0	AC--ATCG---C-----	ACTGATCGTAGCAGTAC
E0	0.0	ACTGATCGTAGCAGTAC	ACGACTCGCTCATAC	AACCCCGACTCCCGCTCATACC	22.0	15.0	AC-GACTCGCT-CA-TAC	ACTGA-TCGTAGCAGTAC
E0	0.0	ACTGATCGTAGCAGTAC	CGTC	CCCCGTTCC	9.0	4.0	-C-----------GT-C	ACTGATCGTAGCAGTAC
E0	0.0	ACTGATCGTAGCAGTAC	GATCGAGTC	GGGAATTCCGAGGTCC	16.0	9.0	---GATCG----AGT-C	ACTGATCGTAGCAGTAC
E0	0.0	ACTGATCGTAGCAGTAC	CGCGC	CGCCCGGGGCC	11.0	5.0	-C-G--CG--------C	ACTGATCGTAGCAGTAC
E0	0.0	ACTGATCGTAGCAGTAC	ACTCTCTC	ACCCCTTCCCTCCTCC	16.0	8.0	ACT---C-T--C--T-C	ACTGATCGTAGCAGTAC
E0	0.0	ACTGATCGTAGCAGTAC	ACTCTC	ACCTTCCTCCCC	12.0	6.0	ACT---C-------T-C	ACTGATCGTAGCAGTAC
E0	0.0	ACTGATCGTAGCAGTAC	CTATCGCATC	CTTATCCGCATTCC	14.0	10.0	-CT-ATCG---CA-T-C	ACTGATCGTAGCAGTAC
E0	0.0	ACTGATCGTAGCAGTAC	CAC	CACCCC	6.0	3.0	-C-------------AC	ACTGATCGTAGCAGTAC
E0	0.0	ACTGATCGTAGCAGTAC	CTCGC	CTTTCCCCGC	10.0	5.0	-CT---CG--------C	ACTGATCGTAGCAGTAC
E0	0.0	ACTGATCGTAGCAGTAC	ACTCGTACGTAC	ACCCCTCGGTACGGTTACC	19.0	12.0	ACT---CGTA-C-GTAC	ACTGATCGTAGCAGTAC
E0	0.0	ACTGATCGTAGCAGTAC	ACTGATCGCGTC	AAAACTGGGGAAATTCGCGTCCCC	24.0	12.0	ACTGATCG---C-GT-C	ACTGATCGTAGCAGTAC
E0	0.0	ACTGATCGTAGCAGTAC	ACGC	ACCCCCCGCC	10.0	4.0	AC-----------G--C	ACTGATCGTAGCAGTAC
E0	0.0	ACTGATCGTAGCAGTAC	ACTCTGCGC	AAACCTTTCCCCTTGGCCGCC	21.0	9.0	ACT---C-T-GC-G--C	ACTGATCGTAGCAGTAC
E0	0.0	ACTGATCGTAGCAGTAC	CGATAGCAG	CCCCCGGGGGAATAAAAGCAAAG	23.0	9.0	-C-GAT---AGCAG---	ACTGATCGTAGCAGTAC
E0	0.0	ACTGATCGTAGCAGTAC	CGTGCGTAC	CCGTTTTGCCCGGTTACCC	19.0	9.0	------CGT-GC-GTAC	ACTGATCGTAGCAGTAC
E0	0.0	ACTGATCGTAGCAGTAC	CTCTAGTAC	CTTCCTAAAGGGTACCC	17.0	9.0	-CT---C-TAG---TAC	ACTGATCGTAGCAGTAC
E0	0.0	ACTGATCGTAGCAGTAC	GTCGTC	GTCCCGTTCCCC	12.0	6.0	---G-TCGT--C-----	ACTGATCGTAGCAGTAC
E0	0.0	ACTGATCGTAGCAGTAC	ACGAGC	AACCCCCCGAAGGGCCC	17.0	6.0	AC-GA--G--------C	ACTGATCGTAGCAGTAC
E0	0.0	ACTGATCGTAGCAGTAC	GATGACGTC	GGGGATTGGACCGGTTCC	18.0	9.0	---GAT-G-A-C-GT-C	ACTGATCGTAGCAGTAC
E0	0.0	ACTGATCGTAGCAGTAC	ACTCTGCGC	AAACCTTTCCCCTTGGCCGCC	21.0	9.0	ACT---C-T-GC-G--C	ACTGATCGTAGCAGTAC
E0	0.0	ACTGATCGTAGCAGTAC	ACTC	ACCCCCCCCCTCCCCC	16.0	4.0	AC------------T-C	ACTGATCGTAGCAGTAC
E0	0.0	ACTGATCGTAGCAGTAC	ACGCGCGAC	ACCCCGCCGCCGGGACCCC	19.0	9.0	AC-G--CG---C-G-AC	ACTGATCGTAGCAGTAC
E0	0.0	ACTGATCGTAGCAGTAC	ACGATCGCGC	AAAAACCCGATTCGGCGC	18.0	10.0	AC-GATCG---C-G--C	ACTGATCGTAGCAGTAC
E0	0.0	ACTGATCGTAGCAGTAC	CTATCGCATC	CTTATCCGCATTCC	14.0	10.0	-CT-ATCG---CA-T-C	ACTGATCGTAGCAGTAC
E0	0.0	ACTGATCGTAGCAGTAC	ACTCGCAGC	ACCTCCGCAGGGCCC	15.0	9.0	ACT---CG---CAG--C	ACTGATCGTAGCAGTAC
E0	0.0	ACTGATCGTAGCAGTAC	ACTGTCGTGCGTC	AAACCCCTGTTCGTGCCCGGTCCC	24.0	13.0	ACTG-TCGT-GC-GT-C	ACTGATCGTAGCAGTAC
E0	0.0	ACTGATCGTAGCAGTAC	CTATGCGTC	CCTAAAATTGGGGGGGCCGTTCCC	24.0	9.0	-CT-AT----GC-GT-C	ACTGATCGTAGCAGTAC
E0	0.0	ACTGATCGTAGCAGTAC	CAC	CACCCC	6.0	3.0	-C-------------AC	ACTGATCGTAGCAGTAC
E0	0.0	ACTGATCGTAGCAGTAC	ACATCGTC	ACCATTTTCCCCCCGGGTTCC	21.0	8.0	AC--ATCGT--C-----	ACTGATCGTAGCAGTAC
E0	0.0	ACTGATCGTAGCAGTAC	CAGC	CCCCCAGGGGCCC	13.0	4.0	-----------CAG--C	ACTGATCGTAGCAGTAC
E0	0.0	ACTGATCGTAGCAGTAC	GC	GGCCCC	6.0	2.0	---G------------C	ACTGATCGTAGCAGTAC
E0	0.0	ACTGATCGTAGCAGTAC	ACTCGTC	AACCCTTTCGTCC	13.0	7.0	ACT---CGT-------C	ACTGATCGTAGCAGTAC
E0	0.0	ACTGATCGTAGCAGTAC	GCGATC	GGGCCGGGATCCCCC	15.0	6.0	---G--CG-A----T-C	ACTGATCGTAGCAGTAC
E0	0.0	ACTGATCGTAGCAGTAC	ACTCGCAGC	ACCTCCGCAGGGCCC	15.0	9.0	ACT---CG---CAG--C	ACTGATCGTAGCAGTAC
E0	0.0	ACTGATCGTAGCAGTAC	ACGC	AACCCCCCCGGCCC	14.0	4.0	AC-----------G--C	ACTGATCGTAGCAGTAC
E0	0.0	ACTGATCGTAGCAGTAC	CGCGC	CCCGCGCCC	9.0	5.0	-C-G--CG--------C	ACTGATCGTAGCAGTAC
E0	0.0	ACTGATCGTAGCAGTAC	ACGATCGCGC	AAAAACCCGATTCGGCGC	18.0	10.0	AC-GATCG---C-G--C	ACTGATCGTAGCAGTAC
E0	0.0	ACTGATCGTAGCAGTAC	ACTGTCGTGCGTC	AAACCCCTGTTCGTGCCCGGTCCC	24.0	13.0	ACTG-TCGT-GC-GT-C	ACTGATCGTAGCAGTAC
E0	0.0	ACTGATCGTAGCAGTAC	ACTATCTCGC	ACCCCCTATTCCCCTCGCCC	20.0	10.0	ACT-ATC-T--C-G--C	ACTGATCGTAGCAGTAC
E0	0.0	ACTGATCGTAGCAGTAC	ACTATCGCGTC	AACCCTTATTTCCCCGGGGCGGGTTCC	27.0	11.0	ACT-ATCG---C-GT-C	ACTGATCGTAGCAGTAC
E0	0.0	ACTGATCGTAGCAGTAC	CTCG	CCTCCCGGG	9.0	4.0	-CT---CG---------	ACTGATCGTAGCAGTAC
E0	0.0	ACTGATCGTAGCAGTAC	ACTCGC	AAAACCCTTTCGGGCC	16.0	6.0	ACT---CG--------C	ACTGATCGTAGCAGTAC
E0	0.0	ACTGATCGTAGCAGTAC	ACTCGCGC	AAAACCCTCGCCGGGGGGCC	20.0	8.0	ACT---CG---C-G--C	ACTGATCGTAGCAGTAC
E0	0.0	ACTGATCGTAGCAGTAC	ACTCGTAGCGAC	ACCCTTCCCGTAGGGCGACC	20.0	12.0	ACT---CGTAGC-G-AC	ACTGATCGTAGCAGTAC
E0	0.0	ACTGATCGTAGCAGTAC	ACTC	AACCCTC	7.0	4.0	AC------------T-C	ACTGATCGTAGCAGTAC
E0	0.0	ACTGATCGTAGCAGTAC	ACTCGTC	ACCTTCGTTCC	11.0	7.0	ACT---CGT-------C	ACTGATCGTAGCAGTAC
E0	0.0	ACTGATCGTAGCAGTAC	C	CCC	3.0	1.0	-C---------------	ACTGATCGTAGCAGTAC
E0	0.0	ACTGATCGTAGCAGTAC	CTCGCTAC	CCTCCCGGGCCTACCCC	17.0	8.0	-CT---CG---C--TAC	ACTGATCGTAGCAGTAC
E0	0.0	ACTGATCGTAGCAGTAC	ACGTCGCGC	AAACCCGTTCCGGGCGC	17.0	9.0	AC-G-TCG---C-G--C	ACTGATCGTAGCAGTAC
E0	0.0	ACTGATCGTAGCAGTAC	ACTATCGC	ACCCCCCTATCCCCGGGCC	19.0	8.0	ACT-ATCG---C-----	ACTGATCGTAGCAGTAC
E0	0.0	ACTGATCGTAGCAGTAC	CAT	CCCCCAT	7.0	3.0	-----------CA-T--	ACTGATCGTAGCAGTAC
E0	0.0	ACTGATCGTAGCAGTAC	TCTC	TTCTCC	6.0	4.0	-----TC-------T-C	ACTGATCGTAGCAGTAC
E0	0.0	ACTGATCGTAGCAGTAC	ACTCGCAGTC	AAAACCCTCCGCCAGGGGGTCC	22.0	10.0	ACT---CG---CAGT-C	ACTGATCGTAGCAGTAC
E0	0.0	ACTGATCGTAGCAGTAC	CGTC	CGTTCC	6.0	4.0	-C-----------GT-C	ACTGATCGTAGCAGTAC
E0	0.0	ACTGATCGTAGCAGTAC	ACTC	AACCCTC	7.0	4.0	AC------------T-C	ACTGATCGTAGCAGTAC
E0	0.0	ACTGATCGTAGCAGTAC	ACTGAGTC	AAAAAACCCCTGAAAGGGTCC	21.0	8.0	ACTGA--GT--C-----	ACTGATCGTAGCAGTAC
E0	0.0	ACTGATCGTAGCAGTAC	ACGC	AAAAAAACCCCGC	13.0	4.0	AC-----------G--C	ACTGATCGTAGCAGTAC
E0	0.0	ACTGATCGTAGCAGTAC	ACTATCAGAC	ACCTTTAAATTCCAGGGAAAACCCC	25.0	10.0	ACT-AT-----CAG-AC	ACTGATCGTAGCAGTAC
E0	0.0	ACTGATCGTAGCAGTAC	CTCGCGC	CCCTTCCGGCCGCC	14.0	7.0	-CT---CG---C-G--C	ACTGATCGTAGCAGTAC
E0	0.0	ACTGATCGTAGCAGTAC	ACTATCGTGC	ACCTTTTTATCCGTGGGGCCCCC	23.0	10.0	ACT-ATCGT-GC-----	ACTGATCGTAGCAGTAC
E0	0.0	ACTGATCGTAGCAGTAC	ACTGTGCGC	AAAACCTTGGGGGGTGCCGC	20.0	9.0	ACT----GT-GC-G--C	ACTGATCGTAGCAGTAC
E0	0.0	ACTGATCGTAGCAGTAC	CTCTCTA	CCTTCTTCCCTA	12.0	7.0	-CT---C-T--C--TA-	ACTGATCGTAGCAGTAC
E0	0.0	ACTGATCGTAGCAGTAC	ACTCTAGCAGTC	ACCCCTCCCTAGGCAGTTCC	20.0	12.0	ACT---C-TAGCAGT-C	ACTGATCGTAGCAGTAC
E0	0.0	ACTGATCGTAGCAGTAC	ACTGTCGC	ACCCTGTTCGGGCCC	15.0	8.0	ACTG-TCG---C-----	ACTGATCGTAGCAGTAC
E0	0.0	ACTGATCGTAGCAGTAC	CACTGTC	CAACCTTGTCCC	12.0	7.0	-C--A-C-T----GT-C	ACTGATCGTAGCAGTAC
E0	0.0	ACTGATCGTAGCAGTAC	CTCGTAC	CCTCCCGGGTTTACCCC	17.0	7.0	-CT---CGT------AC	ACTGATCGTAGCAGTAC
E0	0.0	ACTGATCGTAGCAGTAC	ACAGTC	ACCCCAAAAGTTCCCC	16.0	6.0	AC----------AGT-C	ACTGATCGTAGCAGTAC
E0	0.0	ACTGATCGTAGCAGTAC	ACTCGCGTC	ACTTTCCGGGGGGCGTTCCC	20.0	9.0	ACT---CG---C-GT-C	ACTGATCGTAGCAGTAC
E0	0.0	ACTGATCGTAGCAGTAC	ACTGATCGTGCAGAC	ACCTTGGGATTCGTGCAGAAACCCC	25.0	15.0	ACTGATCGT-GCAG-AC	ACTGATCGTAGCAGTAC
E0	0.0	ACTGATCGTAGCAGTAC	CGTGC	CGTGCC	6.0	5.0	------CGT----G--C	ACTGATCGTAGCAGTAC
E0	0.0	ACTGATCGTAGCAGTAC	ACTCGCAGC	AACCCCTCCCGGGCCCAGCCC	21.0	9.0	ACT---CG---CAG--C	ACTGATCGTAGCAGTAC
E0	0.0	ACTGATCGTAGCAGTAC	ACTCGCAGTC	AAAACCCTCCGCCAGGGGGTCC	22.0	10.0	ACT---CG---CAGT-C	ACTGATCGTAGCAGTAC
E0	0.0	ACTGATCGTAGCAGTAC	ACTGCGC	AAACCTTGCCGCCCC	15.0	7.0	ACTG--CG--------C	ACTGATCGTAGCAGTAC
E0	0.0	ACTGATCGTAGCAGTAC	GATC	GGGGAAATTCCCCC	14.0	4.0	---GAT----------C	ACTGATCGTAGCAGTAC
E0	0.0	ACTGATCGTAGCAGTAC	ACTATCAGAC	ACCTTTAAATTCCAGGGAAAACCCC	25.0	10.0	ACT-AT-----CAG-AC	ACTGATCGTAGCAGTAC
E0	0.0	ACTGATCGTAGCAGTAC	ACTATCGAGC	AACCCTAATTTTCGAGGCC	19.0	10.0	ACT-ATCG-AGC-----	ACTGATCGTAGCAGTAC
E0	0.0	ACTGATCGTAGCAGTAC	ACTCAGC	ACCCTCCAGGCC	12.0	7.0	ACT--------CAG--C	ACTGATCGTAGCAGTAC
E0	0.0	ACTGATCGTAGCAGTAC	GC	GGCC	4.0	2.0	---G------------C	ACTGATCGTAGCAGTAC
E0	0.0	ACTGATCGTAGCAGTAC	CTCGTAGC	CCCCTTCGTTTTTAGGCCC	19.0	8.0	-CT---CGTAGC-----	ACTGATCGTAGCAGTAC
E0	0.0	ACTGATCGTAGCAGTAC	ACTATCTAC	ACCCCCTATCCTTACCC	17.0	9.0	ACT-ATC-------TAC	ACTGATCGTAGCAGTAC
E0	0.0	ACTGATCGTAGCAGTAC	ACTCGCGC	ACCCCTCCCGGGCCGCCC	18.0	8.0	ACT---CG---C-G--C	ACTGATCGTAGCAGTAC
E0	0.0	ACTGATCGTAGCAGTAC	ACTCGC	AAACCTTCCGCC	12.0	6.0	ACT---CG--------C	ACTGATCGTAGCAGTAC
E0	0.0	ACTGATCGTAGCAGTAC	CATCTCAGTC	CCAATTCTCAAAAGGGGGGTTCC	23.0	10.0	-C--ATC-T--CAGT-C	ACTGATCGTAGCAGTAC
E0	0.0	ACTGATCGTAGCAGTAC	CGC	CCCGGGGC	8.0	3.0	-C-----------G--C	ACTGATCGTAGCAGTAC
E0	0.0	ACTGATCGTAGCAGTAC	ACAGTC	ACCCCAAAAGTTCCCC	16.0	6.0	AC----------AGT-C	ACTGATCGTAGCAGTAC
E0	0.0	ACTGATCGTAGCAGTAC	TACGC	TTACGCC	7.0	5.0	--T-A-CG---C-----	ACTGATCGTAGCAGTAC
E0	0.0	ACTGATCGTAGCAGTAC	ACTGATCGTAC	AAAACCTTGGGAATCGTTACC	21.0	11.0	ACTGATCGTA-C-----	ACTGATCGTAGCAGTAC
E0	0.0	ACTGATCGTAGCAGTAC	ACTCGCGTC	ACTTTCCGGGGGGCGTTCC	19.0	9.0	ACT---CG---C-GT-C	ACTGATCGTAGCAGTAC
E0	0.0	ACTGATCGTAGCAGTAC	GC	GGCC	4.0	2.0	---G------------C	ACTGATCGTAGCAGTAC
E0	0.0	ACTGATCGTAGCAGTAC	CGATAC	CCCGGATACCC	11.0	6.0	-C-GAT---------AC	ACTGATCGTAGCAGTAC
E0	0.0	ACTGATCGTAGCAGTAC	ACTCGCGC	AACCCCCTCCGCGCCC	16.0	8.0	ACT---CG---C-G--C	ACTGATCGTAGCAGTAC
E0	0.0	ACTGATCGTAGCAGTAC	CTCTAC	CCTCTACCCCCC	12.0	6.0	-CT---C-------TAC	ACTGATCGTAGCAGTAC
E0	0.0	ACTGATCGTAGCAGTAC	CATC	CATCCC	6.0	4.0	-----------CA-T-C	ACTGATCGTAGCAGTAC
E0	0.0	ACTGATCGTAGCAGTAC	CTCGTAGC	CCCCTTCGTTTTTAGGCCC	19.0	8.0	-CT---CGTAGC-----	ACTGATCGTAGCAGTAC
E0	0.0	ACTGATCGTAGCAGTAC	ACTCGC	AAAACCCTCCCGC	13.0	6.0	ACT---CG--------C	ACTGATCGTAGCAGTAC
E0	0.0	ACTGATCGTAGCAGTAC	GAGCGTAC	GGAGCGTTACC	11.0	8.0	-------G-AGC-GTAC	ACTGATCGTAGCAGTAC
E0	0.0	ACTGATCGTAGCAGTAC	TAGCTC	TTAAAGGCCTCC	12.0	6.0	--------TAGC--T-C	ACTGATCGTAGCAGTAC
E0	0.0	ACTGATCGTAGCAGTAC	ACACAGCTC	AAAAACAACCCCCCCAGGGCTCC	23.0	9.0	AC--A-C--AGC--T-C	ACTGATCGTAGCAGTAC
E0	0.0	ACTGATCGTAGCAGTAC	CTGCTC	CCCTGCCCCTCC	12.0	6.0	-CTG--C-T--C-----	ACTGATCGTAGCAGTAC
E0	0.0	ACTGATCGTAGCAGTAC	GTCTCGTC	GGGGTCCCTCGGTTCC	16.0	8.0	---G-TC-T--C-GT-C	ACTGATCGTAGCAGTAC
E0	0.0	ACTGATCGTAGCAGTAC	ACTAC	AAAAAACCTTACC	13.0	5.0	AC------------TAC	ACTGATCGTAGCAGTAC
E0	0.0	ACTGATCGTAGCAGTAC	ACGTCGTCTC	AAAACCCCCGGGTCGTTCTC	20.0	10.0	AC-G-TCGT--C--T-C	ACTGATCGTAGCAGTAC
E0	0.0	ACTGATCGTAGCAGTAC	ACTGATCGTC	AAACCTTTGGAATTCCCCGGGTTC	24.0	10.0	ACTGATCGT--C-----	ACTGATCGTAGCAGTAC
E0	0.0	ACTGATCGTAGCAGTAC	GATCTGTC	GAAATTCTGGGGGGTCCC	18.0	8.0	---GATC-T----GT-C	ACTGATCGTAGCAGTAC
E0	0.0	ACTGATCGTAGCAGTAC	ACTC	AACCTTCCCCCCCC	14.0	4.0	AC------------T-C	ACTGATCGTAGCAGTAC
E0	0.0	ACTGATCGTAGCAGTAC	TCGTC	TCCGGGGGGGGGGGTTCC	18.0	5.0	-----TCGT-------C	ACTGATCGTAGCAGTAC
E0	0.0	ACTGATCGTAGCAGTAC	CTCTC	CTCCTCC	7.0	5.0	-CT---C-------T-C	ACTGATCGTAGCAGTAC
E0	0.0	ACTGATCGTAGCAGTAC	CTCTAC	CCTCTACCCCCC	12.0	6.0	-CT---C-------TAC	ACTGATCGTAGCAGTAC
E0	0.0	ACTGATCGTAGCAGTAC	ACTATC	AAACCCCCTTAAATCC	16.0	6.0	ACT-A---------T-C	ACTGATCGTAGCAGTAC
E0	0.0	ACTGATCGTAGCAGTAC	ACTCGCGC	AACCCCCTCCGCGCCC	16.0	8.0	ACT---CG---C-G--C	ACTGATCGTAGCAGTAC
E0	0.0	ACTGATCGTAGCAGTAC	ACTCGTAGCGTC	ACCCCCTCCGGTTAGGGCGGTCCC	24.0	12.0	ACT---CGTAGC-GT-C	ACTGATCGTAGCAGTAC
E0	0.0	ACTGATCGTAGCAGTAC	TGCGC	TGCCCGCC	8.0	5.0	--TG--CG---C-----	ACTGATCGTAGCAGTAC
E0	0.0	ACTGATCGTAGCAGTAC	GTCGTGCGTC	GTCCGTGCGTCCCCC	15.0	10.0	---G-TCGT-GC-GT-C	ACTGATCGTAGCAGTAC
E0	0.0	ACTGATCGTAGCAGTAC	ACTGTCGCGTC	ACCCCCTTTGGGTCGCCCGGGTTCCCCC	28.0	11.0	ACTG-TCG---C-GT-C	ACTGATCGTAGCAGTAC
E0	0.0	ACTGATCGTAGCAGTAC	ACGTCGTCTC	AAAACCCCCGGGTCGTTCTC	20.0	10.0	AC-G-TCGT--C--T-C	ACTGATCGTAGCAGTAC
E0	0.0	ACTGATCGTAGCAGTAC	ACGTCTCGTC	AAAAAAAAAACCGTTCCCCTCGTTCCC	27.0	10.0	AC-G-TC-T--C-GT-C	ACTGATCGTAGCAGTAC
E0	0.0	ACTGATCGTAGCAGTAC	ACTGACTC	ACCTGACCCTCC	12.0	8.0	ACTGA-C-T--C-----	ACTGATCGTAGCAGTAC
E0	0.0	ACTGATCGTAGCAGTAC	ACTCGC	AACCCCCTCCGCC	13.0	6.0	ACT---CG--------C	ACTGATCGTAGCAGTAC
E0	0.0	ACTGATCGTAGCAGTAC	ACTATCTC	ACCTTATTTCCCTCC	15.0	8.0	ACT-ATC-T--C-----	ACTGATCGTAGCAGTAC
E0	0.0	ACTGATCGTAGCAGTAC	ACTCGC	AACCTTCCGCCCCC	14.0	6.0	ACT---CG--------C	ACTGATCGTAGCAGTAC
E0	0.0	ACTGATCGTAGCAGTAC	ACTATC	AAACCCCCTTAAATCC	16.0	6.0	ACT-A---------T-C	ACTGATCGTAGCAGTAC
E0	0.0	ACTGATCGTAGCAGTAC	ACTGATCGCAGTC	ACCCCTTGAAATCCGCAAGGTTCC	24.0	13.0	ACTGATCG---CAGT-C	ACTGATCGTAGCAGTAC
E0	0.0	ACTGATCGTAGCAGTAC	ACTGATCGCGC	ACCTTTGGGGGATTCCGCGCCC	22.0	11.0	ACTGATCG---C-G--C	ACTGATCGTAGCAGTAC
E0	0.0	ACTGATCGTAGCAGTAC	ACTCGTC	AAAACTTTTCGTCCCC	16.0	7.0	ACT---CGT-------C	ACTGATCGTAGCAGTAC
E0	0.0	ACTGATCGTAGCAGTAC	ACGTC	AACCCGGGGTCCCCCC	16.0	5.0	AC-----------GT-C	ACTGATCGTAGCAGTAC
E0	0.0	ACTGATCGTAGCAGTAC	ACTGCTACGTC	AACCCCCTTGGCCTACCGTTCCC	23.0	11.0	ACTG--C-TA-C-GT-C	ACTGATCGTAGCAGTAC
E0	0.0	ACTGATCGTAGCAGTAC	ACTCGCAGTC	AAAAACCCTTCCCGGCAGTCCCC	23.0	10.0	ACT---CG---CAGT-C	ACTGATCGTAGCAGTAC
E0	0.0	ACTGATCGTAGCAGTAC	CTC	CTCC	4.0	3.0	-C------------T-C	ACTGATCGTAGCAGTAC
E0	0.0	ACTGATCGTAGCAGTAC	ACTATCGCATC	AACCTTTAAATTCCGCATCCCC	22.0	11.0	ACT-ATCG---CA-T-C	ACTGATCGTAGCAGTAC
E0	0.0	ACTGATCGTAGCAGTAC	ACTATCTC	ACCTTATTTCCCTCC	15.0	8.0	ACT-ATC-T--C-----	ACTGATCGTAGCAGTAC
E0	0.0	ACTGATCGTAGCAGTAC	ACGC	AACCCCGCCCC	11.0	4.0	AC-----------G--C	ACTGATCGTAGCAGTAC
E0	0.0	ACTGATCGTAGCAGTAC	ATCGCGC	ATCGGCGCC	9.0	7.0	----ATC---GC-G--C	ACTGATCGTAGCAGTAC
E0	0.0	ACTGATCGTAGCAGTAC	ACTGTAGCGC	AAAAACCCTGTAGGGCGCCC	20.0	10.0	ACT----GTAGC-G--C	ACTGATCGTAGCAGTAC
E0	0.0	ACTGATCGTAGCAGTAC	ACTGATCGCGC	ACCTTTGGGGGATTCCGCGCCC	22.0	11.0	ACTGATCG---C-G--C	ACTGATCGTAGCAGTAC
E0	0.0	ACTGATCGTAGCAGTAC	GC	GGCCC	5.0	2.0	---G------------C	ACTGATCGTAGCAGTAC
E0	0.0	ACTGATCGTAGCAGTAC	ACTGCTACGTC	AACCCCCTTGGCCTACCGTTCCC	23.0	11.0	ACTG--C-TA-C-GT-C	ACTGATCGTAGCAGTAC
E0	0.0	ACTGATCGTAGCAGTAC	ATCTGCGTC	ATCTTTGGGGCGTTCCC	17.0	9.0	----ATC-T-GC-GT-C	ACTGATCGTAGCAGTAC
E0	0.0	ACTGATCGTAGCAGTAC	ACTCGCATC	AACCCTTTCCGGGGCATCC	19.0	9.0	ACT---CG---CA-T-C	ACTGATCGTAGCAGTAC
E0	0.0	ACTGATCGTAGCAGTAC	ACTGATC	ACCTTTGGGAATCCCCC	17.0	7.0	ACTGAT----------C	ACTGATCGTAGCAGTAC
E0	0.0	ACTGATCGTAGCAGTAC	GATCTAGC	GAAATCTTAGGGGCC	15.0	8.0	---GATC-TAGC-----	ACTGATCGTAGCAGTAC
E0	0.0	ACTGATCGTAGCAGTAC	CTC	CTCC	4.0	3.0	-C------------T-C	ACTGATCGTAGCAGTAC
E0	0.0	ACTGATCGTAGCAGTAC	ACTCGCAGTC	AAAAACCCTTCCCGGCAGTCCCC	23.0	10.0	ACT---CG---CAGT-C	ACTGATCGTAGCAGTAC
E0	0.0	ACTGATCGTAGCAGTAC	GATCTAGC	GAAATCTTAGGGGCC	15.0	8.0	---GATC-TAGC-----	ACTGATCGTAGCAGTAC
E0	0.0	ACTGATCGTAGCAGTAC	AC	ACCCCCCC	8.0	2.0	---------------AC	ACTGATCGTAGCAGTAC
E0	0.0	ACTGATCGTAGCAGTAC	ACTGTCGC	AACCCCTGTCGCCCCCCC	18.0	8.0	ACTG-TCG---C-----	ACTGATCGTAGCAGTAC
E0	0.0	ACTGATCGTAGCAGTAC	ACTGATCGC	AAACCCCTTGGAAATCCCCGCCC	23.0	9.0	ACTGATCG---C-----	ACTGATCGTAGCAGTAC
E0	0.0	ACTGATCGTAGCAGTAC	ACTGATCGTGCTC	ACCCCTTGATTCCGTTGGCCCTCCC	25.0	13.0	ACTGATCGT-GC--T-C	ACTGATCGTAGCAGTAC
E0	0.0	ACTGATCGTAGCAGTAC	GTGAC	GTGGAACCCC	10.0	5.0	-------GT----G-AC	ACTGATCGTAGCAGTAC
E0	0.0	ACTGATCGTAGCAGTAC	CGTGAGC	CCCGGTTGGGAGGCC	15.0	7.0	------CGT-G-AG--C	ACTGATCGTAGCAGTAC
E0	0.0	ACTGATCGTAGCAGTAC	ACTGATAGCGC	ACCCTTGGGAATTTTAGCCGCC	22.0	11.0	ACTGAT---AGC-G--C	ACTGATCGTAGCAGTAC
E0	0.0	ACTGATCGTAGCAGTAC	ACACGTGCGTAC	AAACCCACCGGGTGGCGGGGGTACCC	26.0	12.0	AC--A-CGT-GC-GTAC	ACTGATCGTAGCAGTAC
E0	0.0	ACTGATCGTAGCAGTAC	TC	TTCCC	5.0	2.0	--T-------------C	ACTGATCGTAGCAGTAC
E0	0.0	ACTGATCGTAGCAGTAC	ACGC	ACCCCGCCCC	10.0	4.0	AC-----------G--C	ACTGATCGTAGCAGTAC
E0	0.0	ACTGATCGTAGCAGTAC	ACTGATCGCGTC	ACCCTGGGATCGCGGGTCCCC	21.0	12.0	ACTGATCG---C-GT-C	ACTGATCGTAGCAGTAC
E0	0.0	ACTGATCGTAGCAGTAC	ACTGATAGCGC	ACCCTTGGGAATTTTAGCCGCC	22.0	11.0	ACTGAT---AGC-G--C	ACTGATCGTAGCAGTAC
E0	0.0	ACTGATCGTAGCAGTAC	ACTGATCGTGCTC	ACCCCTTGATTCCGTTGGCCCTCCC	25.0	13.0	ACTGATCGT-GC--T-C	ACTGATCGTAGCAGTAC
E0	0.0	ACTGATCGTAGCAGTAC	CTC	CCCTCCC	7.0	3.0	-C------------T-C	ACTGATCGTAGCAGTAC
E0	0.0	ACTGATCGTAGCAGTAC	GTGAC	GTGGAACCCC	10.0	5.0	-------GT----G-AC	ACTGATCGTAGCAGTAC
E0	0.0	ACTGATCGTAGCAGTAC	GATCGC	GAAATTCCGCCC	12.0	6.0	---GATCG---C-----	ACTGATCGTAGCAGTAC
E0	0.0	ACTGATCGTAGCAGTAC	ACTCTC	ACCCCCTTTCCCTCCC	16.0	6.0	ACT---C-------T-C	ACTGATCGTAGCAGTAC
E0	0.0	ACTGATCGTAGCAGTAC	CTCGCAGCGTC	CCCTCCGGCAGCCGGTCCCCC	21.0	11.0	-CT---CGCAGC-GT-C	ACTGATCGTAGCAGTAC
E0	0.0	ACTGATCGTAGCAGTAC	ACTGATCGTAGCGTC	ACCCTGATCCGTAGGGCCGTCCCC	24.0	15.0	ACTGATCGTAGC-GT-C	ACTGATCGTAGCAGTAC
E0	0.0	ACTGATCGTAGCAGTAC	ACGTGCTC	AACCCCCGTGGGGGCTC	17.0	8.0	----A-CGT-GC--T-C	ACTGATCGTAGCAGTAC
E0	0.0	ACTGATCGTAGCAGTAC	ACTGTATCGCGTC	ACCCTGGTATCGCGGGTCCCC	21.0	13.0	ACTG-TA-TCGC-GT-C	ACTGATCGTAGCAGTAC
E0	0.0	ACTGATCGTAGCAGTAC	ACGCGCT	ACGCCGCCT	9.0	7.0	AC-G--CG---C--T--	ACTGATCGTAGCAGTAC
E0	0.0	ACTGATCGTAGCAGTAC	ACTCGCGTC	ACCCTCCGCCGTTCCC	16.0	9.0	ACT---CG---C-GT-C	ACTGATCGTAGCAGTAC
E0	0.0	ACTGATCGTAGCAGTAC	GTCGTGC	GTCCGGGGGGTTTTGGGCCCC	21.0	7.0	---G-TCGT-GC-----	ACTGATCGTAGCAGTAC
E0	0.0	ACTGATCGTAGCAGTAC	CTC	CCCTCCCC	8.0	3.0	-C------------T-C	ACTGATCGTAGCAGTAC
E0	0.0	ACTGATCGTAGCAGTAC	ACGCTGAC	AACCCCCCGCTGGAAACCCC	20.0	8.0	AC-G--C-T----G-AC	ACTGATCGTAGCAGTAC
E0	0.0	ACTGATCGTAGCAGTAC	ACTGAGCGC	AAAAAAACCCCCTGGGAGGCCGCC	24.0	9.0	ACTG-----AGC-G--C	ACTGATCGTAGCAGTAC
E0	0.0	ACTGATCGTAGCAGTAC	ACACGATCGCGAC	ACACCGAAATCCCGCCGGACCC	22.0	13.0	ACACGATCG---C-G-AC	ACT-GATCGTAGCAGTAC
E0	0.0	ACTGATCGTAGCAGTAC	CTAGCGTC	CTTAAAGGGCCGTCCCCC	18.0	8.0	------C-TAGC-GT-C	ACTGATCGTAGCAGTAC
E0	0.0	ACTGATCGTAGCAGTAC	ACGCATC	ACCCCCGGGCATCCC	15.0	7.0	AC--------GCA-T-C	ACTGATCGTAGCAGTAC
E0	0.0	ACTGATCGTAGCAGTAC	CTGCATC	CCTGCATCCCC	11.0	7.0	-CT-------GCA-T-C	ACTGATCGTAGCAGTAC
E0	0.0	ACTGATCGTAGCAGTAC	ACTC	AACCCTCCC	9.0	4.0	AC------------T-C	ACTGATCGTAGCAGTAC
E0	0.0	ACTGATCGTAGCAGTAC	ACTGATCGC	AACCTGGGAAATCCGCC	17.0	9.0	ACTGATCG---C-----	ACTGATCGTAGCAGTAC
E0	0.0	ACTGATCGTAGCAGTAC	ACACATCGCGCGC	AAAACCCACAAAATTCGGCGCGCCCCC	27.0	13.0	ACACATCGC-GC-G--C	ACTGATCGTAGCAGTAC
E0	0.0	ACTGATCGTAGCAGTAC	ACTGCGC	ACCCTGCCGCCC	12.0	7.0	ACTG--CG--------C	ACTGATCGTAGCAGTAC
E0	0.0	ACTGATCGTAGCAGTAC	ACTCTGAC	AACCCCCCTCTGGAAACCCC	20.0	8.0	AC---TC-T----G-AC	ACTGATCGTAGCAGTAC
E0	0.0	ACTGATCGTAGCAGTAC	ACGCGAGAGAC	ACCCCCGCGAGGAGACCC	18.0	11.0	AC-G--CG-AG-AG-AC	ACTGATCGTAGCAGTAC
E0	0.0	ACTGATCGTAGCAGTAC	CTCGTC	CCCTTCCCCGGGTCCC	16.0	6.0	-CT---CGT-------C	ACTGATCGTAGCAGTAC
E0	0.0	ACTGATCGTAGCAGTAC	ACGATCGCGAC	AAACCGAATTCCCGCCGGACCC	22.0	11.0	AC-GATCG---C-G-AC	ACTGATCGTAGCAGTAC
E0	0.0	ACTGATCGTAGCAGTAC	ACTATCGTC	ACCCTATTCCGTTCCC	16.0	9.0	ACT-ATCGT--C-----	ACTGATCGTAGCAGTAC
E0	0.0	ACTGATCGTAGCAGTAC	CTCGTC	CCCTCGGTCC	10.0	6.0	-CT---CGT-------C	ACTGATCGTAGCAGTAC
E0	0.0	ACTGATCGTAGCAGTAC	CTCGTAC	CCCTTCCCGGGTAACCC	17.0	7.0	-CT---CGT------AC	ACTGATCGTAGCAGTAC
E0	0.0	ACTGATCGTAGCAGTAC	ACTGCGTGATC	ACCCCTGCGTGGATTCCC	18.0	11.0	ACTG--CGT-G-A-T-C	ACTGATCGTAGCAGTAC
E0	0.0	ACTGATCGTAGCAGTAC	CTCGCGCA	CTTCCCGGCGCCCA	14.0	8.0	-CT---CGC-GCA----	ACTGATCGTAGCAGTAC
E0	0.0	ACTGATCGTAGCAGTAC	GTAGCGC	GTAAAGCCCGC	11.0	7.0	-------GTAGC-G--C	ACTGATCGTAGCAGTAC
E0	0.0	ACTGATCGTAGCAGTAC	GCGCGAC	GGGGGGGCCGGCCCGACCCC	20.0	7.0	---G--CG---C-G-AC	ACTGATCGTAGCAGTAC
E0	0.0	ACTGATCGTAGCAGTAC	TCTAGC	TCCTAGCCCC	10.0	6.0	-----TC-TAGC-----	ACTGATCGTAGCAGTAC
E0	0.0	ACTGATCGTAGCAGTAC	ACTCAGCGC	AAACCCTTCCAGGCCGCCC	19.0	9.0	ACT---C--AGC-G--C	ACTGATCGTAGCAGTAC
E0	0.0	ACTGATCGTAGCAGTAC	ACTGACGTCGTC	AAACCCCTGGGACCCGTCGGGGTCCCCC	28.0	12.0	ACTGA-CGT--C-GT-C	ACTGATCGTAGCAGTAC
E0	0.0	ACTGATCGTAGCAGTAC	TCAC	TCCCAAAACCC	11.0	4.0	-----TC--------AC	ACTGATCGTAGCAGTAC
E0	0.0	ACTGATCGTAGCAGTAC	CTCGTGCGTC	CCCTTCGGTGCGGTTCCCCC	20.0	10.0	-CT---CGT-GC-GT-C	ACTGATCGTAGCAGTAC
E0	0.0	ACTGATCGTAGCAGTAC	CGC	CCGGCCCC	8.0	3.0	-C-----------G--C	ACTGATCGTAGCAGTAC
E0	0.0	ACTGATCGTAGCAGTAC	CTCGCGCA	CTTCCCGCCGCCCA	14.0	8.0	-CT---CGC-GCA----	ACTGATCGTAGCAGTAC
E0	0.0	ACTGATCGTAGCAGTAC	GTAGCGC	GTAAAGCCCGC	11.0	7.0	-------GTAGC-G--C	ACTGATCGTAGCAGTAC
E0	0.0	ACTGATCGTAGCAGTAC	ACTCGC	ACCCTCGCCCCC	12.0	6.0	ACT---CG--------C	ACTGATCGTAGCAGTAC
E0	0.0	ACTGATCGTAGCAGTAC	ACTCGCACAC	AACCCTTCGGCACACCC	17.0	10.0	ACT---CGCA-CA---C	ACTGATCGTAGCAGTAC
E0	0.0	ACTGATCGTAGCAGTAC	ACGC	ACCCCGCCCCC	11.0	4.0	AC-----------G--C	ACTGATCGTAGCAGTAC
E0	0.0	ACTGATCGTAGCAGTAC	ACTCGAGC	AACCCCTCGGGAGCCCC	17.0	8.0	ACT---CG-AGC-----	ACTGATCGTAGCAGTAC
E0	0.0	ACTGATCGTAGCAGTAC	ACTGTAGCGTC	ACCCTGTTAAGGCCCGTCC	19.0	11.0	ACT----GTAGC-GT-C	ACTGATCGTAGCAGTAC
E0	0.0	ACTGATCGTAGCAGTAC	TGCGC	TGGCCGCCCC	10.0	5.0	--TG--CG---C-----	ACTGATCGTAGCAGTAC
E0	0.0	ACTGATCGTAGCAGTAC	ACTCGC	AAAACCCCCCCCTCGCC	17.0	6.0	ACT---CG--------C	ACTGATCGTAGCAGTAC
E0	0.0	ACTGATCGTAGCAGTAC	GTCGAGTC	GGTCGGAAAAGTC	13.0	8.0	---G-TCG----AGT-C	ACTGATCGTAGCAGTAC
E0	0.0	ACTGATCGTAGCAGTAC	CTCGCGC	CCCCCCTTCCCGGGCCCGCCCC	22.0	7.0	-CT---CG---C-G--C	ACTGATCGTAGCAGTAC
E0	0.0	ACTGATCGTAGCAGTAC	GATGCGC	GGAATTGGCCCCGCCCC	17.0	7.0	---GAT----GC-G--C	ACTGATCGTAGCAGTAC
E0	0.0	ACTGATCGTAGCAGTAC	CTATCTGCTC	CCCCTTATTCTGCTCCCC	18.0	10.0	-CT-ATC-T-GC--T-C	ACTGATCGTAGCAGTAC
E0	0.0	ACTGATCGTAGCAGTAC	GATCTC	GAATCCCCTCC	11.0	6.0	---GATC-T--C-----	ACTGATCGTAGCAGTAC
E0	0.0	ACTGATCGTAGCAGTAC	CTCGTGCGTC	CCCTTCGGTGCGGTTCCCCC	20.0	10.0	-CT---CGT-GC-GT-C	ACTGATCGTAGCAGTAC
E0	0.0	ACTGATCGTAGCAGTAC	ACTCAGC	AAAACCTTCCAGGCCC	16.0	7.0	ACT--------CAG--C	ACTGATCGTAGCAGTAC
E0	0.0	ACTGATCGTAGCAGTAC	GTCGCAGTAC	GGGGTCCCGGCAGTTAAACCCC	22.0	10.0	---G-TCG---CAGTAC	ACTGATCGTAGCAGTAC
E0	0.0	ACTGATCGTAGCAGTAC	GTCTGCAC	GTCTGGGCCAC	11.0	8.0	---G-TC-T-GCA---C	ACTGATCGTAGCAGTAC
E0	0.0	ACTGATCGTAGCAGTAC	CTAGC	CCCTAGGCCCCC	12.0	5.0	-CT---------AG--C	ACTGATCGTAGCAGTAC
E0	0.0	ACTGATCGTAGCAGTAC	CTCGC	CCTCCCGCCCC	11.0	5.0	-CT---CG--------C	ACTGATCGTAGCAGTAC
E0	0.0	ACTGATCGTAGCAGTAC	CTATCGCGTC	CTAATTCCGCCGGTCC	16.0	10.0	-CT-ATCG---C-GT-C	ACTGATCGTAGCAGTAC
E0	0.0	ACTGATCGTAGCAGTAC	ACTGC	AAACCCTGCCCCC	13.0	5.0	ACT----------G--C	ACTGATCGTAGCAGTAC
E0	0.0	ACTGATCGTAGCAGTAC	CTAGCGTC	CTTTTTTAGCGTTTCCC	17.0	8.0	------C-TAGC-GT-C	ACTGATCGTAGCAGTAC
E0	0.0	ACTGATCGTAGCAGTAC	TGCGC	TGGCCGCCCC	10.0	5.0	--TG--CG---C-----	ACTGATCGTAGCAGTAC
E0	0.0	ACTGATCGTAGCAGTAC	CTCGTAGCGTC	CTTTCCGTTTTAGGGCGGGTTCCCCC	26.0	11.0	-CT---CGTAGC-GT-C	ACTGATCGTAGCAGTAC
E0	0.0	ACTGATCGTAGCAGTAC	GTCGAGTC	GGTCGGAAAAGTC	13.0	8.0	---G-TCG----AGT-C	ACTGATCGTAGCAGTAC
E0	0.0	ACTGATCGTAGCAGTAC	GATGC	GGAATTGGCCCCCCCC	16.0	5.0	---GAT----GC-----	ACTGATCGTAGCAGTAC
E0	0.0	ACTGATCGTAGCAGTAC	C	CC	2.0	1.0	-C---------------	ACTGATCGTAGCAGTAC
E0	0.0	ACTGATCGTAGCAGTAC	ACTGAGCTC	AAACCCTTGGGAGGGCCTTCC	21.0	9.0	ACTG-----AGC--T-C	ACTGATCGTAGCAGTAC
E0	0.0	ACTGATCGTAGCAGTAC	CTCGCGC	CCCCCCTTCCGCGCCC	16.0	7.0	-CT---CG---C-G--C	ACTGATCGTAGCAGTAC
E0	0.0	ACTGATCGTAGCAGTAC	CGTCGC	CCCGGTTCCGCCC	13.0	6.0	-C-G-TCG---C-----	ACTGATCGTAGCAGTAC
E0	0.0	ACTGATCGTAGCAGTAC	ACTAGTC	AAAACCTAGTC	11.0	7.0	ACT---------AGT-C	ACTGATCGTAGCAGTAC
E0	0.0	ACTGATCGTAGCAGTAC	ACTACGCGTC	ACCTTAACGCCGTTCCCC	18.0	10.0	ACT-A-CG---C-GT-C	ACTGATCGTAGCAGTAC
E0	0.0	ACTGATCGTAGCAGTAC	ACGATCGTGCGC	AAAAACGAATTTCCGTGGCCCGCCC	25.0	12.0	AC-GATCGT-GC-G--C	ACTGATCGTAGCAGTAC
E0	0.0	ACTGATCGTAGCAGTAC	ACGCTC	AAAAACCCCCCGCCCCTCCCC	21.0	6.0	AC--------GC--T-C	ACTGATCGTAGCAGTAC
E0	0.0	ACTGATCGTAGCAGTAC	ACTGATCGTGC	AAACCCCTGGGGATCCGTTTGGGCCCC	27.0	11.0	ACTGATCGT-GC-----	ACTGATCGTAGCAGTAC
E0	0.0	ACTGATCGTAGCAGTAC	ACTGTAGTC	ACCCTGGGGTAGTTCCCCC	19.0	9.0	ACT----GT---AGT-C	ACTGATCGTAGCAGTAC
E0	0.0	ACTGATCGTAGCAGTAC	ACGTGTGATCTAGCGC	AAACCCGTGTGGGGGATTCCTAGCCGC	27.0	16.0	ACGTGTGATC-TAGC-G--C	AC-TG--ATCGTAGCAGTAC
E0	0.0	ACTGATCGTAGCAGTAC	GATC	GGAAATCCCCCC	12.0	4.0	---GAT----------C	ACTGATCGTAGCAGTAC
E0	0.0	ACTGATCGTAGCAGTAC	ACTGAGCTC	AAACCCTTGGGAGGGCCTTCC	21.0	9.0	ACTG-----AGC--T-C	ACTGATCGTAGCAGTAC
E0	0.0	ACTGATCGTAGCAGTAC	ACTCTCAGTC	ACCTCTTCCCAAAAGTTCC	19.0	10.0	ACT---C-T--CAGT-C	ACTGATCGTAGCAGTAC
E0	0.0	ACTGATCGTAGCAGTAC	ACGCGAGTC	AACCCCGCCGAAGGGGTCC	19.0	9.0	AC-G--CG----AGT-C	ACTGATCGTAGCAGTAC
E0	0.0	ACTGATCGTAGCAGTAC	CTCGTGCGC	CCCTCGGGTGGCCCGCC	17.0	9.0	-CT---CGT-GC-G--C	ACTGATCGTAGCAGTAC
E0	0.0	ACTGATCGTAGCAGTAC	CGTC	CGTTCCCC	8.0	4.0	-C-----------GT-C	ACTGATCGTAGCAGTAC
E0	0.0	ACTGATCGTAGCAGTAC	AGATCTC	AGATTTCTCC	10.0	7.0	A--GATC-T--C-----	ACTGATCGTAGCAGTAC
E0	0.0	ACTGATCGTAGCAGTAC	CTCGAGC	CCTCCCGAGGGGCC	14.0	7.0	-CT---CG-AGC-----	ACTGATCGTAGCAGTAC
E0	0.0	ACTGATCGTAGCAGTAC	CTCGTAGAGTAC	CCCTTCCGGTTAAGGAAGTTTACC	24.0	12.0	-CT---CGTAG-AGTAC	ACTGATCGTAGCAGTAC
E0	0.0	ACTGATCGTAGCAGTAC	GATC	GGAAATCCCCCC	12.0	4.0	---GAT----------C	ACTGATCGTAGCAGTAC
E0	0.0	ACTGATCGTAGCAGTAC	ACTGATCGAGCT	AACCTTTGGGGAATTCCGAGCCCT	24.0	12.0	ACTGATCG-AGC--T--	ACTGATCGTAGCAGTAC
E0	0.0	ACTGATCGTAGCAGTAC	ACTCTCAGTC	ACCTCTTCCCAAAAGTTCC	19.0	10.0	ACT---C-T--CAGT-C	ACTGATCGTAGCAGTAC
E0	0.0	ACTGATCGTAGCAGTAC	ACGCGTCTAC	AAAACCCCGCGGTCCCCTACCCC	23.0	10.0	AC-G--CGT--C--TAC	ACTGATCGTAGCAGTAC
E0	0.0	ACTGATCGTAGCAGTAC	CTCGTGCGC	CTCCGGTGCCCGCC	14.0	9.0	-CT---CGT-GC-G--C	ACTGATCGTAGCAGTAC
E0	0.0	ACTGATCGTAGCAGTAC	GTGCGTAC	GTTGCCCGGTTACC	14.0	8.0	-------GT-GC-GTAC	ACTGATCGTAGCAGTAC
E0	0.0	ACTGATCGTAGCAGTAC	ACGCTC	AACCCCCGCTCC	12.0	6.0	AC--------GC--T-C	ACTGATCGTAGCAGTAC
E0	0.0	ACTGATCGTAGCAGTAC	CGCGTC	CCCGCCGTTCCCC	13.0	6.0	-C-G--CGT--C-----	ACTGATCGTAGCAGTAC
E0	0.0	ACTGATCGTAGCAGTAC	ACTATGCA	ACCCCTTATTGGCCAA	16.0	8.0	ACT-AT----GCA----	ACTGATCGTAGCAGTAC
E0	0.0	ACTGATCGTAGCAGTAC	GCGTC	GGCGTTCCC	9.0	5.0	---G--CGT--C-----	ACTGATCGTAGCAGTAC
E0	0.0	ACTGATCGTAGCAGTAC	CTCGTAC	CCTCCGGTTTAACC	14.0	7.0	-CT---CGT------AC	ACTGATCGTAGCAGTAC
E0	0.0	ACTGATCGTAGCAGTAC	CACGTC	CACCCGGGGGGTTTCCC	17.0	6.0	-C--A-CGT--C-----	ACTGATCGTAGCAGTAC
E0	0.0	ACTGATCGTAGCAGTAC	ACGCTCGC	AACCCCGCTCCGCCC	15.0	8.0	AC-G--C-T--C-G--C	ACTGATCGTAGCAGTAC
E0	0.0	ACTGATCGTAGCAGTAC	ACTGACTGCGAGCGC	ACCCTGAACTGCCGGGAGCCCGCCC	25.0	15.0	ACTGA-C-T-GCGAGCGC	ACTGATCGTAGC-AGTAC
E0	0.0	ACTGATCGTAGCAGTAC	ACTCGTCT	ACCCCTCCGTCCCT	14.0	8.0	ACT---CGT--C--T--	ACTGATCGTAGCAGTAC
E0	0.0	ACTGATCGTAGCAGTAC	ACTGCTC	AAACCCTGGCCCTTTCCCC	19.0	7.0	ACTG--C-T--C-----	ACTGATCGTAGCAGTAC
E0	0.0	ACTGATCGTAGCAGTAC	CTATCGTGC	CCCCCCTATCCCCGGTGCCC	20.0	9.0	-CT-ATCGT-GC-----	ACTGATCGTAGCAGTAC
E0	0.0	ACTGATCGTAGCAGTAC	CTCGTGCGC	CTCCGGTGCCCGCC	14.0	9.0	-CT---CGT-GC-G--C	ACTGATCGTAGCAGTAC
E0	0.0	ACTGATCGTAGCAGTAC	ACATAGC	AAAAAAAAAACCCCCCAAATAAGCC	25.0	7.0	AC--AT---AGC-----	ACTGATCGTAGCAGTAC
E0	0.0	ACTGATCGTAGCAGTAC	ACTC	AAACCCTCCC	10.0	4.0	AC------------T-C	ACTGATCGTAGCAGTAC
E0	0.0	ACTGATCGTAGCAGTAC	CTATCTC	CCCTATTCCTCCCC	14.0	7.0	-CT-ATC-T--C-----	ACTGATCGTAGCAGTAC
E0	0.0	ACTGATCGTAGCAGTAC	GCGTC	GGCGTTCCC	9.0	5.0	---G--CGT--C-----	ACTGATCGTAGCAGTAC
E0	0.0	ACTGATCGTAGCAGTAC	ACTCAG	AACCCCTTCCAAAAAGGGG	19.0	6.0	ACT--------CAG---	ACTGATCGTAGCAGTAC
E0	0.0	ACTGATCGTAGCAGTAC	GTC	GTTCCC	6.0	3.0	-------------GT-C	ACTGATCGTAGCAGTAC
E0	0.0	ACTGATCGTAGCAGTAC	CTC	CCCTCCCCC	9.0	3.0	-C------------T-C	ACTGATCGTAGCAGTAC
E0	0.0	ACTGATCGTAGCAGTAC	GAGCGC	GGGAAAAAGGGCCGCC	16.0	6.0	-------G-AGC-G--C	ACTGATCGTAGCAGTAC
E0	0.0	ACTGATCGTAGCAGTAC	ACGTCGC	ACCCCGGGTCGGCCC	15.0	7.0	AC-G-TCG---C-----	ACTGATCGTAGCAGTAC
E0	0.0	ACTGATCGTAGCAGTAC	C	CCCCC	5.0	1.0	-C---------------	ACTGATCGTAGCAGTAC
E0	0.0	ACTGATCGTAGCAGTAC	ACGC	ACCCCCCGGGCCC	13.0	4.0	AC-----------G--C	ACTGATCGTAGCAGTAC
E0	0.0	ACTGATCGTAGCAGTAC	CTCGCTC	CCTTTTCCCGGCCTCC	16.0	7.0	-CT---CG---C--T-C	ACTGATCGTAGCAGTAC
E0	0.0	ACTGATCGTAGCAGTAC	ACTGTACAGTC	AAACCCCTGTTAACCCAGTCC	21.0	11.0	ACT----GTA-CAGT-C	ACTGATCGTAGCAGTAC
E0	0.0	ACTGATCGTAGCAGTAC	GATCGCGC	GGGGAAATTCCGCGGCCCC	19.0	8.0	---GATCG---C-G--C	ACTGATCGTAGCAGTAC
E0	0.0	ACTGATCGTAGCAGTAC	GAGCGC	GGGAAAAAGGGCCGCC	16.0	6.0	-------G-AGC-G--C	ACTGATCGTAGCAGTAC
E0	0.0	ACTGATCGTAGCAGTAC	CTC	CCCTTCCCCC	10.0	3.0	-C------------T-C	ACTGATCGTAGCAGTAC
E0	0.0	ACTGATCGTAGCAGTAC	CAGTC	CAGGTCCC	8.0	5.0	-----------CAGT-C	ACTGATCGTAGCAGTAC
E0	0.0	ACTGATCGTAGCAGTAC	CTCAGT	CCCCCCCTCCCAAAGGTTT	19.0	6.0	-CT--------CAGT--	ACTGATCGTAGCAGTAC
E0	0.0	ACTGATCGTAGCAGTAC	ACGATCTC	ACCCCGGATTCCCTC	15.0	8.0	AC-GATC-T--C-----	ACTGATCGTAGCAGTAC
E0	0.0	ACTGATCGTAGCAGTAC	ACTCGAGTC	ACCTCCGAAAAAGGGGTTCC	20.0	9.0	AC---TCG----AGT-C	ACTGATCGTAGCAGTAC
E0	0.0	ACTGATCGTAGCAGTAC	ACTCGTC	AACCCTCCGTTCC	13.0	7.0	ACT---CGT-------C	ACTGATCGTAGCAGTAC
E0	0.0	ACTGATCGTAGCAGTAC	CTC	CCCTTCCCCC	10.0	3.0	-C------------T-C	ACTGATCGTAGCAGTAC
E0	0.0	ACTGATCGTAGCAGTAC	CTGATCGAGCGC	CTTTTGGGGGATTCCCCGAAGCGCCC	26.0	12.0	-CTGATCG-AGC-G--C	ACTGATCGTAGCAGTAC
E0	0.0	ACTGATCGTAGCAGTAC	ACGC	ACCCCCCCGGCCC	13.0	4.0	AC-----------G--C	ACTGATCGTAGCAGTAC
E0	0.0	ACTGATCGTAGCAGTAC	C	CCCC	4.0	1.0	-C---------------	ACTGATCGTAGCAGTAC
E0	0.0	ACTGATCGTAGCAGTAC	ACGAGC	ACCCCGAAAGCCC	13.0	6.0	AC-GA--G--------C	ACTGATCGTAGCAGTAC
E0	0.0	ACTGATCGTAGCAGTAC	CTGATCGCAGTC	CCCCCTTTGGAAATTCGCAGGGTTCCCC	28.0	12.0	-CTGATCG---CAGT-C	ACTGATCGTAGCAGTAC
E0	0.0	ACTGATCGTAGCAGTAC	ACACAGTGACTCGCGC	AAAACACCAGTGGACTCGCGCC	22.0	16.0	ACACAGTGACTC-GCGC	ACTGATCGTAGCAGTAC
E0	0.0	ACTGATCGTAGCAGTAC	ATCTGC	AATCCCTGCCC	11.0	6.0	----ATC-T-GC-----	ACTGATCGTAGCAGTAC
E0	0.0	ACTGATCGTAGCAGTAC	ACTGACG	AAAAAACCTTGGGACCGGGGGG	22.0	7.0	ACTGA-CG---------	ACTGATCGTAGCAGTAC
E0	0.0	ACTGATCGTAGCAGTAC	ACTGCGC	AACCCCCTGGCCCGCCCC	18.0	7.0	ACTG--CG--------C	ACTGATCGTAGCAGTAC
E0	0.0	ACTGATCGTAGCAGTAC	ACGATCTC	ACCCCGGATTCCCTC	15.0	8.0	AC-GATC-T--C-----	ACTGATCGTAGCAGTAC
E0	0.0	ACTGATCGTAGCAGTAC	ACTAGCTC	ACCTAAAAAGGGCCCTCCC	19.0	8.0	AC------TAGC--T-C	ACTGATCGTAGCAGTAC
E0	0.0	ACTGATCGTAGCAGTAC	ACGACAGC	AAAACCCCGGACAGGGCCCCC	21.0	8.0	AC-GA-C--AGC-----	ACTGATCGTAGCAGTAC
E0	0.0	ACTGATCGTAGCAGTAC	ACTCGTGCGC	ACCCCCTTCCGTTGCCCGCC	20.0	10.0	ACT---CGT-GC-G--C	ACTGATCGTAGCAGTAC
E0	0.0	ACTGATCGTAGCAGTAC	GATCTAGC	GAAAAATTTCCTAAGGCCC	19.0	8.0	---GATC-TAGC-----	ACTGATCGTAGCAGTAC
E0	0.0	ACTGATCGTAGCAGTAC	CTGTGCTCGAGCGC	CTTTTGGTGGCTTCCCCGAAGCGCCC	26.0	14.0	-CTGTGC-TCG-AGCGC	ACTGATCGTAGCAGTAC
E0	0.0	ACTGATCGTAGCAGTAC	C	CCC	3.0	1.0	-C---------------	ACTGATCGTAGCAGTAC
E0	0.0	ACTGATCGTAGCAGTAC	CTGATCGCAGTC	CCCCCTTTGGAAATTCGCAGGGTTCCCC	28.0	12.0	-CTGATCG---CAGT-C	ACTGATCGTAGCAGTAC
E0	0.0	ACTGATCGTAGCAGTAC	ACTGC	ACCCTGGGGCCC	12.0	5.0	ACT----------G--C	ACTGATCGTAGCAGTAC
E0	0.0	ACTGATCGTAGCAGTAC	C	C	1.0	1.0	-C---------------	ACTGATCGTAGCAGTAC
E0	0.0	ACTGATCGTAGCAGTAC	ACTGATCGTCGTAC	ACCCCTGGGATCGGTTCGGGGGTTACCC	28.0	14.0	ACTGATCGT--C-GTAC	ACTGATCGTAGCAGTAC
E0	0.0	ACTGATCGTAGCAGTAC	ACTGACTCTC	ACCTTGGAAAACCCTCTCC	19.0	10.0	ACTGA-C-T--C--T-C	ACTGATCGTAGCAGTAC
E0	0.0	ACTGATCGTAGCAGTAC	ACTAGCAGTC	AAAACCCTTAAAAAGGGGCCCAAGGGGTCC	30.0	10.0	AC------TAGCAGT-C	ACTGATCGTAGCAGTAC
E0	0.0	ACTGATCGTAGCAGTAC	CATCTCTCAC	CCCCCCAATTTTTTCCCTCTTCACCCC	27.0	10.0	-C--ATC-TCTCA---C	ACTGATCGTAGCAGTAC
E0	0.0	ACTGATCGTAGCAGTAC	ATCGCGC	ATTTCCCGGCCCGCC	15.0	7.0	----ATC---GC-G--C	ACTGATCGTAGCAGTAC
E0	0.0	ACTGATCGTAGCAGTAC	ACAGTC	ACAAGTCCC	9.0	6.0	AC----------AGT-C	ACTGATCGTAGCAGTAC
E0	0.0	ACTGATCGTAGCAGTAC	ACTGATCGCAGTC	AAAAACCCCCTTTTGGAAAAAAATTCCCGGGCAGGGGTCC	40.0	13.0	ACTGATCG---CAGT-C	ACTGATCGTAGCAGTAC
E0	0.0	ACTGATCGTAGCAGTAC	ACTGACGTGCGC	ACCTTTGGGGGACCCGTGCCGCCC	24.0	12.0	ACTGA-CGT-GC-G--C	ACTGATCGTAGCAGTAC
E0	0.0	ACTGATCGTAGCAGTAC	ATCTGC	AATCCCTGCCC	11.0	6.0	----ATC-T-GC-----	ACTGATCGTAGCAGTAC
E0	0.0	ACTGATCGTAGCAGTAC	ACTCGTGCGC	ACCCCCTTCCGTTGCCCGCC	20.0	10.0	ACT---CGT-GC-G--C	ACTGATCGTAGCAGTAC
E0	0.0	ACTGATCGTAGCAGTAC	CGAGACGCAGAGC	CCCCCCCCGGAAAGACGCAGGGAGCCCC	28.0	13.0	-C-GA--GACGCAGAGC	ACTGATCGTAGCAGTAC
E0	0.0	ACTGATCGTAGCAGTAC	ACTGC	ACCCTGGGGCCC	12.0	5.0	ACT----------G--C	ACTGATCGTAGCAGTAC
E0	0.0	ACTGATCGTAGCAGTAC	ACGCGC	ACCCCGCGCCCC	12.0	6.0	AC-G--CG--------C	ACTGATCGTAGCAGTAC
E0	0.0	ACTGATCGTAGCAGTAC	CACTCTC	CCCCACTCCCTTCCCCCC	18.0	7.0	-C--A-C-T--C--T-C	ACTGATCGTAGCAGTAC
E0	0.0	ACTGATCGTAGCAGTAC	ACTCGCTC	ACCCCCTTTCCCCGCCCTCCC	21.0	8.0	ACT---CG---C--T-C	ACTGATCGTAGCAGTAC
E0	0.0	ACTGATCGTAGCAGTAC	ACTATCGTC	ACCTTTATTCCGGGTCCCCCC	21.0	9.0	ACT-ATCGT--C-----	ACTGATCGTAGCAGTAC
E0	0.0	ACTGATCGTAGCAGTAC	CTGATCGCGC	CCTTTGGGATTCCGCGCCCCC	21.0	10.0	-CTGATCG---C-G--C	ACTGATCGTAGCAGTAC
E0	0.0	ACTGATCGTAGCAGTAC	ACGACATC	ACCCGGGGGGACCCCCATCCC	21.0	8.0	AC-GA------CA-T-C	ACTGATCGTAGCAGTAC
E0	0.0	ACTGATCGTAGCAGTAC	ACGTCAGC	AAACCCGTTCCAAGGGGGGCCCCCC	25.0	8.0	AC-G-TC--AGC-----	ACTGATCGTAGCAGTAC
E0	0.0	ACTGATCGTAGCAGTAC	ACTC	AAACCCTCCCC	11.0	4.0	AC------------T-C	ACTGATCGTAGCAGTAC
E0	0.0	ACTGATCGTAGCAGTAC	GATCGTC	GGATCCGTTCCCC	13.0	7.0	---GATCGT--C-----	ACTGATCGTAGCAGTAC
E0	0.0	ACTGATCGTAGCAGTAC	TC	TCCCCC	6.0	2.0	--T-------------C	ACTGATCGTAGCAGTAC
E0	0.0	ACTGATCGTAGCAGTAC	GCATCGC	GGCAAATCCGCC	12.0	7.0	GC--ATCG---C-----	ACTGATCGTAGCAGTAC
E0	0.0	ACTGATCGTAGCAGTAC	ACTGATCGTC	AAAACCCTGGAATCCCCCGTTCC	23.0	10.0	ACTGATCGT--C-----	ACTGATCGTAGCAGTAC
E0	0.0	ACTGATCGTAGCAGTAC	GATCGTGCGC	GAAAATCCCCGTGGCCGCC	19.0	10.0	---GATCGT-GC-G--C	ACTGATCGTAGCAGTAC
E0	0.0	ACTGATCGTAGCAGTAC	CTCTCAGTC	CTCTCAAGTTCC	12.0	9.0	-CT---C-T--CAGT-C	ACTGATCGTAGCAGTAC
E0	0.0	ACTGATCGTAGCAGTAC	ACGCGC	ACCCCGCGCCCC	12.0	6.0	AC-G--CG--------C	ACTGATCGTAGCAGTAC
E0	0.0	ACTGATCGTAGCAGTAC	CTCGAGC	CCCCCTCCGGGAGCC	15.0	7.0	-CT---CG-AGC-----	ACTGATCGTAGCAGTAC
E0	0.0	ACTGATCGTAGCAGTAC	ACGTCTGCGCTC	ACCCCGTCCCTTTGGCCGCTCC	22.0	12.0	AC-G-TC-T-GCGCT-C	ACTGATCGTAGCAGTAC
E0	0.0	ACTGATCGTAGCAGTAC	GC	GGC	3.0	2.0	---G------------C	ACTGATCGTAGCAGTAC
E0	0.0	ACTGATCGTAGCAGTAC	ACAGACATC	ACCAGGGGGGACCCCCATCCC	21.0	9.0	AC--A--G-A-CA-T-C	ACTGATCGTAGCAGTAC
E0	0.0	ACTGATCGTAGCAGTAC	CTACGC	CTACCGGGCCCC	12.0	6.0	-CT-A-CG---C-----	ACTGATCGTAGCAGTAC
E0	0.0	ACTGATCGTAGCAGTAC	ACTATCGTC	ACCTTTATTCCGGGTCCCCCC	21.0	9.0	ACT-ATCGT--C-----	ACTGATCGTAGCAGTAC
E0	0.0	ACTGATCGTAGCAGTAC	TCTCGC	TCCTCCCGCCCCC	13.0	6.0	-----TC-T--C-G--C	ACTGATCGTAGCAGTAC
E0	0.0	ACTGATCGTAGCAGTAC	CTGATCGCGC	CCTTTGGGATTCCGCGCCCCC	21.0	10.0	-CTGATCG---C-G--C	ACTGATCGTAGCAGTAC
E0	0.0	ACTGATCGTAGCAGTAC	ACTCGTC	AACCCCTTCCGGTCC	15.0	7.0	ACT---CGT-------C	ACTGATCGTAGCAGTAC
E0	0.0	ACTGATCGTAGCAGTAC	ACTGATCGTC	AAAACCCTGGAATCCCCCGTTCC	23.0	10.0	ACTGATCGT--C-----	ACTGATCGTAGCAGTAC
E0	0.0	ACTGATCGTAGCAGTAC	ACGCGTC	AACCCCCGGGCGGTCCCCC	19.0	7.0	AC-G--CGT--C-----	ACTGATCGTAGCAGTAC
E0	0.0	ACTGATCGTAGCAGTAC	ACTGCGTC	AACCCTTGGGGGCGGGGGGTTTCCC	25.0	8.0	ACTG--CGT--C-----	ACTGATCGTAGCAGTAC
E0	0.0	ACTGATCGTAGCAGTAC	GTGCAGTC	GTGGCCAAGGTCCCCCC	17.0	8.0	-------GT-GCAGT-C	ACTGATCGTAGCAGTAC
E0	0.0	ACTGATCGTAGCAGTAC	CTCTCGTC	CCCCTCCCCCCTCGTTCCCCC	21.0	8.0	-CT---C-T--C-GT-C	ACTGATCGTAGCAGTAC
E0	0.0	ACTGATCGTAGCAGTAC	CTCGAGC	CCCCCTCCGGGAGCC	15.0	7.0	-CT---CG-AGC-----	ACTGATCGTAGCAGTAC
E0	0.0	ACTGATCGTAGCAGTAC	ACAC	ACACCCCCC	9.0	4.0	AC-------------AC	ACTGATCGTAGCAGTAC
E0	0.0	ACTGATCGTAGCAGTAC	ACTCGTC	AACCCCTTCCGGTCC	15.0	7.0	ACT---CGT-------C	ACTGATCGTAGCAGTAC
E0	0.0	ACTGATCGTAGCAGTAC	ACTGTACGTC	ACCCCTGTAACGTTCC	16.0	10.0	ACT----GTA-C-GT-C	ACTGATCGTAGCAGTAC
E0	0.0	ACTGATCGTAGCAGTAC	ACACTGCGCAGAC	AACACCCCTGGCGCAGACCCC	21.0	13.0	AC--A-CTGCGCAG-AC	ACTGATCGTAGCAGTAC
E0	0.0	ACTGATCGTAGCAGTAC	ACTCTC	AAACCTTTCTCCC	13.0	6.0	ACT---C-------T-C	ACTGATCGTAGCAGTAC
E0	0.0	ACTGATCGTAGCAGTAC	ACTGATCGTAGCGC	AAAAACCCCCCTGGGGATCGGTAAGGCGCCCCC	33.0	14.0	ACTGATCGTAGC-G--C	ACTGATCGTAGCAGTAC
E0	0.0	ACTGATCGTAGCAGTAC	GATCGC	GGATTCCCCCGCC	13.0	6.0	---GATCG---C-----	ACTGATCGTAGCAGTAC
E0	0.0	ACTGATCGTAGCAGTAC	ACTCGAGC	ACCCTTCCGAGGGGCCCCCCCC	22.0	8.0	ACT---CG-AGC-----	ACTGATCGTAGCAGTAC
E0	0.0	ACTGATCGTAGCAGTAC	TCGCTC	TCCGCCTCC	9.0	6.0	-----TC---GC--T-C	ACTGATCGTAGCAGTAC
E0	0.0	ACTGATCGTAGCAGTAC	ACTGATCGAGCAGTC	ACCCCTTGATCGAAGCAGTTTCCC	24.0	15.0	ACTGATCG-AGCAGT-C	ACTGATCGTAGCAGTAC
E0	0.0	ACTGATCGTAGCAGTAC	GATCGCAGAC	GAAATCCCGCCAGGACCC	18.0	10.0	---GATCG---CAG-AC	ACTGATCGTAGCAGTAC
E0	0.0	ACTGATCGTAGCAGTAC	ACTGATCGTAGCGC	AAAAACCCCCCTGGGGATCGGTAAGGCGCCCCC	33.0	14.0	ACTGATCGTAGC-G--C	ACTGATCGTAGCAGTAC
E0	0.0	ACTGATCGTAGCAGTAC	CATCGCAGC	CCATCCGGCCAGCCC	15.0	9.0	-C--ATCG---CAG--C	ACTGATCGTAGCAGTAC
E0	0.0	ACTGATCGTAGCAGTAC	ACTCGTGC	AAACCCTTCCGGGTGGCCCC	20.0	8.0	ACT---CGT-GC-----	ACTGATCGTAGCAGTAC
E0	0.0	ACTGATCGTAGCAGTAC	ACTGTCGCAGTC	AAACCCTGGGGGTTCGGCAGTTTCCC	26.0	12.0	ACTG-TCG---CAGT-C	ACTGATCGTAGCAGTAC
E0	0.0	ACTGATCGTAGCAGTAC	CTCGCGTC	CTCCCCCGCGTTTCCCCC	18.0	8.0	-CT---CG---C-GT-C	ACTGATCGTAGCAGTAC
E0	0.0	ACTGATCGTAGCAGTAC	ACGCTAC	AAACCGCCTTTTACC	15.0	7.0	AC--------GC--TAC	ACTGATCGTAGCAGTAC
E0	0.0	ACTGATCGTAGCAGTAC	GATCGAGCGC	GGAATTCGAAAGGCCGCCC	19.0	10.0	---GATCG-AGC-G--C	ACTGATCGTAGCAGTAC
E0	0.0	ACTGATCGTAGCAGTAC	ACTC	AAAAAACCCTTCC	13.0	4.0	AC------------T-C	ACTGATCGTAGCAGTAC
E0	0.0	ACTGATCGTAGCAGTAC	CTCGTGCGC	CCTCCGTGCCCGCCC	15.0	9.0	-CT---CGT-GC-G--C	ACTGATCGTAGCAGTAC
E0	0.0	ACTGATCGTAGCAGTAC	CTCTCTC	CCTCCTCCCTCC	12.0	7.0	-CT---C-T--C--T-C	ACTGATCGTAGCAGTAC
E0	0.0	ACTGATCGTAGCAGTAC	TCGCTC	TCCGCCTCC	9.0	6.0	-----TC---GC--T-C	ACTGATCGTAGCAGTAC
E0	0.0	ACTGATCGTAGCAGTAC	CGCGCGC	CCCCCGCGCCGCCCC	15.0	7.0	-C-G--CG---C-G--C	ACTGATCGTAGCAGTAC
E0	0.0	ACTGATCGTAGCAGTAC	ATCGC	ATCCGCC	7.0	5.0	----ATCG--------C	ACTGATCGTAGCAGTAC
E0	0.0	ACTGATCGTAGCAGTAC	ACTGTAGTC	AACCTGGGGGGGGTAGTCC	19.0	9.0	ACT----GT---AGT-C	ACTGATCGTAGCAGTAC
E0	0.0	ACTGATCGTAGCAGTAC	CGTC	CCCCCGGTTTCCC	13.0	4.0	-C-----------GT-C	ACTGATCGTAGCAGTAC
E0	0.0	ACTGATCGTAGCAGTAC	ACTGTCGC	ACCCCTGGTTCCCGGGCCC	19.0	8.0	ACTG-TCG---C-----	ACTGATCGTAGCAGTAC
E0	0.0	ACTGATCGTAGCAGTAC	ACTGATAGCGTC	ACCCTGGATAGCGGTTTCCCC	21.0	12.0	ACTGAT---AGC-GT-C	ACTGATCGTAGCAGTAC
E0	0.0	ACTGATCGTAGCAGTAC	GATCGTGAC	GGGATCGTGACCCC	14.0	9.0	---GATCGT----G-AC	ACTGATCGTAGCAGTAC
E0	0.0	ACTGATCGTAGCAGTAC	ACTGTCGTGCAGTAC	AAAAAAAACCTGTTCGGTGGGCAGGGTAACCCC	33.0	15.0	ACTG-TCGT-GCAGTAC	ACTGATCGTAGCAGTAC
E0	0.0	ACTGATCGTAGCAGTAC	CTCGC	CCCCCCTCCCCGCCC	15.0	5.0	-CT---CG--------C	ACTGATCGTAGCAGTAC
E0	0.0	ACTGATCGTAGCAGTAC	ACTCGTAGC	ACCTTTCCCGTAAGGCCC	18.0	9.0	ACT---CGTAGC-----	ACTGATCGTAGCAGTAC
E0	0.0	ACTGATCGTAGCAGTAC	CGC	CCCCCCCCCCCCGCCCCCCCC	21.0	3.0	-C-----------G--C	ACTGATCGTAGCAGTAC
E0	0.0	ACTGATCGTAGCAGTAC	CGCGCGC	CCCCCGCGCCGCCCC	15.0	7.0	-C-G--CG---C-G--C	ACTGATCGTAGCAGTAC
E0	0.0	ACTGATCGTAGCAGTAC	ACTGCGC	AAAAAAACCCCTGGGGCCCCGCCC	24.0	7.0	ACTG--CG--------C	ACTGATCGTAGCAGTAC
E0	0.0	ACTGATCGTAGCAGTAC	CTGTCTGAC	CCCTTTGGTTCCCTGACCCC	20.0	9.0	-CTG-TC-T----G-AC	ACTGATCGTAGCAGTAC
E0	0.0	ACTGATCGTAGCAGTAC	ACGCGAC	AAACCCGCGACCCC	14.0	7.0	AC--------GC-G-AC	ACTGATCGTAGCAGTAC
E0	0.0	ACTGATCGTAGCAGTAC	ACTGTAGTC	AAACTGGGGGGGGTAGTCC	19.0	9.0	ACT----GT---AGT-C	ACTGATCGTAGCAGTAC
E0	0.0	ACTGATCGTAGCAGTAC	ACTATCGCGTC	ACCCTATCCGCGTCC	15.0	11.0	ACT-ATCG---C-GT-C	ACTGATCGTAGCAGTAC
E0	0.0	ACTGATCGTAGCAGTAC	ACTGATCT	ACCCCTGATCCCT	13.0	8.0	ACTGATC-T--------	ACTGATCGTAGCAGTAC
E0	0.0	ACTGATCGTAGCAGTAC	CGTC	CCCCCGGTTTCCC	13.0	4.0	-C-----------GT-C	ACTGATCGTAGCAGTAC
E0	0.0	ACTGATCGTAGCAGTAC	GATCTC	GAATCCCTC	9.0	6.0	---GATC-T--C-----	ACTGATCGTAGCAGTAC
E0	0.0	ACTGATCGTAGCAGTAC	GATCGTGAC	GGGATCGTGACCCC	14.0	9.0	---GATCGT----G-AC	ACTGATCGTAGCAGTAC
E0	0.0	ACTGATCGTAGCAGTAC	ACTGTCGTGCAGTAC	AAAAAAAACCTGTTCGGTGGGCAGGGTAACCCC	33.0	15.0	ACTG-TCGT-GCAGTAC	ACTGATCGTAGCAGTAC
E0	0.0	ACTGATCGTAGCAGTAC	ACTCAGCGC	ACTCCAGCCGCCCCCCC	17.0	9.0	ACT---C--AGC-G--C	ACTGATCGTAGCAGTAC
E0	0.0	ACTGATCGTAGCAGTAC	ACTGATCGTGC	AAAAAAAACCCTTGGAAAATTCCGTTGGCCCC	32.0	11.0	ACTGATCGT-GC-----	ACTGATCGTAGCAGTAC
E0	0.0	ACTGATCGTAGCAGTAC	ACGATCGTGCGC	ACCCCGGAATCCCGTGCCCGCCC	23.0	12.0	AC-GATCGT-GC-G--C	ACTGATCGTAGCAGTAC
E0	0.0	ACTGATCGTAGCAGTAC	ACTCGTCTC	AAACCCCTTCCGGGTCTCC	19.0	9.0	ACT---CGT--C--T-C	ACTGATCGTAGCAGTAC
E0	0.0	ACTGATCGTAGCAGTAC	CTGAGTGCGC	CCTTTGGAAAGGGTTGGGCCGCCCC	25.0	10.0	-CTGA--GT-GC-G--C	ACTGATCGTAGCAGTAC
E0	0.0	ACTGATCGTAGCAGTAC	AC	AACCCCCC	8.0	2.0	---------------AC	ACTGATCGTAGCAGTAC
E0	0.0	ACTGATCGTAGCAGTAC	CTC	CTCCC	5.0	3.0	-C------------T-C	ACTGATCGTAGCAGTAC
E0	0.0	ACTGATCGTAGCAGTAC	CTAGCGAC	CCCTAGGCCGGAACC	15.0	8.0	------C-TAGC-G-AC	ACTGATCGTAGCAGTAC
E0	0.0	ACTGATCGTAGCAGTAC	CTCGAGCAC	CCTCCCGAGGCACCC	15.0	9.0	-CT---CG-AGCA---C	ACTGATCGTAGCAGTAC
E0	0.0	ACTGATCGTAGCAGTAC	ACATAGCGC	AACCATAGCGGGGCCCCCC	19.0	9.0	AC--AT---AGC-G--C	ACTGATCGTAGCAGTAC
E0	0.0	ACTGATCGTAGCAGTAC	CTGTCGCGC	CCCCCTGTCGCGCC	14.0	9.0	-CTG-TCG---C-G--C	ACTGATCGTAGCAGTAC
E0	0.0	ACTGATCGTAGCAGTAC	ACTCGCGTC	ACCCTTCCCGCGGTTTCC	18.0	9.0	ACT---CG---C-GT-C	ACTGATCGTAGCAGTAC
E0	0.0	ACTGATCGTAGCAGTAC	CTCATC	CTCCCATCCCC	11.0	6.0	-CT--------CA-T-C	ACTGATCGTAGCAGTAC
E0	0.0	ACTGATCGTAGCAGTAC	ACTGTCGC	ACCCTGTTTCCCCGCCC	17.0	8.0	ACTG-TCG---C-----	ACTGATCGTAGCAGTAC
E0	0.0	ACTGATCGTAGCAGTAC	TCTCTC	TTTCTCCTCC	10.0	6.0	-----TC-T--C--T-C	ACTGATCGTAGCAGTAC
E0	0.0	ACTGATCGTAGCAGTAC	CTATC	CCCCCTTTAATTCCCCC	17.0	5.0	-CT-A---------T-C	ACTGATCGTAGCAGTAC
E0	0.0	ACTGATCGTAGCAGTAC	GC	GCC	3.0	2.0	---G------------C	ACTGATCGTAGCAGTAC
E0	0.0	ACTGATCGTAGCAGTAC	CTCGCGC	CCTTTTCCCGGGGCGCC	17.0	7.0	-CT---CG---C-G--C	ACTGATCGTAGCAGTAC
E0	0.0	ACTGATCGTAGCAGTAC	CTC	CCTTCCC	7.0	3.0	-C------------T-C	ACTGATCGTAGCAGTAC
E0	0.0	ACTGATCGTAGCAGTAC	ACTGCGTC	AAACTTGCCGGTCCCCC	17.0	8.0	ACTG--CGT--C-----	ACTGATCGTAGCAGTAC
E0	0.0	ACTGATCGTAGCAGTAC	ACTCGTGC	AACCTTTCGGTGGCCCC	17.0	8.0	ACT---CGT-GC-----	ACTGATCGTAGCAGTAC
E0	0.0	ACTGATCGTAGCAGTAC	ACTGATCGCGC	ACCCCTTGGATCGCCGC	17.0	11.0	ACTGATCG---C-G--C	ACTGATCGTAGCAGTAC
E0	0.0	ACTGATCGTAGCAGTAC	GTAC	GTTACCC	7.0	4.0	-------------GTAC	ACTGATCGTAGCAGTAC
E0	0.0	ACTGATCGTAGCAGTAC	ATCGTC	AATTCGTCCCC	11.0	6.0	----ATC------GT-C	ACTGATCGTAGCAGTAC
E0	0.0	ACTGATCGTAGCAGTAC	ACTACGTCGC	AACCTTACCGGGGTCGCCC	19.0	10.0	ACT-A-CGT--C-G--C	ACTGATCGTAGCAGTAC
E0	0.0	ACTGATCGTAGCAGTAC	AC	AACCCCCC	8.0	2.0	---------------AC	ACTGATCGTAGCAGTAC
E0	0.0	ACTGATCGTAGCAGTAC	CGAGTC	CCGAGGTCCCC	11.0	6.0	------CG----AGT-C	ACTGATCGTAGCAGTAC
E0	0.0	ACTGATCGTAGCAGTAC	ACTGTCGCGC	ACCCCTGTTCCGCCCCGC	18.0	10.0	ACTG-TCG---C-G--C	ACTGATCGTAGCAGTAC
E0	0.0	ACTGATCGTAGCAGTAC	CTCGCGCAC	CCCCTCCCCGCGCACCC	17.0	9.0	-CT---CGC-GCA---C	ACTGATCGTAGCAGTAC
E0	0.0	ACTGATCGTAGCAGTAC	GATCTC	GGAATTCCTCCC	12.0	6.0	---GATC-T--C-----	ACTGATCGTAGCAGTAC
E0	0.0	ACTGATCGTAGCAGTAC	AC	AACCCCCC	8.0	2.0	---------------AC	ACTGATCGTAGCAGTAC
E0	0.0	ACTGATCGTAGCAGTAC	CTATCGC	CTTTATCCCGCCCCC	15.0	7.0	-CT-ATCG---C-----	ACTGATCGTAGCAGTAC
E0	0.0	ACTGATCGTAGCAGTAC	GCGC	GCCGCC	6.0	4.0	---G--CG---C-----	ACTGATCGTAGCAGTAC
E0	0.0	ACTGATCGTAGCAGTAC	CTCAC	CCCCTCCACCCC	12.0	5.0	-CT---C--------AC	ACTGATCGTAGCAGTAC
E0	0.0	ACTGATCGTAGCAGTAC	ACGAGATCGC	AAAAAACCGGGAAAAGATCCGCCC	24.0	10.0	AC-GA--G-ATC-G--C	ACTGATCGTAGCAGTAC
E0	0.0	ACTGATCGTAGCAGTAC	ACTATC	AAACCCCCTTAAATTCCC	18.0	6.0	ACT-A---------T-C	ACTGATCGTAGCAGTAC
E0	0.0	ACTGATCGTAGCAGTAC	CATCTAGCTC	CCATCCCCTAGGCTC	15.0	10.0	-C--ATC-TAGC--T-C	ACTGATCGTAGCAGTAC
E0	0.0	ACTGATCGTAGCAGTAC	TCT	TTCCCT	6.0	3.0	-----TC-------T--	ACTGATCGTAGCAGTAC
E0	0.0	ACTGATCGTAGCAGTAC	ACTGTCGCGC	ACCCTGTTTTCGCGCC	16.0	10.0	ACTG-TCG---C-G--C	ACTGATCGTAGCAGTAC
E0	0.0	ACTGATCGTAGCAGTAC	GATCGTGCGC	GGGGGATTTCGTGGCGCCCCC	21.0	10.0	---GATCGT-GC-G--C	ACTGATCGTAGCAGTAC
E0	0.0	ACTGATCGTAGCAGTAC	ACTGTCGCGC	AACCCTGGTTTTCCCGCCGGCCCC	24.0	10.0	ACTG-TCG---C-G--C	ACTGATCGTAGCAGTAC
E0	0.0	ACTGATCGTAGCAGTAC	GTAC	GTTACCC	7.0	4.0	-------------GTAC	ACTGATCGTAGCAGTAC
E0	0.0	ACTGATCGTAGCAGTAC	ACTCGC	AAACCCCTCCCCGCC	15.0	6.0	ACT---CG--------C	ACTGATCGTAGCAGTAC
E0	0.0	ACTGATCGTAGCAGTAC	CGTGTC	CCCCGTTGGGTCC	13.0	6.0	------CGT----GT-C	ACTGATCGTAGCAGTAC
E0	0.0	ACTGATCGTAGCAGTAC	CTGTCGCGTC	CCCTGTTCCGCGTTCCC	17.0	10.0	-CTG-TCG---C-GT-C	ACTGATCGTAGCAGTAC
E0	0.0	ACTGATCGTAGCAGTAC	ATCTCTC	ATTCTCCTCCCC	12.0	7.0	----ATC-T--C--T-C	ACTGATCGTAGCAGTAC
E0	0.0	ACTGATCGTAGCAGTAC	ACTGCGC	AACCCCCTGGGCCGCC	16.0	7.0	ACTG--CG--------C	ACTGATCGTAGCAGTAC
E0	0.0	ACTGATCGTAGCAGTAC	ACTGTC	AACCTGTTCC	10.0	6.0	ACT----------GT-C	ACTGATCGTAGCAGTAC
E0	0.0	ACTGATCGTAGCAGTAC	GATAC	GGATTACC	8.0	5.0	---GA---------TAC	ACTGATCGTAGCAGTAC
E0	0.0	ACTGATCGTAGCAGTAC	ACATCGTC	AAACCCATCGGGGTCC	16.0	8.0	AC--ATCGT--C-----	ACTGATCGTAGCAGTAC
E0	0.0	ACTGATCGTAGCAGTAC	ACTCTC	AAACCTTCCTCCCCC	15.0	6.0	ACT---C-------T-C	ACTGATCGTAGCAGTAC
E0	0.0	ACTGATCGTAGCAGTAC	GATCGTC	GAAAATCGTCC	11.0	7.0	---GATCGT--C-----	ACTGATCGTAGCAGTAC
E0	0.0	ACTGATCGTAGCAGTAC	CTCAGTAC	CCTCAAAGGTAACCCC	16.0	8.0	-CT--------CAGTAC	ACTGATCGTAGCAGTAC
E0	0.0	ACTGATCGTAGCAGTAC	CAG	CCAGG	5.0	3.0	-----------CAG---	ACTGATCGTAGCAGTAC
E0	0.0	ACTGATCGTAGCAGTAC	C	CCCCC	5.0	1.0	-C---------------	ACTGATCGTAGCAGTAC
E0	0.0	ACTGATCGTAGCAGTAC	ATCGTAGCGTC	ATCCGTAGGCGTCCC	15.0	11.0	----ATCGTAGC-GT-C	ACTGATCGTAGCAGTAC
E0	0.0	ACTGATCGTAGCAGTAC	ACTCGTGCGC	ACCCTTTTCGTTTTGGGCCGCCCC	24.0	10.0	ACT---CGT-GC-G--C	ACTGATCGTAGCAGTAC
E0	0.0	ACTGATCGTAGCAGTAC	CTGTCGCGTC	CCCTGTTCCGCGTTCCC	17.0	10.0	-CTG-TCG---C-GT-C	ACTGATCGTAGCAGTAC
E0	0.0	ACTGATCGTAGCAGTAC	ACGTC	ACCCCGTCCCCC	12.0	5.0	AC-----------GT-C	ACTGATCGTAGCAGTAC
E0	0.0	ACTGATCGTAGCAGTAC	ATCGTAGCGTC	ATCCGTAGGCGTCCC	15.0	11.0	----ATCGTAGC-GT-C	ACTGATCGTAGCAGTAC
E0	0.0	ACTGATCGTAGCAGTAC	GTCTC	GGTCTCC	7.0	5.0	---G-TC-T--C-----	ACTGATCGTAGCAGTAC
E0	0.0	ACTGATCGTAGCAGTAC	ACTATCGC	ACCTATCCGCCC	12.0	8.0	ACT-ATCG---C-----	ACTGATCGTAGCAGTAC
E0	0.0	ACTGATCGTAGCAGTAC	ACTCAGTC	AAACCCTCCCCAGGGTCC	18.0	8.0	ACT--------CAGT-C	ACTGATCGTAGCAGTAC
E0	0.0	ACTGATCGTAGCAGTAC	CTCGTC	CCTTCCGGTTCCCCC	15.0	6.0	-CT---CGT-------C	ACTGATCGTAGCAGTAC
E0	0.0	ACTGATCGTAGCAGTAC	ACTGCAC	AAACCTTTGGCCACCCC	17.0	7.0	ACTG--C--------AC	ACTGATCGTAGCAGTAC
E0	0.0	ACTGATCGTAGCAGTAC	ACGATCAC	AACCCCCGATCACCCC	16.0	8.0	AC-GATC--------AC	ACTGATCGTAGCAGTAC
E0	0.0	ACTGATCGTAGCAGTAC	ACTCGC	AAACTTCGGGGGCCCCC	17.0	6.0	ACT---CG--------C	ACTGATCGTAGCAGTAC
E0	0.0	ACTGATCGTAGCAGTAC	CGTC	CCGGTTCCCCC	11.0	4.0	-C-----------GT-C	ACTGATCGTAGCAGTAC
E0	0.0	ACTGATCGTAGCAGTAC	ACTCTGTC	AAAACCCTTCTGGTCCC	17.0	8.0	AC---TC-T----GT-C	ACTGATCGTAGCAGTAC
E0	0.0	ACTGATCGTAGCAGTAC	CTCGCGC	CTCCCCGGGCCGC	13.0	7.0	-CT---CG---C-G--C	ACTGATCGTAGCAGTAC
E0	0.0	ACTGATCGTAGCAGTAC	ATGTCTC	ATTGTTCTCCCC	12.0	7.0	A-TG-TC-T--C-----	ACTGATCGTAGCAGTAC
E0	0.0	ACTGATCGTAGCAGTAC	GCGC	GGCCGC	6.0	4.0	---G--CG---C-----	ACTGATCGTAGCAGTAC
E0	0.0	ACTGATCGTAGCAGTAC	C	CCCCC	5.0	1.0	-C---------------	ACTGATCGTAGCAGTAC
E0	0.0	ACTGATCGTAGCAGTAC	CTCGTC	CCTTCCGGTTCCCCC	15.0	6.0	-CT---CGT-------C	ACTGATCGTAGCAGTAC
E0	0.0	ACTGATCGTAGCAGTAC	CGTCGC	CGGTCCGCCCC	11.0	6.0	-C-G-TCG---C-----	ACTGATCGTAGCAGTAC
E0	0.0	ACTGATCGTAGCAGTAC	ACGTCGTC	AACCCCCCGGGTCGGTTCC	19.0	8.0	AC-G-TCGT--C-----	ACTGATCGTAGCAGTAC
E0	0.0	ACTGATCGTAGCAGTAC	GAGCTC	GAGCCCTCCC	10.0	6.0	-------G-AGC--T-C	ACTGATCGTAGCAGTAC
E0	0.0	ACTGATCGTAGCAGTAC	C	CC	2.0	1.0	-C---------------	ACTGATCGTAGCAGTAC
E0	0.0	ACTGATCGTAGCAGTAC	CTCGCGC	CTCCCCGGGCCGC	13.0	7.0	-CT---CG---C-G--C	ACTGATCGTAGCAGTAC
E0	0.0	ACTGATCGTAGCAGTAC	CATGCGAC	CATTTGCGACCCC	13.0	8.0	-C--AT----GC-G-AC	ACTGATCGTAGCAGTAC
E0	0.0	ACTGATCGTAGCAGTAC	ACTGCAC	AAACCTTTGGCCACCCC	17.0	7.0	ACTG--C--------AC	ACTGATCGTAGCAGTAC
E0	0.0	ACTGATCGTAGCAGTAC	ACTAGCGC	ACCCCTTTAGCCCCGCCCC	19.0	8.0	AC------TAGC-G--C	ACTGATCGTAGCAGTAC
E0	0.0	ACTGATCGTAGCAGTAC	ACTCGAGC	AAAAAAAAACCCCTCCGAAGGCC	23.0	8.0	ACT---CG-AGC-----	ACTGATCGTAGCAGTAC
E0	0.0	ACTGATCGTAGCAGTAC	CTCGCGCGC	CTCCCCGCGCCGC	13.0	9.0	-CT---CGC-GC-G--C	ACTGATCGTAGCAGTAC
E0	0.0	ACTGATCGTAGCAGTAC	ACTGTCGAGTAC	ACCCTGGGGGGGGTCCCGGAGTTACCC	27.0	12.0	ACTG-TCG----AGTAC	ACTGATCGTAGCAGTAC
E0	0.0	ACTGATCGTAGCAGTAC	CGAGCGTC	CGAGCCGTTCCC	12.0	8.0	------CG-AGC-GT-C	ACTGATCGTAGCAGTAC
E0	0.0	ACTGATCGTAGCAGTAC	ACTATCTC	ACTAATTTTCTCC	13.0	8.0	ACT-ATC-T--C-----	ACTGATCGTAGCAGTAC
E0	0.0	ACTGATCGTAGCAGTAC	ACTGCGCGC	AAACCTTGCGGCCCGCCCC	19.0	9.0	ACTG--CG---C-G--C	ACTGATCGTAGCAGTAC
E0	0.0	ACTGATCGTAGCAGTAC	ACTCACAC	AAACCCCTTTTCCCAACCACC	21.0	8.0	ACT---C--A-CA---C	ACTGATCGTAGCAGTAC
E0	0.0	ACTGATCGTAGCAGTAC	GAGCTC	GAGCCCTCCC	10.0	6.0	-------G-AGC--T-C	ACTGATCGTAGCAGTAC
E0	0.0	ACTGATCGTAGCAGTAC	GCGTC	GCCCGGTTCC	10.0	5.0	---G--CGT--C-----	ACTGATCGTAGCAGTAC
E0	0.0	ACTGATCGTAGCAGTAC	GCGTC	GCCCGGTTCC	10.0	5.0	---G--CGT--C-----	ACTGATCGTAGCAGTAC
E0	0.0	ACTGATCGTAGCAGTAC	ACTC	AAAAACCCTC	10.0	4.0	AC------------T-C	ACTGATCGTAGCAGTAC
E0	0.0	ACTGATCGTAGCAGTAC	ACTCTAGCATAC	ACCCTCCCTTTAAAAAAGCCCATTACC	27.0	12.0	ACT---C-TAGCA-TAC	ACTGATCGTAGCAGTAC
E0	0.0	ACTGATCGTAGCAGTAC	ACTCGCTC	ACCCTCCGCCCTCC	14.0	8.0	ACT---CG---C--T-C	ACTGATCGTAGCAGTAC
E0	0.0	ACTGATCGTAGCAGTAC	ACGTC	AAAAACCCCGTCC	13.0	5.0	AC-----------GT-C	ACTGATCGTAGCAGTAC
E0	0.0	ACTGATCGTAGCAGTAC	ACGC	AACCCCCCCCCCGCCCCC	18.0	4.0	AC-----------G--C	ACTGATCGTAGCAGTAC
E0	0.0	ACTGATCGTAGCAGTAC	ACTATCTC	AAAACCCCTTTTATCTCCCCCC	22.0	8.0	ACT-ATC-T--C-----	ACTGATCGTAGCAGTAC
E0	0.0	ACTGATCGTAGCAGTAC	CTGATCGTGC	CCCTTGAATTTCCGTGGGGGCC	22.0	10.0	-CTGATCGT-GC-----	ACTGATCGTAGCAGTAC
E0	0.0	ACTGATCGTAGCAGTAC	ACGCGC	AACCCCCGCCCCGCC	15.0	6.0	AC-G--CG--------C	ACTGATCGTAGCAGTAC
E0	0.0	ACTGATCGTAGCAGTAC	ACTCACAC	AAACCCCTTTTCCCAACCACC	21.0	8.0	ACT---C--A-CA---C	ACTGATCGTAGCAGTAC
E0	0.0	ACTGATCGTAGCAGTAC	ACATCTGAGTC	AAAAAAAACCCCAATTCTGGAAAGTCCC	28.0	11.0	AC--ATC-T-G-AGT-C	ACTGATCGTAGCAGTAC
E0	0.0	ACTGATCGTAGCAGTAC	CTGATCGTGC	CCCTTGAATTTCCGTGGGGGCC	22.0	10.0	-CTGATCGT-GC-----	ACTGATCGTAGCAGTAC
E0	0.0	ACTGATCGTAGCAGTAC	ACTCGCATC	AACCTTCCGCCATTTCCC	18.0	9.0	ACT---CG---CA-T-C	ACTGATCGTAGCAGTAC
E0	0.0	ACTGATCGTAGCAGTAC	ACTGATCGAGC	AAAAAACCTGGGGGGATTCCCCCGGAGGGCCCCCC	35.0	11.0	ACTGATCG-AGC-----	ACTGATCGTAGCAGTAC
E0	0.0	ACTGATCGTAGCAGTAC	ACTGATCGTGCGTC	AACCTTTGAATTTCCCGGGGTTGCCGGGGTCCCC	34.0	14.0	ACTGATCGT-GC-GT-C	ACTGATCGTAGCAGTAC
E0	0.0	ACTGATCGTAGCAGTAC	ACTCTGC	AAACCCTCCCTGCCCCC	17.0	7.0	ACT---C-T-GC-----	ACTGATCGTAGCAGTAC
E0	0.0	ACTGATCGTAGCAGTAC	CGTC	CGTCC	5.0	4.0	-C-----------GT-C	ACTGATCGTAGCAGTAC
E0	0.0	ACTGATCGTAGCAGTAC	CTCGTCAGC	CCTCCGTCCAGGCCC	15.0	9.0	-CT---CGT--CAG--C	ACTGATCGTAGCAGTAC
E0	0.0	ACTGATCGTAGCAGTAC	ACTGATCGAGC	AAAAAACCTGGGGGGATTCCCCCGGAGGGCCCCCC	35.0	11.0	ACTGATCG-AGC-----	ACTGATCGTAGCAGTAC
E0	0.0	ACTGATCGTAGCAGTAC	ACTCGTC	AAACCTTCCCCGTTCC	16.0	7.0	ACT---CGT-------C	ACTGATCGTAGCAGTAC
E0	0.0	ACTGATCGTAGCAGTAC	ACTCTCTC	AACCTTCTCTC	11.0	8.0	ACT---C-T--C--T-C	ACTGATCGTAGCAGTAC
E0	0.0	ACTGATCGTAGCAGTAC	ACTATAGCGTC	ACCCCTATTTTAAGCCGTCCCC	22.0	11.0	ACT-AT---AGC-GT-C	ACTGATCGTAGCAGTAC
E0	0.0	ACTGATCGTAGCAGTAC	TCGAGAC	TCGAGACCCC	10.0	7.0	-----TCG----AG-AC	ACTGATCGTAGCAGTAC
E0	0.0	ACTGATCGTAGCAGTAC	GTAGCTC	GTTAAAGGCTCCCCCCC	17.0	7.0	-------GTAGC--T-C	ACTGATCGTAGCAGTAC
E0	0.0	ACTGATCGTAGCAGTAC	ACTGCGTACTAGC	ACCCCCCTGCGTACCTAAGGCCCCC	25.0	13.0	ACTG--CGTACTAG--C	ACTGATCGTAGCAGTAC
E0	0.0	ACTGATCGTAGCAGTAC	ACTGATCGTGTGCGTC	AACCTTTGAATTTCCCGGTGTTGCCGGGGTCCCC	34.0	16.0	ACTGATCGTGTGC-GT-C	ACTGATCGTA-GCAGTAC
E0	0.0	ACTGATCGTAGCAGTAC	ACTGATCGC	AAAACCTGGAAATCCGCCC	19.0	9.0	ACTGATCG---C-----	ACTGATCGTAGCAGTAC
E0	0.0	ACTGATCGTAGCAGTAC	GACGC	GGAAAACCGCCC	12.0	5.0	---GA-CG---C-----	ACTGATCGTAGCAGTAC
E0	0.0	ACTGATCGTAGCAGTAC	CGTC	CGGGTCCC	8.0	4.0	-C-----------GT-C	ACTGATCGTAGCAGTAC
E0	0.0	ACTGATCGTAGCAGTAC	ACTCTCTC	AACCTTCTCTC	11.0	8.0	ACT---C-T--C--T-C	ACTGATCGTAGCAGTAC
E0	0.0	ACTGATCGTAGCAGTAC	CTGATCGTCGTC	CCTTTGGGATCCGGGGGGTCCGGGTCC	27.0	12.0	-CTGATCGT--C-GT-C	ACTGATCGTAGCAGTAC
E0	0.0	ACTGATCGTAGCAGTAC	CTATCGTGC	CCCTATCCCGTGCCCCC	17.0	9.0	-CT-ATCGT-GC-----	ACTGATCGTAGCAGTAC
E0	0.0	ACTGATCGTAGCAGTAC	ACGTGCGC	AAAAAAACCCCCGGGTGCGGGCCC	24.0	8.0	----A-CGT-GC-G--C	ACTGATCGTAGCAGTAC
E0	0.0	ACTGATCGTAGCAGTAC	C	CC	2.0	1.0	-C---------------	ACTGATCGTAGCAGTAC
E0	0.0	ACTGATCGTAGCAGTAC	CTGTC	CCCCTTGGGGTC	12.0	5.0	-CT----------GT-C	ACTGATCGTAGCAGTAC
E0	0.0	ACTGATCGTAGCAGTAC	ACGATCGTC	ACCCCCGATCCGTTCCC	17.0	9.0	AC-GATCGT--C-----	ACTGATCGTAGCAGTAC
E0	0.0	ACTGATCGTAGCAGTAC	ACTGATCGC	AAAACCTGGAAATCCGCCC	19.0	9.0	ACTGATCG---C-----	ACTGATCGTAGCAGTAC
E0	0.0	ACTGATCGTAGCAGTAC	ACTGATCGTGAC	ACCTTGAAATTTCGTGACCCC	21.0	12.0	ACTGATCGT----G-AC	ACTGATCGTAGCAGTAC
E0	0.0	ACTGATCGTAGCAGTAC	CATCGTGCTC	CATCCGTGCCTCCC	14.0	10.0	-C--ATCGT-GC--T-C	ACTGATCGTAGCAGTAC
E0	0.0	ACTGATCGTAGCAGTAC	ACTGATACTC	ACCCCTGATTAAACCTTCCC	20.0	10.0	ACTGAT---A-C--T-C	ACTGATCGTAGCAGTAC
E0	0.0	ACTGATCGTAGCAGTAC	ACTATCGACGC	ACCCCTATTCCGAAACCCGCCC	22.0	11.0	ACT-ATCG-A-C-G--C	ACTGATCGTAGCAGTAC
E0	0.0	ACTGATCGTAGCAGTAC	CGC	CCGCC	5.0	3.0	-C-----------G--C	ACTGATCGTAGCAGTAC
E0	0.0	ACTGATCGTAGCAGTAC	CTAGTC	CCCTAGGTCC	10.0	6.0	-CT---------AGT-C	ACTGATCGTAGCAGTAC
E0	0.0	ACTGATCGTAGCAGTAC	CTGATCGC	CCCCTTTGAATTCCCGCC	18.0	8.0	-CTGATCG---C-----	ACTGATCGTAGCAGTAC
E0	0.0	ACTGATCGTAGCAGTAC	GATCAGAGC	GGAATCCCAGAAGCCC	16.0	9.0	---GATC--AG-AG--C	ACTGATCGTAGCAGTAC
E0	0.0	ACTGATCGTAGCAGTAC	CTGTCGAGCGC	CCCTTGTCCCCGAGGGGCCGC	21.0	11.0	-CTG-TCG-AGC-G--C	ACTGATCGTAGCAGTAC
E0	0.0	ACTGATCGTAGCAGTAC	AC	ACCCC	5.0	2.0	---------------AC	ACTGATCGTAGCAGTAC
E0	0.0	ACTGATCGTAGCAGTAC	CTGTCGAGAC	CCCCCTGTTTCCGAAGACCCCCC	23.0	10.0	-CTG-TCG----AG-AC	ACTGATCGTAGCAGTAC
E0	0.0	ACTGATCGTAGCAGTAC	ACTGCGC	AAACCTGCCGC	11.0	7.0	ACTG--CG--------C	ACTGATCGTAGCAGTAC
E0	0.0	ACTGATCGTAGCAGTAC	ATCTC	ATTCTCC	7.0	5.0	----ATC-------T-C	ACTGATCGTAGCAGTAC
E0	0.0	ACTGATCGTAGCAGTAC	ACATCTAC	ACCCCATCCCCTTACCCCCC	20.0	8.0	AC--ATC-------TAC	ACTGATCGTAGCAGTAC
E0	0.0	ACTGATCGTAGCAGTAC	ACACATCGTCAGTC	ACCAACCCATCCGGGGTCCCAAGGTCCCC	29.0	14.0	ACACATCGT--CAGT-C	ACTGATCGTAGCAGTAC
E0	0.0	ACTGATCGTAGCAGTAC	CTGTC	CCCCTTGGGGTC	12.0	5.0	-CT----------GT-C	ACTGATCGTAGCAGTAC
E0	0.0	ACTGATCGTAGCAGTAC	CTCGTCGTC	CCCTTTTCGGTTCCCGGGTCC	21.0	9.0	-CT---CGT--C-GT-C	ACTGATCGTAGCAGTAC
E0	0.0	ACTGATCGTAGCAGTAC	ACTC	AACCCTCCC	9.0	4.0	AC------------T-C	ACTGATCGTAGCAGTAC
E0	0.0	ACTGATCGTAGCAGTAC	ACTGATCGTGAC	ACCTTGAAATTTCGTGACCCC	21.0	12.0	ACTGATCGT----G-AC	ACTGATCGTAGCAGTAC
E0	0.0	ACTGATCGTAGCAGTAC	ACGCGTGC	ACCCCCGCGTTGCCCCCC	18.0	8.0	AC-G--CGT-GC-----	ACTGATCGTAGCAGTAC
E0	0.0	ACTGATCGTAGCAGTAC	CTGATCGCGTC	CCCTGATTCGCCGGTCCC	18.0	11.0	-CTGATCG---C-GT-C	ACTGATCGTAGCAGTAC
E0	0.0	ACTGATCGTAGCAGTAC	ACTATCGACGC	ACCCCTATTCCGAAACCCGCCC	22.0	11.0	ACT-ATCG-A-C-G--C	ACTGATCGTAGCAGTAC
E0	0.0	ACTGATCGTAGCAGTAC	ACTC	ACCCCTCC	8.0	4.0	AC------------T-C	ACTGATCGTAGCAGTAC
E0	0.0	ACTGATCGTAGCAGTAC	ACGTCAGTAC	ACCCCCGGGTCAGTACC	17.0	10.0	----A-CGT--CAGTAC	ACTGATCGTAGCAGTAC
E0	0.0	ACTGATCGTAGCAGTAC	CGTCGC	CCGTCCCGCC	10.0	6.0	-C-G-TCG---C-----	ACTGATCGTAGCAGTAC
E0	0.0	ACTGATCGTAGCAGTAC	TC	TCC	3.0	2.0	--T-------------C	ACTGATCGTAGCAGTAC
E0	0.0	ACTGATCGTAGCAGTAC	CGTC	CCGTCCC	7.0	4.0	-C-----------GT-C	ACTGATCGTAGCAGTAC
E0	0.0	ACTGATCGTAGCAGTAC	ACTGATCGC	AAAAAACCCCTGATTCCCCGCC	22.0	9.0	ACTGATCG---C-----	ACTGATCGTAGCAGTAC
E0	0.0	ACTGATCGTAGCAGTAC	ACGTCG	ACCCCGTCCCGG	12.0	6.0	AC-G-TCG---------	ACTGATCGTAGCAGTAC
E0	0.0	ACTGATCGTAGCAGTAC	ACTC	AACCCTCCC	9.0	4.0	AC------------T-C	ACTGATCGTAGCAGTAC
E0	0.0	ACTGATCGTAGCAGTAC	CTGC	CCTGGGCC	8.0	4.0	-CT----------G--C	ACTGATCGTAGCAGTAC
E0	0.0	ACTGATCGTAGCAGTAC	CATCGC	CCCCCCAATCCGCC	14.0	6.0	-C--ATCG---C-----	ACTGATCGTAGCAGTAC
E0	0.0	ACTGATCGTAGCAGTAC	CGAGCGC	CGGGAAGGCCGCCCC	15.0	7.0	------CG-AGC-G--C	ACTGATCGTAGCAGTAC
E0	0.0	ACTGATCGTAGCAGTAC	ACGTCGC	ACGGTCGCC	9.0	7.0	AC-G-TCG---C-----	ACTGATCGTAGCAGTAC
E0	0.0	ACTGATCGTAGCAGTAC	ACTGTC	ACCCTGGGGTCCCCC	15.0	6.0	ACT----------GT-C	ACTGATCGTAGCAGTAC
E0	0.0	ACTGATCGTAGCAGTAC	CTGATCGCGTC	CCCTGATTCGCCGGTC	16.0	11.0	-CTGATCG---C-GT-C	ACTGATCGTAGCAGTAC
E0	0.0	ACTGATCGTAGCAGTAC	ACTGCTC	AAACCCTGCTCCCCCC	16.0	7.0	ACTG--C-T--C-----	ACTGATCGTAGCAGTAC
E0	0.0	ACTGATCGTAGCAGTAC	CTCGTAGC	CTTTCCCGGGTAGGCC	16.0	8.0	-CT---CGTAGC-----	ACTGATCGTAGCAGTAC
E0	0.0	ACTGATCGTAGCAGTAC	ACTGATCGCAGTAC	AACCCTGGAATTTTCGCAGTTACCC	25.0	14.0	ACTGATCG---CAGTAC	ACTGATCGTAGCAGTAC
E0	0.0	ACTGATCGTAGCAGTAC	ACTGATCGTC	AACCTGAAAATTCCGGGTTCCC	22.0	10.0	ACTGATCGT--C-----	ACTGATCGTAGCAGTAC
E0	0.0	ACTGATCGTAGCAGTAC	TCGC	TTCCGCC	7.0	4.0	-----TCG--------C	ACTGATCGTAGCAGTAC
E0	0.0	ACTGATCGTAGCAGTAC	ACACTCGTAC	AAAACCCCCCACCTCGTACCCC	22.0	10.0	AC--A-C-T--C-GTAC	ACTGATCGTAGCAGTAC
E0	0.0	ACTGATCGTAGCAGTAC	CTGCGAC	CCCTTGCGACCCCCCC	16.0	7.0	-CTG--CG-------AC	ACTGATCGTAGCAGTAC
E0	0.0	ACTGATCGTAGCAGTAC	ACGTCG	ACCCCGTCCCGG	12.0	6.0	AC-G-TCG---------	ACTGATCGTAGCAGTAC
E0	0.0	ACTGATCGTAGCAGTAC	ACTGCGC	ACCCTTGCCCCCGCCC	16.0	7.0	ACTG--CG--------C	ACTGATCGTAGCAGTAC
E0	0.0	ACTGATCGTAGCAGTAC	CTCTCGC	CCTTCTCCCGCC	12.0	7.0	-CT---C-T--C-G--C	ACTGATCGTAGCAGTAC
E0	0.0	ACTGATCGTAGCAGTAC	CTATCTCTGCATC	CCTATCTTCTGGCCCATTCC	20.0	13.0	-CT-ATCTCTGCA-T-C	ACTGATCGTAGCAGTAC
E0	0.0	ACTGATCGTAGCAGTAC	ACTCTGTCGC	AACTCTGTTCCCGCCCC	17.0	10.0	ACTC-T-GT--C-G--C	ACTGATCGTAGCAGTAC
E0	0.0	ACTGATCGTAGCAGTAC	ACATCGTC	ACCCCCATTCGTCCC	15.0	8.0	AC--ATCGT--C-----	ACTGATCGTAGCAGTAC
E0	0.0	ACTGATCGTAGCAGTAC	ACTC	AACCCTCC	8.0	4.0	AC------------T-C	ACTGATCGTAGCAGTAC
E0	0.0	ACTGATCGTAGCAGTAC	ACTGATCGTC	ACCCCTGGGAATTCGGTTCCC	21.0	10.0	ACTGATCGT--C-----	ACTGATCGTAGCAGTAC
E0	0.0	ACTGATCGTAGCAGTAC	ACTGATCGTCGC	ACCTTGGGGAAAATTTCCGTCCCGCC	26.0	12.0	ACTGATCGT--C-G--C	ACTGATCGTAGCAGTAC
E0	0.0	ACTGATCGTAGCAGTAC	ACTAGC	ACCCCTAGGCCCCCCC	16.0	6.0	ACT---------AG--C	ACTGATCGTAGCAGTAC
E0	0.0	ACTGATCGTAGCAGTAC	ACTGTC	AAACCCTGTTCCCCCC	16.0	6.0	ACT----------GT-C	ACTGATCGTAGCAGTAC
E0	0.0	ACTGATCGTAGCAGTAC	ACTGATGTCGC	AAACCTTGGAATTGGGGTCGGCCC	24.0	11.0	ACTGAT-GT--C-G--C	ACTGATCGTAGCAGTAC
E0	0.0	ACTGATCGTAGCAGTAC	ACTGCGC	ACCCTTGCCCCCGCCC	16.0	7.0	ACTG--CG--------C	ACTGATCGTAGCAGTAC
E0	0.0	ACTGATCGTAGCAGTAC	ACTGATCGCAGTAC	AACCCTGGAATTTTCGCAGTTACCC	25.0	14.0	ACTGATCG---CAGTAC	ACTGATCGTAGCAGTAC
E0	0.0	ACTGATCGTAGCAGTAC	TCGC	TTCCGCC	7.0	4.0	-----TCG--------C	ACTGATCGTAGCAGTAC
E0	0.0	ACTGATCGTAGCAGTAC	GCTC	GGGCCCTC	8.0	4.0	----------GC--T-C	ACTGATCGTAGCAGTAC
E0	0.0	ACTGATCGTAGCAGTAC	ACTCGTGC	ACCCTCGTGGCC	12.0	8.0	ACT---CGT-GC-----	ACTGATCGTAGCAGTAC
E0	0.0	ACTGATCGTAGCAGTAC	ACTCGC	ACCCCCTTTTCCCGGCCCC	19.0	6.0	ACT---CG--------C	ACTGATCGTAGCAGTAC
E0	0.0	ACTGATCGTAGCAGTAC	GATCGC	GGGGAAATCCGGGCC	15.0	6.0	---GATCG---C-----	ACTGATCGTAGCAGTAC
E0	0.0	ACTGATCGTAGCAGTAC	CTATCTGCATC	CTTATTTTCTGGCCCATTCC	20.0	11.0	-CT-ATC-T-GCA-T-C	ACTGATCGTAGCAGTAC
E0	0.0	ACTGATCGTAGCAGTAC	CTC	CCCTTCCC	8.0	3.0	-C------------T-C	ACTGATCGTAGCAGTAC
E0	0.0	ACTGATCGTAGCAGTAC	GATCGTC	GGGGATCGGGGGGTCCC	17.0	7.0	---GATCGT--C-----	ACTGATCGTAGCAGTAC
E0	0.0	ACTGATCGTAGCAGTAC	CACACGCTC	CACACCGCTCCCC	13.0	9.0	-CACA-CG---C--T-C	ACTGATCGTAGCAGTAC
E0	0.0	ACTGATCGTAGCAGTAC	ACGTCAGC	ACCGTTCCAGGGGCCC	16.0	8.0	AC-G-TC--AGC-----	ACTGATCGTAGCAGTAC
E0	0.0	ACTGATCGTAGCAGTAC	ACTGATCGTCGC	ACCTTGGGGAAAATTTCCGTCCCGCC	26.0	12.0	ACTGATCGT--C-G--C	ACTGATCGTAGCAGTAC
E0	0.0	ACTGATCGTAGCAGTAC	ACT	AAACCT	6.0	3.0	AC------------T--	ACTGATCGTAGCAGTAC
E0	0.0	ACTGATCGTAGCAGTAC	AC	AAACCCCCC	9.0	2.0	---------------AC	ACTGATCGTAGCAGTAC
E0	0.0	ACTGATCGTAGCAGTAC	CTCGAGCGC	CCTCCGAGGGCGC	13.0	9.0	-CT---CG-AGC-G--C	ACTGATCGTAGCAGTAC
E0	0.0	ACTGATCGTAGCAGTAC	C	CCCC	4.0	1.0	-C---------------	ACTGATCGTAGCAGTAC
E0	0.0	ACTGATCGTAGCAGTAC	ACTGCTC	AACCCCCCCTGGGGCTCCCCC	21.0	7.0	ACTG--C-T--C-----	ACTGATCGTAGCAGTAC
E0	0.0	ACTGATCGTAGCAGTAC	ACTCGC	ACCCCCTTTTCCCGGCCCC	19.0	6.0	ACT---CG--------C	ACTGATCGTAGCAGTAC
E0	0.0	ACTGATCGTAGCAGTAC	CTCGC	CTTTTCCCCCGGCCC	15.0	5.0	-CT---CG--------C	ACTGATCGTAGCAGTAC
E0	0.0	ACTGATCGTAGCAGTAC	ACGCTC	AACCCCGCTCCCC	13.0	6.0	AC--------GC--T-C	ACTGATCGTAGCAGTAC
E0	0.0	ACTGATCGTAGCAGTAC	GTCGAGC	GTCGAGGCCC	10.0	7.0	---G-TCG-AGC-----	ACTGATCGTAGCAGTAC
E0	0.0	ACTGATCGTAGCAGTAC	ACGTCGC	AACCCCCGGGTCCGCC	16.0	7.0	AC-G-TCG---C-----	ACTGATCGTAGCAGTAC
E0	0.0	ACTGATCGTAGCAGTAC	GTCGTGCAGTC	GGGTTCCGTGGGGCAGGGGGGTCC	24.0	11.0	---G-TCGT-GCAGT-C	ACTGATCGTAGCAGTAC
E0	0.0	ACTGATCGTAGCAGTAC	TC	TCCCC	5.0	2.0	--T-------------C	ACTGATCGTAGCAGTAC
E0	0.0	ACTGATCGTAGCAGTAC	ACTC	ACCCCTTCCCCCC	13.0	4.0	AC------------T-C	ACTGATCGTAGCAGTAC
E0	0.0	ACTGATCGTAGCAGTAC	ACGACGAC	AAAAAAACCCCCCCGGACCGAC	22.0	8.0	AC-GA-CG-------AC	ACTGATCGTAGCAGTAC
E0	0.0	ACTGATCGTAGCAGTAC	CTCTCTC	CCCTCCTCCCCCTCCCC	17.0	7.0	-CT---C-T--C--T-C	ACTGATCGTAGCAGTAC
E0	0.0	ACTGATCGTAGCAGTAC	ACGTCGTC	AAAAAAACCGGGTCCCGTCCCC	22.0	8.0	AC-G-TCGT--C-----	ACTGATCGTAGCAGTAC
E0	0.0	ACTGATCGTAGCAGTAC	AC	AAACCCCCC	9.0	2.0	---------------AC	ACTGATCGTAGCAGTAC
E0	0.0	ACTGATCGTAGCAGTAC	GATCGTC	GATTCCGTCCC	11.0	7.0	---GATCGT--C-----	ACTGATCGTAGCAGTAC
E0	0.0	ACTGATCGTAGCAGTAC	ACTCGAGCGC	ACCCTTCCGAGGCCCGCCC	19.0	10.0	ACT---CG-AGC-G--C	ACTGATCGTAGCAGTAC
E0	0.0	ACTGATCGTAGCAGTAC	CATC	CCCATCC	7.0	4.0	-----------CA-T-C	ACTGATCGTAGCAGTAC
E0	0.0	ACTGATCGTAGCAGTAC	C	CCCC	4.0	1.0	-C---------------	ACTGATCGTAGCAGTAC
E0	0.0	ACTGATCGTAGCAGTAC	CTC	CTCCC	5.0	3.0	-C------------T-C	ACTGATCGTAGCAGTAC
E0	0.0	ACTGATCGTAGCAGTAC	TC	TCCCC	5.0	2.0	--T-------------C	ACTGATCGTAGCAGTAC
E0	0.0	ACTGATCGTAGCAGTAC	ACTC	ACCCCTTCCCCCC	13.0	4.0	AC------------T-C	ACTGATCGTAGCAGTAC
E0	0.0	ACTGATCGTAGCAGTAC	ACTGATCGAC	AAAAAACTGAAAAATTCCCGGACCCC	26.0	10.0	ACTGATCG-------AC	ACTGATCGTAGCAGTAC
E0	0.0	ACTGATCGTAGCAGTAC	ACTGATCGAC	AAAAAACTGAAAAATTCCCGGACCCC	26.0	10.0	ACTGATCG-------AC	ACTGATCGTAGCAGTAC
E0	0.0	ACTGATCGTAGCAGTAC	CTCGCAC	CCTCCGCACC	10.0	7.0	-CT---CG---CA---C	ACTGATCGTAGCAGTAC
E0	0.0	ACTGATCGTAGCAGTAC	C	CCCCCCCC	8.0	1.0	-C---------------	ACTGATCGTAGCAGTAC
E0	0.0	ACTGATCGTAGCAGTAC	GTCGC	GGGTTCCCGCCCCCC	15.0	5.0	---G-TCG---C-----	ACTGATCGTAGCAGTAC
E0	0.0	ACTGATCGTAGCAGTAC	ACTGCGCGC	AAAAACCTTGCCGCGCC	17.0	9.0	ACTG--CG---C-G--C	ACTGATCGTAGCAGTAC
E0	0.0	ACTGATCGTAGCAGTAC	AGCGCGAC	AAAGCGGGGCCCGGACC	17.0	8.0	A--G--CG---C-G-AC	ACTGATCGTAGCAGTAC
E0	0.0	ACTGATCGTAGCAGTAC	CTCGACGC	CCCTCCCGGGACGCC	15.0	8.0	-CT---CG-A-C-G--C	ACTGATCGTAGCAGTAC
E0	0.0	ACTGATCGTAGCAGTAC	CTGATCGTGCGTC	CTTGAAATTTCGGTTGCGTCCC	22.0	13.0	-CTGATCGT-GC-GT-C	ACTGATCGTAGCAGTAC
E0	0.0	ACTGATCGTAGCAGTAC	ACTGCGCGC	AAAAACCTTGCCGCGCC	17.0	9.0	ACTG--CG---C-G--C	ACTGATCGTAGCAGTAC
E0	0.0	ACTGATCGTAGCAGTAC	ACTGC	ACCCTGGGGCC	11.0	5.0	ACT----------G--C	ACTGATCGTAGCAGTAC
E0	0.0	ACTGATCGTAGCAGTAC	ACTCTC	ACCCCTCCTTCCC	13.0	6.0	ACT---C-------T-C	ACTGATCGTAGCAGTAC
E0	0.0	ACTGATCGTAGCAGTAC	ACTCTC	ACCCCCTCTCC	11.0	6.0	ACT---C-------T-C	ACTGATCGTAGCAGTAC
E0	0.0	ACTGATCGTAGCAGTAC	ACTCGC	ACCTCCCGCCCCC	13.0	6.0	ACT---CG--------C	ACTGATCGTAGCAGTAC
E0	0.0	ACTGATCGTAGCAGTAC	ACTCGATAC	ACCTCGATTTAAACCC	16.0	9.0	ACT---CG-A----TAC	ACTGATCGTAGCAGTAC
E0	0.0	ACTGATCGTAGCAGTAC	CATC	CCCATCC	7.0	4.0	-----------CA-T-C	ACTGATCGTAGCAGTAC
E0	0.0	ACTGATCGTAGCAGTAC	ACTCGTGCTC	ACCCCCTCCCGGGTGGCTCC	20.0	10.0	ACT---CGT-GC--T-C	ACTGATCGTAGCAGTAC
E0	0.0	ACTGATCGTAGCAGTAC	ACTCTGCATC	ACCCTCTGGCCCATTCCC	18.0	10.0	ACT---C-T-GCA-T-C	ACTGATCGTAGCAGTAC
E0	0.0	ACTGATCGTAGCAGTAC	CTATCTGC	CTTTAATTCTGCCCCCC	17.0	8.0	-CT-ATC-T-GC-----	ACTGATCGTAGCAGTAC
E0	0.0	ACTGATCGTAGCAGTAC	CTAGAGTC	CTTTTAGAAGGTCCC	15.0	8.0	------C-TAG-AGT-C	ACTGATCGTAGCAGTAC
E0	0.0	ACTGATCGTAGCAGTAC	CGCGCTC	CCCCGCCGGCTCC	13.0	7.0	-C-G--CG---C--T-C	ACTGATCGTAGCAGTAC
E0	0.0	ACTGATCGTAGCAGTAC	ACTATCTC	ACCCCTATCCCCTCC	15.0	8.0	ACT-ATC-T--C-----	ACTGATCGTAGCAGTAC
E0	0.0	ACTGATCGTAGCAGTAC	ACTCGATAC	ACCTCGATTTAAACCC	16.0	9.0	ACT---CG-A----TAC	ACTGATCGTAGCAGTAC
E0	0.0	ACTGATCGTAGCAGTAC	ACTGCGC	ACCCCCTTGGGGCGGGGGCCCCC	23.0	7.0	ACTG--CG--------C	ACTGATCGTAGCAGTAC
E0	0.0	ACTGATCGTAGCAGTAC	ACTCTC	ACCCCCTCTC	10.0	6.0	ACT---C-------T-C	ACTGATCGTAGCAGTAC
E0	0.0	ACTGATCGTAGCAGTAC	ACTC	AACCCTTCC	9.0	4.0	AC------------T-C	ACTGATCGTAGCAGTAC
E0	0.0	ACTGATCGTAGCAGTAC	ACTGCGCGC	AAAAACCTTGCCGCGCC	17.0	9.0	ACTG--CG---C-G--C	ACTGATCGTAGCAGTAC
E0	0.0	ACTGATCGTAGCAGTAC	ACTCGC	ACCTCCCGCCCCC	13.0	6.0	ACT---CG--------C	ACTGATCGTAGCAGTAC
E0	0.0	ACTGATCGTAGCAGTAC	ACTCGCGTCTC	AAACCCTTCCCGGGGCCCGTCTCCCC	26.0	11.0	ACTCG-CGT--C--T-C	ACTGATCGTAGCAGTAC
E0	0.0	ACTGATCGTAGCAGTAC	ACTCGTGCTC	ACCCCCTCCCGGGTGGCTCC	20.0	10.0	ACT---CGT-GC--T-C	ACTGATCGTAGCAGTAC
E0	0.0	ACTGATCGTAGCAGTAC	GATCGC	GGGATTCCCGCC	12.0	6.0	---GATCG---C-----	ACTGATCGTAGCAGTAC
E0	0.0	ACTGATCGTAGCAGTAC	C	CCCCCCC	7.0	1.0	-C---------------	ACTGATCGTAGCAGTAC
E0	0.0	ACTGATCGTAGCAGTAC	ATCGTGC	ATTCGGGTGGGCCC	14.0	7.0	----ATCGT-GC-----	ACTGATCGTAGCAGTAC
E0	0.0	ACTGATCGTAGCAGTAC	ACTCGTCGTC	ACCCCCTCCGTTCCGTCCC	19.0	10.0	ACT---CGT--C-GT-C	ACTGATCGTAGCAGTAC
E0	0.0	ACTGATCGTAGCAGTAC	ACTCACAGTC	ACCTTTCCCACCCCAAGGGGTCCC	24.0	10.0	ACT---C--A-CAGT-C	ACTGATCGTAGCAGTAC
E0	0.0	ACTGATCGTAGCAGTAC	ACTC	AACTTTTCCCC	11.0	4.0	AC------------T-C	ACTGATCGTAGCAGTAC
E0	0.0	ACTGATCGTAGCAGTAC	ACTCGC	AAACCCCTCCGCCCCC	16.0	6.0	ACT---CG--------C	ACTGATCGTAGCAGTAC
E0	0.0	ACTGATCGTAGCAGTAC	GTGTC	GGTGGTTTCCCCC	13.0	5.0	-------GT----GT-C	ACTGATCGTAGCAGTAC
E0	0.0	ACTGATCGTAGCAGTAC	ACTGCGC	ACCCCCTTGGGGCGGGGGCCCCC	23.0	7.0	ACTG--CG--------C	ACTGATCGTAGCAGTAC
E0	0.0	ACTGATCGTAGCAGTAC	ACGCGTC	AAAAAAACCCCGCCGTTCCC	20.0	7.0	AC-G--CGT--C-----	ACTGATCGTAGCAGTAC
E0	0.0	ACTGATCGTAGCAGTAC	ACTCGTAGC	ACCCTTTCGTAGCC	14.0	9.0	ACT---CGTAGC-----	ACTGATCGTAGCAGTAC
E0	0.0	ACTGATCGTAGCAGTAC	TCGTC	TCCGTTCCC	9.0	5.0	-----TCGT-------C	ACTGATCGTAGCAGTAC
E0	0.0	ACTGATCGTAGCAGTAC	ACTCGTCGTC	ACCCCCTCCGTTCCGTCCC	19.0	10.0	ACT---CGT--C-GT-C	ACTGATCGTAGCAGTAC
E0	0.0	ACTGATCGTAGCAGTAC	GATCGCTC	GAAAATCGGCTCCCC	15.0	8.0	---GATCG---C--T-C	ACTGATCGTAGCAGTAC
E0	0.0	ACTGATCGTAGCAGTAC	ACGATCGTCGTC	AACCCCGATTCCGTTCGTTTCCC	23.0	12.0	AC-GATCGT--C-GT-C	ACTGATCGTAGCAGTAC
E0	0.0	ACTGATCGTAGCAGTAC	CTGATCTC	CCCCTGAAATTCCTCC	16.0	8.0	-CTGATC-T--C-----	ACTGATCGTAGCAGTAC
E0	0.0	ACTGATCGTAGCAGTAC	AC	AAAAACCCC	9.0	2.0	---------------AC	ACTGATCGTAGCAGTAC
E0	0.0	ACTGATCGTAGCAGTAC	TC	TCC	3.0	2.0	--T-------------C	ACTGATCGTAGCAGTAC
E0	0.0	ACTGATCGTAGCAGTAC	ACGTCGCTC	AAACCCCGTCGCCTTCCC	18.0	9.0	AC-G-TCG---C--T-C	ACTGATCGTAGCAGTAC
E0	0.0	ACTGATCGTAGCAGTAC	TCGTC	TCCGTTCCC	9.0	5.0	-----TCGT-------C	ACTGATCGTAGCAGTAC
E0	0.0	ACTGATCGTAGCAGTAC	TCGTCGTC	TCGTCGTCCC	10.0	8.0	-----TCGT--C-GT-C	ACTGATCGTAGCAGTAC
E0	0.0	ACTGATCGTAGCAGTAC	ACTAGTC	AACCTTAAGGGTTCC	15.0	7.0	ACT---------AGT-C	ACTGATCGTAGCAGTAC
E0	0.0	ACTGATCGTAGCAGTAC	ACTCGC	AAACCCTCCCGCC	13.0	6.0	ACT---CG--------C	ACTGATCGTAGCAGTAC
E0	0.0	ACTGATCGTAGCAGTAC	GATCTC	GAATTTCCTCC	11.0	6.0	---GATC-T--C-----	ACTGATCGTAGCAGTAC
E0	0.0	ACTGATCGTAGCAGTAC	GAGTAC	GGAAAAGGTACC	12.0	6.0	----------G-AGTAC	ACTGATCGTAGCAGTAC
E0	0.0	ACTGATCGTAGCAGTAC	CTCTC	CCTTTCCCTCCC	12.0	5.0	-CT---C-------T-C	ACTGATCGTAGCAGTAC
E0	0.0	ACTGATCGTAGCAGTAC	GAGATCGC	GGGAGATTTTTCCGCCCC	18.0	8.0	---GA--G-ATC-G--C	ACTGATCGTAGCAGTAC
E0	0.0	ACTGATCGTAGCAGTAC	ACGATCGTCGTC	AACCCCGATTCCGTTCGTTTCCC	23.0	12.0	AC-GATCGT--C-GT-C	ACTGATCGTAGCAGTAC
E0	0.0	ACTGATCGTAGCAGTAC	ACTGCGCTC	AAACCCCCTGGGCCCCGCCTCCC	23.0	9.0	ACTG--CG---C--T-C	ACTGATCGTAGCAGTAC
E0	0.0	ACTGATCGTAGCAGTAC	ACTCGTGCGTC	ACCCCCCCCTCCGTGCGGTTCCC	23.0	11.0	ACT---CGT-GC-GT-C	ACTGATCGTAGCAGTAC
E0	0.0	ACTGATCGTAGCAGTAC	ACTCGTAGCGC	ACCCTCCGTTTAGCCGC	17.0	11.0	ACT---CGTAGC-G--C	ACTGATCGTAGCAGTAC
E0	0.0	ACTGATCGTAGCAGTAC	ACTCTGCGTC	AAACCCTTCCTGGCCGTCCCC	21.0	10.0	ACT---C-T-GC-GT-C	ACTGATCGTAGCAGTAC
E0	0.0	ACTGATCGTAGCAGTAC	ACTGTCGCGTC	ACCCCTTGGGTCGGGGCCGTCCCCCC	26.0	11.0	ACTG-TCG---C-GT-C	ACTGATCGTAGCAGTAC
E0	0.0	ACTGATCGTAGCAGTAC	ACTCGC	AAACCCTCCCGCC	13.0	6.0	ACT---CG--------C	ACTGATCGTAGCAGTAC
E0	0.0	ACTGATCGTAGCAGTAC	GAGC	GGAAAGGGCCC	11.0	4.0	---GA--G--------C	ACTGATCGTAGCAGTAC
E0	0.0	ACTGATCGTAGCAGTAC	ACACTCGAGCAGACAC	AACACCCTTCGAAGGGGGGGCAAAGGAACCCAC	33.0	16.0	ACAC-TCG-AGCAGACAC	ACTGATCGTAGCAGT-AC
E0	0.0	ACTGATCGTAGCAGTAC	ACTCGTGCGTC	ACCCTTCCCCGTTGCCGGTCC	21.0	11.0	ACT---CGT-GC-GT-C	ACTGATCGTAGCAGTAC
E0	0.0	ACTGATCGTAGCAGTAC	ACGACGC	AACCCCGACCGCCC	14.0	7.0	AC-GA-CG---C-----	ACTGATCGTAGCAGTAC
E0	0.0	ACTGATCGTAGCAGTAC	ACTGTCGCTC	ACCTTTGTTCCCCGGGCTCC	20.0	10.0	ACTG-TCG---C--T-C	ACTGATCGTAGCAGTAC
E0	0.0	ACTGATCGTAGCAGTAC	ACTCGC	AAAACCTTCCGCCC	14.0	6.0	ACT---CG--------C	ACTGATCGTAGCAGTAC
E0	0.0	ACTGATCGTAGCAGTAC	ACTGATCACT	AACCCCTGGGATTCCACCCTT	21.0	10.0	ACTGATC--A-C--T--	ACTGATCGTAGCAGTAC
E0	0.0	ACTGATCGTAGCAGTAC	ACTGATCGTAC	ACCCTGATCCGGTTACCC	18.0	11.0	ACTGATCGTA-C-----	ACTGATCGTAGCAGTAC
E0	0.0	ACTGATCGTAGCAGTAC	GATCGTAGCTC	GGATTCCGGTAGGCCTC	17.0	11.0	---GATCGTAGC--T-C	ACTGATCGTAGCAGTAC
E0	0.0	ACTGATCGTAGCAGTAC	ACTGATCGTCGTC	AAAAACCCCTTGGAATCCGTCGGGTCC	27.0	13.0	ACTGATCGT--C-GT-C	ACTGATCGTAGCAGTAC
E0	0.0	ACTGATCGTAGCAGTAC	ACACTATCTCGTC	AACACCTTAATCCTTCGGTTC	21.0	13.0	ACACTATC-T--C-GT-C	ACTG-ATCGTAGCAGTAC
E0	0.0	ACTGATCGTAGCAGTAC	ACTGTC	AACCCCTTGGTCC	13.0	6.0	ACT----------GT-C	ACTGATCGTAGCAGTAC
E0	0.0	ACTGATCGTAGCAGTAC	GATCAGC	GATTTTCAGGCC	12.0	7.0	---GATC--AGC-----	ACTGATCGTAGCAGTAC
E0	0.0	ACTGATCGTAGCAGTAC	ACTCGTGCGTC	ACCCTTCCCCGTTGCCGGTCC	21.0	11.0	ACT---CGT-GC-GT-C	ACTGATCGTAGCAGTAC
E0	0.0	ACTGATCGTAGCAGTAC	GAGC	GGAAAGGGCCC	11.0	4.0	---GA--G--------C	ACTGATCGTAGCAGTAC
E0	0.0	ACTGATCGTAGCAGTAC	GC	GCCC	4.0	2.0	---G------------C	ACTGATCGTAGCAGTAC
E0	0.0	ACTGATCGTAGCAGTAC	CGTCGTGC	CCCCCGGGTCGGGGTTGGCCCCCCCC	26.0	8.0	-C-G-TCGT-GC-----	ACTGATCGTAGCAGTAC
E0	0.0	ACTGATCGTAGCAGTAC	ACTGATCACT	AACCCCTGGGATTCCACCCTT	21.0	10.0	ACTGATC--A-C--T--	ACTGATCGTAGCAGTAC
E0	0.0	ACTGATCGTAGCAGTAC	ACGAGTCAGTC	ACCCCCCGGAGTTCAGGTCC	20.0	11.0	AC-GA--GT--CAGT-C	ACTGATCGTAGCAGTAC
E0	0.0	ACTGATCGTAGCAGTAC	TAC	TTACC	5.0	3.0	--------------TAC	ACTGATCGTAGCAGTAC
E0	0.0	ACTGATCGTAGCAGTAC	CTCGTACGTAC	CTTTCCCCCGTAAACCCGTACCCC	24.0	11.0	-CT---CGTA-C-GTAC	ACTGATCGTAGCAGTAC
E0	0.0	ACTGATCGTAGCAGTAC	ACTGATCGTAC	ACCCTGATCCGGTTACCC	18.0	11.0	ACTGATCGTA-C-----	ACTGATCGTAGCAGTAC
E0	0.0	ACTGATCGTAGCAGTAC	ACTATGCTC	AACCCCCTAAATGCTCCC	18.0	9.0	ACT-AT----GC--T-C	ACTGATCGTAGCAGTAC
E0	0.0	ACTGATCGTAGCAGTAC	GATCGTAGCTC	GGATTCCGGTAGGCCTC	17.0	11.0	---GATCGTAGC--T-C	ACTGATCGTAGCAGTAC
E0	0.0	ACTGATCGTAGCAGTAC	CTATCGC	CCCTATCCGCC	11.0	7.0	-CT-ATCG---C-----	ACTGATCGTAGCAGTAC
E0	0.0	ACTGATCGTAGCAGTAC	ACGTCGC	AAAACCCGTCCCGGCCCC	18.0	7.0	AC-G-TCG---C-----	ACTGATCGTAGCAGTAC
E0	0.0	ACTGATCGTAGCAGTAC	ACACTCGC	AACCACTCCGCCC	13.0	8.0	AC--A-C-T--C-G--C	ACTGATCGTAGCAGTAC
E0	0.0	ACTGATCGTAGCAGTAC	ACTCGTCGTAC	ACTTCCGTCCCCGTACCCC	19.0	11.0	ACT---CGT--C-GTAC	ACTGATCGTAGCAGTAC
E0	0.0	ACTGATCGTAGCAGTAC	ACTCTAGCTC	AAACCCCCTCTAAGGCTCCCC	21.0	10.0	ACT---C-TAGC--T-C	ACTGATCGTAGCAGTAC
E0	0.0	ACTGATCGTAGCAGTAC	CTCTAGTCAC	CCCTCCTAGTCCACCCCC	18.0	10.0	-CTC-TAGT--CA---C	ACTGATCGTAGCAGTAC
E0	0.0	ACTGATCGTAGCAGTAC	ACTC	AAAAACCCCCCTCCCCC	17.0	4.0	AC------------T-C	ACTGATCGTAGCAGTAC
E0	0.0	ACTGATCGTAGCAGTAC	GTC	GGGGGTTTCCCC	12.0	3.0	-------------GT-C	ACTGATCGTAGCAGTAC
E0	0.0	ACTGATCGTAGCAGTAC	GTAGCGC	GTTAGGCCCGCC	12.0	7.0	-------GTAGC-G--C	ACTGATCGTAGCAGTAC
E0	0.0	ACTGATCGTAGCAGTAC	GC	GCCC	4.0	2.0	---G------------C	ACTGATCGTAGCAGTAC
E0	0.0	ACTGATCGTAGCAGTAC	ACGCGC	ACCCCGGCCCGCCCCCCC	18.0	6.0	AC-G--CG--------C	ACTGATCGTAGCAGTAC
E0	0.0	ACTGATCGTAGCAGTAC	GAGCTC	GGGGAAAAGGCCTCCCC	17.0	6.0	-------G-AGC--T-C	ACTGATCGTAGCAGTAC
E0	0.0	ACTGATCGTAGCAGTAC	ACTGATCGC	AAAACCCCCCTTGGGATCCCCGGGCCC	27.0	9.0	ACTGATCG---C-----	ACTGATCGTAGCAGTAC
E0	0.0	ACTGATCGTAGCAGTAC	ACTATCAGC	AACCCCCCCTTTAATCAGCCCCC	23.0	9.0	ACT-ATC--AGC-----	ACTGATCGTAGCAGTAC
E0	0.0	ACTGATCGTAGCAGTAC	CTGTGATCGCGTC	CCCCTGTGAATCCCGCCGTCC	21.0	13.0	-CTG-TGATCGC-GT-C	ACTGATCGTAGCAGTAC
E0	0.0	ACTGATCGTAGCAGTAC	CTCGTACGTAC	CTTTCCCCCGTAAACCCGTACCCC	24.0	11.0	-CT---CGTA-C-GTAC	ACTGATCGTAGCAGTAC
E0	0.0	ACTGATCGTAGCAGTAC	ACTCGTAGC	AAACCCCCCCTTTCCCGGTTAAAAGGCCC	29.0	9.0	ACT---CGTAGC-----	ACTGATCGTAGCAGTAC
E0	0.0	ACTGATCGTAGCAGTAC	CTATCTC	CCCTATCCTCCC	12.0	7.0	-CT-ATC-T--C-----	ACTGATCGTAGCAGTAC
E0	0.0	ACTGATCGTAGCAGTAC	CTCTGTACTAC	CCCTCTTGGTACTTACCC	18.0	11.0	-CTC-T-GTA-C--TAC	ACTGATCGTAGCAGTAC
E0	0.0	ACTGATCGTAGCAGTAC	GATCGCGC	GGGATCCGGCGGGGGC	16.0	8.0	---GATCG---C-G--C	ACTGATCGTAGCAGTAC
E0	0.0	ACTGATCGTAGCAGTAC	ACTGACGCTAC	AAAAAACCTTTGGGACCGCCCCTACC	26.0	11.0	ACTGA-CG---C--TAC	ACTGATCGTAGCAGTAC
E0	0.0	ACTGATCGTAGCAGTAC	GTAGCGC	GTTAGGCCCGCC	12.0	7.0	-------GTAGC-G--C	ACTGATCGTAGCAGTAC
E0	0.0	ACTGATCGTAGCAGTAC	ACTC	AAAAACCCCCCTCCCCC	17.0	4.0	AC------------T-C	ACTGATCGTAGCAGTAC
E0	0.0	ACTGATCGTAGCAGTAC	ACTCACGTC	AACCCTTTCACCGTCCCC	18.0	9.0	ACT---C--A-C-GT-C	ACTGATCGTAGCAGTAC
E0	0.0	ACTGATCGTAGCAGTAC	ACTATCGC	AACTAATTCCGGCCCCCCC	19.0	8.0	ACT-ATCG---C-----	ACTGATCGTAGCAGTAC
E0	0.0	ACTGATCGTAGCAGTAC	TCGCATC	TCGGGGCCCCATCCC	15.0	7.0	-----TC---GCA-T-C	ACTGATCGTAGCAGTAC
E0	0.0	ACTGATCGTAGCAGTAC	CTGATCTC	CCCTGGATTCCCTTCCC	17.0	8.0	-CTGATC-T--C-----	ACTGATCGTAGCAGTAC
E0	0.0	ACTGATCGTAGCAGTAC	CTCGC	CCTCCGCC	8.0	5.0	-CT---CG--------C	ACTGATCGTAGCAGTAC
E0	0.0	ACTGATCGTAGCAGTAC	ACGCGC	AACCCCCCGGCGCC	14.0	6.0	AC-G--CG--------C	ACTGATCGTAGCAGTAC
E0	0.0	ACTGATCGTAGCAGTAC	CTATCGTGC	CTATCGTGCC	10.0	9.0	-CT-ATCGT-GC-----	ACTGATCGTAGCAGTAC
E0	0.0	ACTGATCGTAGCAGTAC	ACTGATCGC	ACCCCTTGGAATCCCCGCC	19.0	9.0	ACTGATCG---C-----	ACTGATCGTAGCAGTAC
E0	0.0	ACTGATCGTAGCAGTAC	ACTGATCGTAGCGC	ACCCTTGATTCCCGGTAGGCCGCC	24.0	14.0	ACTGATCGTAGC-G--C	ACTGATCGTAGCAGTAC
E0	0.0	ACTGATCGTAGCAGTAC	ACTGTCTGC	ACCCTTTGTCTGCC	14.0	9.0	ACTG-TC-T-GC-----	ACTGATCGTAGCAGTAC
E0	0.0	ACTGATCGTAGCAGTAC	ATCAGC	AAATCCCCAGCCCCCCCC	18.0	6.0	----AT-----CAG--C	ACTGATCGTAGCAGTAC
E0	0.0	ACTGATCGTAGCAGTAC	ACTCGTGCAGC	AACCCTCCGTGCCAGCC	17.0	11.0	ACT---CGT-GCAG--C	ACTGATCGTAGCAGTAC
E0	0.0	ACTGATCGTAGCAGTAC	GAGCTC	GGGGAAAAGGCCTCCCC	17.0	6.0	-------G-AGC--T-C	ACTGATCGTAGCAGTAC
E0	0.0	ACTGATCGTAGCAGTAC	ACTGTCTC	AACCCCCCTGTTCCCTCCCCCC	22.0	8.0	ACTG-TC-T--C-----	ACTGATCGTAGCAGTAC
E0	0.0	ACTGATCGTAGCAGTAC	ACTCAC	AAAAACCCTTCCCCCACCC	19.0	6.0	ACT---C--------AC	ACTGATCGTAGCAGTAC
E0	0.0	ACTGATCGTAGCAGTAC	ACGAGC	AAAAACCCCCGAGGGGGCC	19.0	6.0	AC-GA--G--------C	ACTGATCGTAGCAGTAC
E0	0.0	ACTGATCGTAGCAGTAC	ACTGACGCTAC	AAAAAACCTTTGGGACCGCCCCTACC	26.0	11.0	ACTGA-CG---C--TAC	ACTGATCGTAGCAGTAC
E0	0.0	ACTGATCGTAGCAGTAC	GCGATCGCGC	GCGATCCGGCGGGGGC	16.0	10.0	GC-GATCG---C-G--C	ACTGATCGTAGCAGTAC
E0	0.0	ACTGATCGTAGCAGTAC	GTCTCAGTC	GTCCCTCCAGTCCC	14.0	9.0	---G-TC-T--CAGT-C	ACTGATCGTAGCAGTAC
E0	0.0	ACTGATCGTAGCAGTAC	TCTC	TTTCCTCCC	9.0	4.0	-----TC-------T-C	ACTGATCGTAGCAGTAC
E0	0.0	ACTGATCGTAGCAGTAC	ATCGCGC	AAATTCCGCGGCCC	14.0	7.0	----ATC---GC-G--C	ACTGATCGTAGCAGTAC
E0	0.0	ACTGATCGTAGCAGTAC	ACTGATCTCGTAC	ACCCCCTTGGGAATTTCCTCGTACC	25.0	13.0	ACTGATC-T--C-GTAC	ACTGATCGTAGCAGTAC
E0	0.0	ACTGATCGTAGCAGTAC	ACTGATC	ACCCTGGGAAATTTTCCC	18.0	7.0	ACTGAT----------C	ACTGATCGTAGCAGTAC
E0	0.0	ACTGATCGTAGCAGTAC	ACTGATCGTAGCGC	ACCCTTGATTCCCGGTAGGCCGCC	24.0	14.0	ACTGATCGTAGC-G--C	ACTGATCGTAGCAGTAC
E0	0.0	ACTGATCGTAGCAGTAC	CTATCGTGC	CTATCGTGC	9.0	9.0	-CT-ATCGT-GC-----	ACTGATCGTAGCAGTAC
E0	0.0	ACTGATCGTAGCAGTAC	ACTGC	ACCTTGCCCCC	11.0	5.0	ACT----------G--C	ACTGATCGTAGCAGTAC
E0	0.0	ACTGATCGTAGCAGTAC	GCATGTC	GGCCATGGTCCCC	13.0	7.0	GC--AT-GT--C-----	ACTGATCGTAGCAGTAC
E0	0.0	ACTGATCGTAGCAGTAC	CTCGC	CCTCCGCC	8.0	5.0	-CT---CG--------C	ACTGATCGTAGCAGTAC
E0	0.0	ACTGATCGTAGCAGTAC	ACTAGATCTGCTC	ACCCCCTAGGATCCCCTTGGCTTCCCC	27.0	13.0	ACTAGATC-T-GC--T-C	ACT-GATCGTAGCAGTAC
E0	0.0	ACTGATCGTAGCAGTAC	ACG	AAAAACCCCCG	11.0	3.0	AC-----------G---	ACTGATCGTAGCAGTAC
E0	0.0	ACTGATCGTAGCAGTAC	ACTGATGC	AACCCCTGATTGGGGGCCCC	20.0	8.0	ACTGAT----GC-----	ACTGATCGTAGCAGTAC
E0	0.0	ACTGATCGTAGCAGTAC	ACGTC	AAACCCGTTCCCC	13.0	5.0	AC-----------GT-C	ACTGATCGTAGCAGTAC
E0	0.0	ACTGATCGTAGCAGTAC	CGTAGCGTC	CCGGGGTAGGCCCGTTCC	18.0	9.0	------CGTAGC-GT-C	ACTGATCGTAGCAGTAC
E0	0.0	ACTGATCGTAGCAGTAC	ACGC	ACCCCGGCCC	10.0	4.0	AC-----------G--C	ACTGATCGTAGCAGTAC
E0	0.0	ACTGATCGTAGCAGTAC	ATCGCGC	AAATTCCGCGGCCC	14.0	7.0	----ATC---GC-G--C	ACTGATCGTAGCAGTAC
E0	0.0	ACTGATCGTAGCAGTAC	ACTATCTC	ACCCCCTTTAAAATTCCTC	19.0	8.0	ACT-ATC-T--C-----	ACTGATCGTAGCAGTAC
E0	0.0	ACTGATCGTAGCAGTAC	ACTCGCTC	AAACCCTTTCCCGCCTCC	18.0	8.0	ACT---CG---C--T-C	ACTGATCGTAGCAGTAC
E0	0.0	ACTGATCGTAGCAGTAC	GTCTC	GGGTTCCTCC	10.0	5.0	---G-TC-T--C-----	ACTGATCGTAGCAGTAC
E0	0.0	ACTGATCGTAGCAGTAC	CTAGTCGC	CCTAGTTCCGCCCC	14.0	8.0	-CT-A--GT--C-G--C	ACTGATCGTAGCAGTAC
E0	0.0	ACTGATCGTAGCAGTAC	ACTAGATCTGCTC	ACCCCCTAGGATCCCCTTGGCTTCCCC	27.0	13.0	ACTAGATC-T-GC--T-C	ACT-GATCGTAGCAGTAC
E0	0.0	ACTGATCGTAGCAGTAC	ACTGTCGTAGCGC	ACCTTGTTCGTAGCCGGGCCC	21.0	13.0	ACTG-TCGTAGC-G--C	ACTGATCGTAGCAGTAC
E0	0.0	ACTGATCGTAGCAGTAC	ACTGTCTC	AACCCCTTTTTTGTTCCTTTTCC	23.0	8.0	ACTG-TC-T--C-----	ACTGATCGTAGCAGTAC
E0	0.0	ACTGATCGTAGCAGTAC	ACGCTC	AACCCGCCCTCC	12.0	6.0	AC--------GC--T-C	ACTGATCGTAGCAGTAC
E0	0.0	ACTGATCGTAGCAGTAC	ACGAGCAC	AACCCCCGGGGAGGCCACCCC	21.0	8.0	----A-CG-AGC---AC	ACTGATCGTAGCAGTAC
E0	0.0	ACTGATCGTAGCAGTAC	ACTATCTC	AACCCCTTTAAAATTCCTCCCCC	23.0	8.0	ACT-ATC-T--C-----	ACTGATCGTAGCAGTAC
E0	0.0	ACTGATCGTAGCAGTAC	ACTGATC	AAACCTGGGGGAAAATTTTCCCC	23.0	7.0	ACTGAT----------C	ACTGATCGTAGCAGTAC
E0	0.0	ACTGATCGTAGCAGTAC	GTAGCGTC	GTTTAAAGGGGGCGGGTTCCCCC	23.0	8.0	-------GTAGC-GT-C	ACTGATCGTAGCAGTAC
E0	0.0	ACTGATCGTAGCAGTAC	ACTGATCTC	ACCTTTTGGAAAATTCCCTCC	21.0	9.0	ACTGATC-T--C-----	ACTGATCGTAGCAGTAC
E0	0.0	ACTGATCGTAGCAGTAC	ACTGATCGTC	AACCTTGGGGGAAATTTTCCCCGTCCC	27.0	10.0	ACTGATCGT--C-----	ACTGATCGTAGCAGTAC
E0	0.0	ACTGATCGTAGCAGTAC	ACTCGTCTC	ACCCCTCCCCGGTCTC	16.0	9.0	ACT---CGT--C--T-C	ACTGATCGTAGCAGTAC
E0	0.0	ACTGATCGTAGCAGTAC	ACTATCTC	AACCCCTTTAAAATTCCTCCCCC	23.0	8.0	ACT-ATC-T--C-----	ACTGATCGTAGCAGTAC
E0	0.0	ACTGATCGTAGCAGTAC	ACTCGC	ACCCTTCCGGGCCC	14.0	6.0	ACT---CG--------C	ACTGATCGTAGCAGTAC
E0	0.0	ACTGATCGTAGCAGTAC	GATCAGCGC	GGGATTCCCAGCCGGC	16.0	9.0	---GATC--AGC-G--C	ACTGATCGTAGCAGTAC
E0	0.0	ACTGATCGTAGCAGTAC	ACTGATCGTC	AACCTTGGGGGAAATTTTCCCCGTCCC	27.0	10.0	ACTGATCGT--C-----	ACTGATCGTAGCAGTAC
E0	0.0	ACTGATCGTAGCAGTAC	GATCTAGTC	GGGATTCTAAAGTCCC	16.0	9.0	---GATC-TAG---T-C	ACTGATCGTAGCAGTAC
E0	0.0	ACTGATCGTAGCAGTAC	GATCGCGTC	GATTCCCGCCGTTCC	15.0	9.0	---GATCG---C-GT-C	ACTGATCGTAGCAGTAC
E0	0.0	ACTGATCGTAGCAGTAC	ACTGTCGC	ACCCCTTGGTCCGGC	15.0	8.0	ACTG-TCG---C-----	ACTGATCGTAGCAGTAC
E0	0.0	ACTGATCGTAGCAGTAC	ACTGTGCGC	AAAAACCCTGTGCCGCC	17.0	9.0	ACT----GT-GC-G--C	ACTGATCGTAGCAGTAC
E0	0.0	ACTGATCGTAGCAGTAC	CGTC	CGGGGGGGGTCC	12.0	4.0	-C-----------GT-C	ACTGATCGTAGCAGTAC
E0	0.0	ACTGATCGTAGCAGTAC	ACTGATCGCGC	ACCCCCCTTGATTCCCGCCGCC	22.0	11.0	ACTGATCG---C-G--C	ACTGATCGTAGCAGTAC
E0	0.0	ACTGATCGTAGCAGTAC	ACTGATCTC	ACCTTTTGGAAAATTCCCTCC	21.0	9.0	ACTGATC-T--C-----	ACTGATCGTAGCAGTAC
E0	0.0	ACTGATCGTAGCAGTAC	ACTGCGCGC	AACCTGCGGCCGCC	14.0	9.0	ACTG--CG---C-G--C	ACTGATCGTAGCAGTAC
E0	0.0	ACTGATCGTAGCAGTAC	CTCAC	CCTTCCCAACC	11.0	5.0	-CT---C--------AC	ACTGATCGTAGCAGTAC
E0	0.0	ACTGATCGTAGCAGTAC	CTCGTAGCGTC	CCCTTCCCGTAGCGGTCC	18.0	11.0	-CT---CGTAGC-GT-C	ACTGATCGTAGCAGTAC
E0	0.0	ACTGATCGTAGCAGTAC	ACTCGC	ACCCTTCCGGGCCC	14.0	6.0	ACT---CG--------C	ACTGATCGTAGCAGTAC
E0	0.0	ACTGATCGTAGCAGTAC	ACTGTAGC	ACCCTGTAGGGGCCCCCC	18.0	8.0	ACT----GTAGC-----	ACTGATCGTAGCAGTAC
E0	0.0	ACTGATCGTAGCAGTAC	GATCTAGTC	GGGATTCTAAAGTCCC	16.0	9.0	---GATC-TAG---T-C	ACTGATCGTAGCAGTAC
E0	0.0	ACTGATCGTAGCAGTAC	ACGTCGTAGC	AAACCCGTCCGTAAGGGGCCC	21.0	10.0	AC-G-TCGTAGC-----	ACTGATCGTAGCAGTAC
E0	0.0	ACTGATCGTAGCAGTAC	ACTCGCGC	AAAAAAACCCCTCGGGCCGCC	21.0	8.0	ACT---CG---C-G--C	ACTGATCGTAGCAGTAC
E0	0.0	ACTGATCGTAGCAGTAC	CTATCAGTAC	CTAATTCAAAGGGGGGGGGTTACCCC	26.0	10.0	-CT-AT-----CAGTAC	ACTGATCGTAGCAGTAC
E0	0.0	ACTGATCGTAGCAGTAC	ACTGATCGC	AACCTTGGGAATCCCGCCC	19.0	9.0	ACTGATCG---C-----	ACTGATCGTAGCAGTAC
E0	0.0	ACTGATCGTAGCAGTAC	ACTGCGTAC	ACCCCTTGGGGCGGTAACCCCC	22.0	9.0	ACTG--CGTA-C-----	ACTGATCGTAGCAGTAC
E0	0.0	ACTGATCGTAGCAGTAC	CTCTCGTC	CTCCCCTCCGTCCCCC	16.0	8.0	-CT---C-T--C-GT-C	ACTGATCGTAGCAGTAC
E0	0.0	ACTGATCGTAGCAGTAC	ACTGTGCGC	AAAAACCCTGTGCCGCC	17.0	9.0	ACT----GT-GC-G--C	ACTGATCGTAGCAGTAC
E0	0.0	ACTGATCGTAGCAGTAC	ACTGATCGC	AAAACCTTTTTGGGAAATTCCGCCC	25.0	9.0	ACTGATCG---C-----	ACTGATCGTAGCAGTAC
E0	0.0	ACTGATCGTAGCAGTAC	ACTGTCGC	ACCCCTTGGTCCGGCC	16.0	8.0	ACTG-TCG---C-----	ACTGATCGTAGCAGTAC
E0	0.0	ACTGATCGTAGCAGTAC	ACGTCAC	AACCCCCGTCCCACC	15.0	7.0	----A-CGT--C---AC	ACTGATCGTAGCAGTAC
E0	0.0	ACTGATCGTAGCAGTAC	ACTCGAGC	AACCCCTCCGGAGCC	15.0	8.0	ACT---CG-AGC-----	ACTGATCGTAGCAGTAC
E0	0.0	ACTGATCGTAGCAGTAC	ACTGATCG	ACCCCTTGATTCCCCGG	17.0	8.0	ACTGATCG---------	ACTGATCGTAGCAGTAC
E0	0.0	ACTGATCGTAGCAGTAC	ACACTC	ACACCTCCCCC	11.0	6.0	AC--A-C-T--C-----	ACTGATCGTAGCAGTAC
E0	0.0	ACTGATCGTAGCAGTAC	ACTGATCGC	AACCTTGGGAATCCCGCCC	19.0	9.0	ACTGATCG---C-----	ACTGATCGTAGCAGTAC
E0	0.0	ACTGATCGTAGCAGTAC	ACTCGAC	ACCCTTTCGAACCC	14.0	7.0	ACT---CG-------AC	ACTGATCGTAGCAGTAC
E0	0.0	ACTGATCGTAGCAGTAC	ACTGCGTAGC	AACCCCTGGCGTAGGGGGCCC	21.0	10.0	ACTG--CGTAGC-----	ACTGATCGTAGCAGTAC
E0	0.0	ACTGATCGTAGCAGTAC	ACTCGCGC	AAAAAAACCCCTCGGGCCGCC	21.0	8.0	ACT---CG---C-G--C	ACTGATCGTAGCAGTAC
E0	0.0	ACTGATCGTAGCAGTAC	ACTGTCGAGCAGC	AAACTGGGGGTCCGAAGGGGGCCCCAGCCCCC	32.0	13.0	ACTG-TCG-AGCAG--C	ACTGATCGTAGCAGTAC
E0	0.0	ACTGATCGTAGCAGTAC	CTCTCGCGC	CCCCCTCTCGGCGCC	15.0	9.0	-CTC-TCG---C-G--C	ACTGATCGTAGCAGTAC
E0	0.0	ACTGATCGTAGCAGTAC	AC	AAAAAAACC	9.0	2.0	---------------AC	ACTGATCGTAGCAGTAC
E0	0.0	ACTGATCGTAGCAGTAC	ACTCGC	AAACCCCTCGCCC	13.0	6.0	ACT---CG--------C	ACTGATCGTAGCAGTAC
E0	0.0	ACTGATCGTAGCAGTAC	CTGTCTC	CCCCCTGTTTCCTC	14.0	7.0	-CTG-TC-T--C-----	ACTGATCGTAGCAGTAC
E0	0.0	ACTGATCGTAGCAGTAC	CTCGAGC	CCCTCGAAAAAGGCCCCCCCC	21.0	7.0	-CT---CG-AGC-----	ACTGATCGTAGCAGTAC
E0	0.0	ACTGATCGTAGCAGTAC	CATCGTCGTC	CCCCATTTTTCCGGTTCGGGTCC	23.0	10.0	-C--ATCGT--C-GT-C	ACTGATCGTAGCAGTAC
E0	0.0	ACTGATCGTAGCAGTAC	CACTGCGCTC	CACCCCCCTGGCGGCTCC	18.0	10.0	-C--A-C-T-GCGCT-C	ACTGATCGTAGCAGTAC
E0	0.0	ACTGATCGTAGCAGTAC	CTATCTC	CCCTATTTTCCCCTCCC	17.0	7.0	-CT-ATC-T--C-----	ACTGATCGTAGCAGTAC
E0	0.0	ACTGATCGTAGCAGTAC	ACGTCAC	AACCCCCGTCCCACC	15.0	7.0	----A-CGT--C---AC	ACTGATCGTAGCAGTAC
E0	0.0	ACTGATCGTAGCAGTAC	GTC	GTCCCCCCC	9.0	3.0	-------------GT-C	ACTGATCGTAGCAGTAC
E0	0.0	ACTGATCGTAGCAGTAC	CATCTCGC	CCCCATCTCGGC	12.0	8.0	-C--ATC-T--C-G--C	ACTGATCGTAGCAGTAC
E0	0.0	ACTGATCGTAGCAGTAC	ACTCGAC	ACCCTTTCGAACCC	14.0	7.0	ACT---CG-------AC	ACTGATCGTAGCAGTAC
E0	0.0	ACTGATCGTAGCAGTAC	CTGCGC	CCCCCTGGGCCCGGCCCCC	19.0	6.0	-CTG--C---GC-----	ACTGATCGTAGCAGTAC
E0	0.0	ACTGATCGTAGCAGTAC	CTCGCACA	CTTTTTCGCACCCCA	15.0	8.0	-CT---CGCA-CA----	ACTGATCGTAGCAGTAC
E0	0.0	ACTGATCGTAGCAGTAC	ACTGCTC	AAACCCCCTGGGGGCTCC	18.0	7.0	ACTG--C-T--C-----	ACTGATCGTAGCAGTAC
E0	0.0	ACTGATCGTAGCAGTAC	CATCGTC	CCATTCGTTCCCCC	14.0	7.0	-C--ATCGT--C-----	ACTGATCGTAGCAGTAC
E0	0.0	ACTGATCGTAGCAGTAC	ACTCGC	AAAACCCCCTCCGGCCC	17.0	6.0	ACT---CG--------C	ACTGATCGTAGCAGTAC
E0	0.0	ACTGATCGTAGCAGTAC	TGCTC	TGCTCCCC	8.0	5.0	--TG--C-T--C-----	ACTGATCGTAGCAGTAC
E0	0.0	ACTGATCGTAGCAGTAC	ACTGATC	AACCTTGGGGGAAATTCCCCC	21.0	7.0	ACTGAT----------C	ACTGATCGTAGCAGTAC
E0	0.0	ACTGATCGTAGCAGTAC	ACTACGTAGC	ACCCCTACCGTAGGCCCCCC	20.0	10.0	ACT-A-CGTAGC-----	ACTGATCGTAGCAGTAC
E0	0.0	ACTGATCGTAGCAGTAC	CGAGCTC	CGGGAGCCTC	10.0	7.0	------CG-AGC--T-C	ACTGATCGTAGCAGTAC
E0	0.0	ACTGATCGTAGCAGTAC	ACTCGC	ACCCCTCCCGGGCCC	15.0	6.0	ACT---CG--------C	ACTGATCGTAGCAGTAC
E0	0.0	ACTGATCGTAGCAGTAC	CTC	CCCTCC	6.0	3.0	-C------------T-C	ACTGATCGTAGCAGTAC
E0	0.0	ACTGATCGTAGCAGTAC	CTATCGC	CTATCCGC	8.0	7.0	-CT-ATCG---C-----	ACTGATCGTAGCAGTAC
E0	0.0	ACTGATCGTAGCAGTAC	TCGC	TTCCGCCCC	9.0	4.0	-----TCG--------C	ACTGATCGTAGCAGTAC
E0	0.0	ACTGATCGTAGCAGTAC	CTGCGC	CCCCTTGGGCCCGGCCCC	18.0	6.0	-CTG--C---GC-----	ACTGATCGTAGCAGTAC
E0	0.0	ACTGATCGTAGCAGTAC	GCGC	GGGGGCGGGGGGGGCC	16.0	4.0	---G--CG---C-----	ACTGATCGTAGCAGTAC
E0	0.0	ACTGATCGTAGCAGTAC	ACGATAGC	AACCCCGATTTAGCCCC	17.0	8.0	AC-GAT---AGC-----	ACTGATCGTAGCAGTAC
E0	0.0	ACTGATCGTAGCAGTAC	CGTACGTC	CCGGGTACCGGGTCC	15.0	8.0	------CGTA-C-GT-C	ACTGATCGTAGCAGTAC
E0	0.0	ACTGATCGTAGCAGTAC	CTC	CCCTTCCCCCC	11.0	3.0	-C------------T-C	ACTGATCGTAGCAGTAC
E0	0.0	ACTGATCGTAGCAGTAC	ACTCGC	AACCCCTTCCGGGCCC	16.0	6.0	ACT---CG--------C	ACTGATCGTAGCAGTAC
E0	0.0	ACTGATCGTAGCAGTAC	CTCGTAGCAGTC	CCCCTTTCCGTAGGCAGGTTCCC	23.0	12.0	-CT---CGTAGCAGT-C	ACTGATCGTAGCAGTAC
E0	0.0	ACTGATCGTAGCAGTAC	ACTCGC	ACCCCCCCCTTTCCGCCCCC	20.0	6.0	ACT---CG--------C	ACTGATCGTAGCAGTAC
E0	0.0	ACTGATCGTAGCAGTAC	TCGCAGC	TCGGGCAGCC	10.0	7.0	-----TC---GCAG--C	ACTGATCGTAGCAGTAC
E0	0.0	ACTGATCGTAGCAGTAC	ACTCGAGCGTAC	AAAACCTTTCGAGGGGGGGGGCCGTAAACC	30.0	12.0	ACT---CG-AGC-GTAC	ACTGATCGTAGCAGTAC
E0	0.0	ACTGATCGTAGCAGTAC	CGAGCTC	CGGGAGCCTC	10.0	7.0	------CG-AGC--T-C	ACTGATCGTAGCAGTAC
E0	0.0	ACTGATCGTAGCAGTAC	ACACGCGC	AAAAAACACCCGCGGCCCCCCC	22.0	8.0	AC--A-CG---C-G--C	ACTGATCGTAGCAGTAC
E0	0.0	ACTGATCGTAGCAGTAC	ACGCGAC	AAACCCCCGCGACC	14.0	7.0	AC--------GC-G-AC	ACTGATCGTAGCAGTAC
E0	0.0	ACTGATCGTAGCAGTAC	ACTCTAGCATAC	AAAACCCTTCCCTAGCCAATTACC	24.0	12.0	ACT---C-TAGCA-TAC	ACTGATCGTAGCAGTAC
E0	0.0	ACTGATCGTAGCAGTAC	AC	AACCCCCCC	9.0	2.0	---------------AC	ACTGATCGTAGCAGTAC
E0	0.0	ACTGATCGTAGCAGTAC	ACTGATCTCTC	AAACCCCCTTGGATCTCCTCCC	22.0	11.0	ACTGATC-T--C--T-C	ACTGATCGTAGCAGTAC
E0	0.0	ACTGATCGTAGCAGTAC	CTC	CCCTCC	6.0	3.0	-C------------T-C	ACTGATCGTAGCAGTAC
E0	0.0	ACTGATCGTAGCAGTAC	CTATCGC	CTATCCGC	8.0	7.0	-CT-ATCG---C-----	ACTGATCGTAGCAGTAC
E0	0.0	ACTGATCGTAGCAGTAC	GCGC	GGGGGCGGGGGGGGCC	16.0	4.0	---G--CG---C-----	ACTGATCGTAGCAGTAC
E0	0.0	ACTGATCGTAGCAGTAC	ACGCGC	AAAAAAAACCCGCGGCCCCCCC	22.0	6.0	AC-G--CG--------C	ACTGATCGTAGCAGTAC
E0	0.0	ACTGATCGTAGCAGTAC	CTATC	CCCTATTCCC	10.0	5.0	-CT-A---------T-C	ACTGATCGTAGCAGTAC
E0	0.0	ACTGATCGTAGCAGTAC	ACTCGC	AAACCCTTCCCCGCCCCC	18.0	6.0	ACT---CG--------C	ACTGATCGTAGCAGTAC
E0	0.0	ACTGATCGTAGCAGTAC	CTC	CCTCC	5.0	3.0	-C------------T-C	ACTGATCGTAGCAGTAC
E0	0.0	ACTGATCGTAGCAGTAC	ACTC	ACCCCTC	7.0	4.0	AC------------T-C	ACTGATCGTAGCAGTAC
E0	0.0	ACTGATCGTAGCAGTAC	ACGATAGC	AACCCCGATTTAGCCCC	17.0	8.0	AC-GAT---AGC-----	ACTGATCGTAGCAGTAC
E0	0.0	ACTGATCGTAGCAGTAC	CACACTAC	CACACTTAACCCCCCC	16.0	8.0	-C--A-C--A-C--TAC	ACTGATCGTAGCAGTAC
E0	0.0	ACTGATCGTAGCAGTAC	CGCAGTC	CCGCAGTCC	9.0	7.0	------C---GCAGT-C	ACTGATCGTAGCAGTAC
E0	0.0	ACTGATCGTAGCAGTAC	CTCGTAGCAGTC	CCCCTTTCCGTAGGCAGGTTCCC	23.0	12.0	-CT---CGTAGCAGT-C	ACTGATCGTAGCAGTAC
E0	0.0	ACTGATCGTAGCAGTAC	ACTCGAGCGTAC	AAAACCTTTCGAGGGGGGGGGCCGTAAACC	30.0	12.0	ACT---CG-AGC-GTAC	ACTGATCGTAGCAGTAC
E0	0.0	ACTGATCGTAGCAGTAC	TCTC	TCTTTCCCCC	10.0	4.0	-----TC-------T-C	ACTGATCGTAGCAGTAC
E0	0.0	ACTGATCGTAGCAGTAC	ACTCTAGCATAC	AAAACCCTTCCCTAGCCAATTAC	23.0	12.0	ACT---C-TAGCA-TAC	ACTGATCGTAGCAGTAC
E0	0.0	ACTGATCGTAGCAGTAC	CTGTCGTGCGC	CCCTTTTGGGTTTCCGTGCCCGCC	24.0	11.0	-CTG-TCGT-GC-G--C	ACTGATCGTAGCAGTAC
E0	0.0	ACTGATCGTAGCAGTAC	ACGATCGC	AAAAAAACCCCGGGATCGGCCC	22.0	8.0	AC-GATCG---C-----	ACTGATCGTAGCAGTAC
E0	0.0	ACTGATCGTAGCAGTAC	GTGTC	GTTGGGGTTCCCC	13.0	5.0	-------GT----GT-C	ACTGATCGTAGCAGTAC
E0	0.0	ACTGATCGTAGCAGTAC	CTGTCGTC	CCCCTGTTCCGGGTTCCC	18.0	8.0	-CTG-TCGT--C-----	ACTGATCGTAGCAGTAC
E0	0.0	ACTGATCGTAGCAGTAC	ACATCACGTC	AACCCATCAACGGTTCCCCC	20.0	10.0	AC--ATC--A-C-GT-C	ACTGATCGTAGCAGTAC
E0	0.0	ACTGATCGTAGCAGTAC	ACTGCAGC	ACCCTTGCCAAGGCCC	16.0	8.0	ACTG--C--AGC-----	ACTGATCGTAGCAGTAC
E0	0.0	ACTGATCGTAGCAGTAC	CTGATCGTCAGTC	CCTTTGGGATTCGGGTCCCAGGGTTCCC	28.0	13.0	-CTGATCGT--CAGT-C	ACTGATCGTAGCAGTAC
E0	0.0	ACTGATCGTAGCAGTAC	AGCGTC	AAGCGGGGTTCCC	13.0	6.0	---------AGC-GT-C	ACTGATCGTAGCAGTAC
E0	0.0	ACTGATCGTAGCAGTAC	GTATC	GGGTTATCCCC	11.0	5.0	-------GTA----T-C	ACTGATCGTAGCAGTAC
E0	0.0	ACTGATCGTAGCAGTAC	ACGCAGCGC	ACCCCCGGCCCCAAGCCGCCCC	22.0	9.0	AC-G--C--AGC-G--C	ACTGATCGTAGCAGTAC
E0	0.0	ACTGATCGTAGCAGTAC	CTATC	CCCTATTCCC	10.0	5.0	-CT-A---------T-C	ACTGATCGTAGCAGTAC
E0	0.0	ACTGATCGTAGCAGTAC	CAC	CCACC	5.0	3.0	-C-------------AC	ACTGATCGTAGCAGTAC
E0	0.0	ACTGATCGTAGCAGTAC	ACACGAGTCGAC	ACCACGGAGTTCCCGACC	18.0	12.0	AC--A-CG-AGTCG-AC	ACTGATCGTAGCAGTAC
E0	0.0	ACTGATCGTAGCAGTAC	ACGATCTGCTC	ACCCCGGGATCTGGCCTC	18.0	11.0	AC-GATC-T-GC--T-C	ACTGATCGTAGCAGTAC
E0	0.0	ACTGATCGTAGCAGTAC	ACGTCGTCTC	AAACCCGTCGGTCCTCC	17.0	10.0	AC-G-TCGT--C--T-C	ACTGATCGTAGCAGTAC
E0	0.0	ACTGATCGTAGCAGTAC	ACTCGTC	AAAACCCTCCGGTCCC	16.0	7.0	ACT---CGT-------C	ACTGATCGTAGCAGTAC
E0	0.0	ACTGATCGTAGCAGTAC	CGTGATC	CCGGTGAAATCC	12.0	7.0	------CGT-G-A-T-C	ACTGATCGTAGCAGTAC
E0	0.0	ACTGATCGTAGCAGTAC	ACTCGC	ACCCCTTCCCGCC	13.0	6.0	ACT---CG--------C	ACTGATCGTAGCAGTAC
E0	0.0	ACTGATCGTAGCAGTAC	TCTC	TCTTTCCCCC	10.0	4.0	-----TC-------T-C	ACTGATCGTAGCAGTAC
E0	0.0	ACTGATCGTAGCAGTAC	CTCGTACTC	CCCTTCGTTACCCTCC	16.0	9.0	-CT---CGTA-C--T-C	ACTGATCGTAGCAGTAC
E0	0.0	ACTGATCGTAGCAGTAC	CTCGTAGTAC	CTTTCCCGGGTTAGGGGTACCCCC	24.0	10.0	-CT---CGTAG---TAC	ACTGATCGTAGCAGTAC
E0	0.0	ACTGATCGTAGCAGTAC	TAGC	TTAAGGGGCCC	11.0	4.0	--------TAG-----C	ACTGATCGTAGCAGTAC
E0	0.0	ACTGATCGTAGCAGTAC	AGCGTC	AAGCGGGGTTCCC	13.0	6.0	---------AGC-GT-C	ACTGATCGTAGCAGTAC
E0	0.0	ACTGATCGTAGCAGTAC	CTGTCGTC	CCCCTGTTCCGGGTTCCC	18.0	8.0	-CTG-TCGT--C-----	ACTGATCGTAGCAGTAC
E0	0.0	ACTGATCGTAGCAGTAC	ACTCTC	AAAAAACCCCTCCTCC	16.0	6.0	ACT---C-------T-C	ACTGATCGTAGCAGTAC
E0	0.0	ACTGATCGTAGCAGTAC	ACTCATC	ACCCCTCCCATTCCCC	16.0	7.0	ACT--------CA-T-C	ACTGATCGTAGCAGTAC
E0	0.0	ACTGATCGTAGCAGTAC	C	CCCCCCC	7.0	1.0	-C---------------	ACTGATCGTAGCAGTAC
E0	0.0	ACTGATCGTAGCAGTAC	GAGC	GAGGGCCC	8.0	4.0	---GA--G--------C	ACTGATCGTAGCAGTAC
E0	0.0	ACTGATCGTAGCAGTAC	ACATCGCAGTC	ACCCCATCCCGCAGTTTCC	19.0	11.0	AC--ATCG---CAGT-C	ACTGATCGTAGCAGTAC
E0	0.0	ACTGATCGTAGCAGTAC	CTGACGCGTC	CCCCTTGGAAAACCGCCGGGGTTCCC	26.0	10.0	-CTGA-CG---C-GT-C	ACTGATCGTAGCAGTAC
E0	0.0	ACTGATCGTAGCAGTAC	ACGCGCGC	ACCCCCGGCCGGCCGCCCC	19.0	8.0	AC-G--CG---C-G--C	ACTGATCGTAGCAGTAC
E0	0.0	ACTGATCGTAGCAGTAC	ACTCGTC	AAAACCCTCCGGTCCC	16.0	7.0	ACT---CGT-------C	ACTGATCGTAGCAGTAC
E0	0.0	ACTGATCGTAGCAGTAC	ACTGATC	AACCCTTGGGGGATCCCCCC	20.0	7.0	ACTGAT----------C	ACTGATCGTAGCAGTAC
E0	0.0	ACTGATCGTAGCAGTAC	TCTC	TTCTCCCCCC	10.0	4.0	-----TC-------T-C	ACTGATCGTAGCAGTAC
E0	0.0	ACTGATCGTAGCAGTAC	ACTGCGCGTC	AAAACCCTTGCCGCGTCC	18.0	10.0	ACTG--CG---C-GT-C	ACTGATCGTAGCAGTAC
E0	0.0	ACTGATCGTAGCAGTAC	ACTCACGCA	AAAAACCCCCCTCCCACGCCA	21.0	9.0	ACTCA-CG---CA----	ACTGATCGTAGCAGTAC
E0	0.0	ACTGATCGTAGCAGTAC	CGTGATC	CCGGTGAAATCC	12.0	7.0	------CGT-G-A-T-C	ACTGATCGTAGCAGTAC
E0	0.0	ACTGATCGTAGCAGTAC	ACTCATC	ACCCCTCCCATTCCCC	16.0	7.0	ACT--------CA-T-C	ACTGATCGTAGCAGTAC
E0	0.0	ACTGATCGTAGCAGTAC	AC	AAACCCCC	8.0	2.0	---------------AC	ACTGATCGTAGCAGTAC
E0	0.0	ACTGATCGTAGCAGTAC	CTATCGCTC	CCTAATCCCGGCTCCC	16.0	9.0	-CT-ATCG---C--T-C	ACTGATCGTAGCAGTAC
E0	0.0	ACTGATCGTAGCAGTAC	ACTCTC	AAAAAACCCCTCCTCCC	17.0	6.0	ACT---C-------T-C	ACTGATCGTAGCAGTAC
E0	0.0	ACTGATCGTAGCAGTAC	AC	ACCCCCC	7.0	2.0	---------------AC	ACTGATCGTAGCAGTAC
E0	0.0	ACTGATCGTAGCAGTAC	TAGC	TTAAGGGGCCC	11.0	4.0	--------TAG-----C	ACTGATCGTAGCAGTAC
E0	0.0	ACTGATCGTAGCAGTAC	ACGATCTCTC	ACCCCGATTCCCCTCCCTTCC	21.0	10.0	AC-GATC-T--C--T-C	ACTGATCGTAGCAGTAC
E0	0.0	ACTGATCGTAGCAGTAC	CTCTCA	CCCCCCTCCTCCA	13.0	6.0	-CT---C-T--CA----	ACTGATCGTAGCAGTAC
E0	0.0	ACTGATCGTAGCAGTAC	CTC	CTCCC	5.0	3.0	-C------------T-C	ACTGATCGTAGCAGTAC
E0	0.0	ACTGATCGTAGCAGTAC	ACTGATAGCGTC	ACCTGGGAAATTTTAGGCCGGTCC	24.0	12.0	ACTGAT---AGC-GT-C	ACTGATCGTAGCAGTAC
E0	0.0	ACTGATCGTAGCAGTAC	CTATGCAGC	CCTATTTGCCAGCC	14.0	9.0	-CT-AT----GCAG--C	ACTGATCGTAGCAGTAC
E0	0.0	ACTGATCGTAGCAGTAC	ACTCGTGCG	ACCCCCTCCCGTTGGCCCG	19.0	9.0	ACT---CGT-GC-G---	ACTGATCGTAGCAGTAC
E0	0.0	ACTGATCGTAGCAGTAC	CGTCGC	CCCCCGTCCGCC	12.0	6.0	-C-G-TCG---C-----	ACTGATCGTAGCAGTAC
E0	0.0	ACTGATCGTAGCAGTAC	ACTGATCGCGTC	AAAACTTGAATCCGCCGTCC	20.0	12.0	ACTGATCG---C-GT-C	ACTGATCGTAGCAGTAC
E0	0.0	ACTGATCGTAGCAGTAC	GATCGCGTC	GGAAATTCGGCGTCCC	16.0	9.0	---GATCG---C-GT-C	ACTGATCGTAGCAGTAC
E0	0.0	ACTGATCGTAGCAGTAC	ACTCGCT	AACCCCTCCCGGCCCT	16.0	7.0	ACT---CG---C--T--	ACTGATCGTAGCAGTAC
E0	0.0	ACTGATCGTAGCAGTAC	ATCGC	ATTCCCGCC	9.0	5.0	----ATCG--------C	ACTGATCGTAGCAGTAC
E0	0.0	ACTGATCGTAGCAGTAC	TCTC	TTCTCCCCCC	10.0	4.0	-----TC-------T-C	ACTGATCGTAGCAGTAC
E0	0.0	ACTGATCGTAGCAGTAC	ACTCGTCAGTC	ACCCCTCCGGTTTCCCAGTTTCCCC	25.0	11.0	ACT---CGT--CAGT-C	ACTGATCGTAGCAGTAC
E0	0.0	ACTGATCGTAGCAGTAC	ACTC	AAAACCCTCC	10.0	4.0	AC------------T-C	ACTGATCGTAGCAGTAC
E0	0.0	ACTGATCGTAGCAGTAC	ACTCTCGC	ACCCCTCTCGCC	12.0	8.0	ACT---C-T--C-G--C	ACTGATCGTAGCAGTAC
E0	0.0	ACTGATCGTAGCAGTAC	ACTGTCTC	ACCCCTGGTTCTCCCC	16.0	8.0	ACTG-TC-T--C-----	ACTGATCGTAGCAGTAC
E0	0.0	ACTGATCGTAGCAGTAC	ACGATCTCTC	ACCCCGATTCCCCTCCCTTCC	21.0	10.0	AC-GATC-T--C--T-C	ACTGATCGTAGCAGTAC
E0	0.0	ACTGATCGTAGCAGTAC	ACTGATCGTGCGC	AAACCTTGGATTTTCCCGTGCGCC	24.0	13.0	ACTGATCGT-GC-G--C	ACTGATCGTAGCAGTAC
E0	0.0	ACTGATCGTAGCAGTAC	CTATGCAGC	CCTATTTGCCAGCC	14.0	9.0	-CT-AT----GCAG--C	ACTGATCGTAGCAGTAC
E0	0.0	ACTGATCGTAGCAGTAC	ACTC	AAAACCCTC	9.0	4.0	AC------------T-C	ACTGATCGTAGCAGTAC
E0	0.0	ACTGATCGTAGCAGTAC	ACTC	AACCCTTTCC	10.0	4.0	AC------------T-C	ACTGATCGTAGCAGTAC
E0	0.0	ACTGATCGTAGCAGTAC	ACTGTGC	AACCCTGGGTTGGCCCCCCC	20.0	7.0	ACTG-T-G--------C	ACTGATCGTAGCAGTAC
E0	0.0	ACTGATCGTAGCAGTAC	TCGTGCTC	TCCGTGGGCTCCC	13.0	8.0	-----TCGT-GC--T-C	ACTGATCGTAGCAGTAC
E0	0.0	ACTGATCGTAGCAGTAC	CTGACGTGTC	CCCCTGACCCGTGGTCC	17.0	10.0	-CTGA-CGT----GT-C	ACTGATCGTAGCAGTAC
E0	0.0	ACTGATCGTAGCAGTAC	ACTGATC	AAAAAACCCCCTGGATTCC	19.0	7.0	ACTGAT----------C	ACTGATCGTAGCAGTAC
E0	0.0	ACTGATCGTAGCAGTAC	C	C	1.0	1.0	-C---------------	ACTGATCGTAGCAGTAC
E0	0.0	ACTGATCGTAGCAGTAC	AC	AAACCC	6.0	2.0	---------------AC	ACTGATCGTAGCAGTAC
E0	0.0	ACTGATCGTAGCAGTAC	ACTC	AAACCCTC	8.0	4.0	AC------------T-C	ACTGATCGTAGCAGTAC
E0	0.0	ACTGATCGTAGCAGTAC	ACTGATCGTGCAGTC	AACCTGGAAATTCCCGGTGGCAAAGGTCC	29.0	15.0	ACTGATCGT-GCAGT-C	ACTGATCGTAGCAGTAC
E0	0.0	ACTGATCGTAGCAGTAC	ACGATCGC	AACCCCCCGAAATTCCCGCCCCCC	24.0	8.0	AC-GATCG---C-----	ACTGATCGTAGCAGTAC
E0	0.0	ACTGATCGTAGCAGTAC	ACTCGTC	AACCCTCCCGGGGGTTCC	18.0	7.0	ACT---CGT-------C	ACTGATCGTAGCAGTAC
E0	0.0	ACTGATCGTAGCAGTAC	ACACGTACAGATC	ACCCCACCGGTTACCCAGATTCCC	24.0	13.0	AC--A-CGTA-CAGATC	ACTGATCGTAGCAGTAC
E0	0.0	ACTGATCGTAGCAGTAC	ACTATCGTAC	AACCTTATTCGGGGGTACCC	20.0	10.0	ACT-ATCGTA-C-----	ACTGATCGTAGCAGTAC
E0	0.0	ACTGATCGTAGCAGTAC	ACTAGCGC	ACCCCCTAGGGCCGCCC	17.0	8.0	AC------TAGC-G--C	ACTGATCGTAGCAGTAC
E0	0.0	ACTGATCGTAGCAGTAC	ACTGATCGTGCGC	AAACCTTGGATTTTCCCGTGCGCC	24.0	13.0	ACTGATCGT-GC-G--C	ACTGATCGTAGCAGTAC
E0	0.0	ACTGATCGTAGCAGTAC	ACTGTCGC	ACCCCTTTGGGGTCGC	16.0	8.0	ACTG-TCG---C-----	ACTGATCGTAGCAGTAC
E0	0.0	ACTGATCGTAGCAGTAC	ACTCGACAGTACTC	AAACCCTCCCCGACCAAGGGTTACTCC	27.0	14.0	ACTCGACAGTA-C--T-C	ACT-GATCGTAGCAGTAC
E0	0.0	ACTGATCGTAGCAGTAC	CTCTCGTAC	CCCTCCTCCCGTTACCC	17.0	9.0	-CT---C-T--C-GTAC	ACTGATCGTAGCAGTAC
E0	0.0	ACTGATCGTAGCAGTAC	ACTCGTGCGC	AACCTTCGGTGGCGCC	16.0	10.0	ACT---CGT-GC-G--C	ACTGATCGTAGCAGTAC
E0	0.0	ACTGATCGTAGCAGTAC	ACTGTGC	AACCCTGGGTTGGCCCCCCC	20.0	7.0	ACTG-T-G--------C	ACTGATCGTAGCAGTAC
E0	0.0	ACTGATCGTAGCAGTAC	ACGATCGCGC	AACCCCGGGAATCCGCCGCC	20.0	10.0	AC-GATCG---C-G--C	ACTGATCGTAGCAGTAC
E0	0.0	ACTGATCGTAGCAGTAC	ACGTCGCAGTC	AAAACCCCGTCCGCCCAGTTTCCC	24.0	11.0	AC-G-TCG---CAGT-C	ACTGATCGTAGCAGTAC
E0	0.0	ACTGATCGTAGCAGTAC	CTCGTAGCGC	CTTCCCGTAGGGCCCCCGCCC	21.0	10.0	-CT---CGTAGC-G--C	ACTGATCGTAGCAGTAC
E0	0.0	ACTGATCGTAGCAGTAC	ACTCGCGC	AAAACCCCTCGCCGCC	16.0	8.0	ACT---CG---C-G--C	ACTGATCGTAGCAGTAC
E0	0.0	ACTGATCGTAGCAGTAC	ACTGATCGTGCAGTC	AACCTGGAAATTCCCGGTGGCAAAGGTCC	29.0	15.0	ACTGATCGT-GCAGT-C	ACTGATCGTAGCAGTAC
E0	0.0	ACTGATCGTAGCAGTAC	ACGATCGC	AACCCCCCGAAATTCCCGCCCCC	23.0	8.0	AC-GATCG---C-----	ACTGATCGTAGCAGTAC
E0	0.0	ACTGATCGTAGCAGTAC	CATATATACTC	CCCCATTATTATTACCCTCC	20.0	11.0	-C--AT-ATA-TACT-C	ACTGATCGTAGCAGTAC
E0	0.0	ACTGATCGTAGCAGTAC	CGC	CGGGGCC	7.0	3.0	-C-----------G--C	ACTGATCGTAGCAGTAC
E0	0.0	ACTGATCGTAGCAGTAC	ACTCTGCGTC	AAACCTTTCCTGCCGTTCCCC	21.0	10.0	ACT---C-T-GC-GT-C	ACTGATCGTAGCAGTAC
E0	0.0	ACTGATCGTAGCAGTAC	ACTGCGTCAGATC	AAAAAACCTGCGTTCAGATTCC	22.0	13.0	ACTG--CGT--CAGATC	ACTGATCGTAGCAGTAC
E0	0.0	ACTGATCGTAGCAGTAC	GCGC	GCCGC	5.0	4.0	---G--CG---C-----	ACTGATCGTAGCAGTAC
E0	0.0	ACTGATCGTAGCAGTAC	CGC	CCCGCCC	7.0	3.0	-C-----------G--C	ACTGATCGTAGCAGTAC
E0	0.0	ACTGATCGTAGCAGTAC	GATCTC	GGGAATCCCCTTCCCC	16.0	6.0	---GATC-T--C-----	ACTGATCGTAGCAGTAC
E0	0.0	ACTGATCGTAGCAGTAC	C	C	1.0	1.0	-C---------------	ACTGATCGTAGCAGTAC
E0	0.0	ACTGATCGTAGCAGTAC	GAGTC	GGGGGGGGGAAGTCC	15.0	5.0	---GA--GT--C-----	ACTGATCGTAGCAGTAC
E0	0.0	ACTGATCGTAGCAGTAC	ACTCGTAGC	AAACCCTCGGTTAGCC	16.0	9.0	ACT---CGTAGC-----	ACTGATCGTAGCAGTAC
E0	0.0	ACTGATCGTAGCAGTAC	ACTATCGCGC	AAACCTAAATTCCGCCGC	18.0	10.0	ACT-ATCG---C-G--C	ACTGATCGTAGCAGTAC
E0	0.0	ACTGATCGTAGCAGTAC	ACTGCGTCAGATC	AAAAAACCTGCGTTCAGATTCC	22.0	13.0	ACTG--CGT--CAGATC	ACTGATCGTAGCAGTAC
E0	0.0	ACTGATCGTAGCAGTAC	CTC	CCCTC	5.0	3.0	-C------------T-C	ACTGATCGTAGCAGTAC
E0	0.0	ACTGATCGTAGCAGTAC	C	CCC	3.0	1.0	-C---------------	ACTGATCGTAGCAGTAC
E0	0.0	ACTGATCGTAGCAGTAC	AGTC	AAGTCC	6.0	4.0	------------AGT-C	ACTGATCGTAGCAGTAC
E0	0.0	ACTGATCGTAGCAGTAC	ACTGTCGAGCAGTC	AACCTTTGTTCCCGGGGAAGGGGCAGTTCCC	31.0	14.0	ACTG-TCG-AGCAGT-C	ACTGATCGTAGCAGTAC
E0	0.0	ACTGATCGTAGCAGTAC	CGC	CCCCCGGCCC	10.0	3.0	-C-----------G--C	ACTGATCGTAGCAGTAC
E0	0.0	ACTGATCGTAGCAGTAC	ACTATCTC	ACCTAAATTCCTCC	14.0	8.0	ACT-ATC-T--C-----	ACTGATCGTAGCAGTAC
E0	0.0	ACTGATCGTAGCAGTAC	ACTGATAGTC	ACCTTGGAAATAGTCC	16.0	10.0	ACTGAT------AGT-C	ACTGATCGTAGCAGTAC
E0	0.0	ACTGATCGTAGCAGTAC	ACTGCGAGCA	ACCTTTGGGGGCCGAGGCCA	20.0	10.0	ACTG--CG-AGCA----	ACTGATCGTAGCAGTAC
E0	0.0	ACTGATCGTAGCAGTAC	ACGCGTCTC	AACCCGCCGGGTCTCCC	17.0	9.0	AC-G--CGT--C--T-C	ACTGATCGTAGCAGTAC
E0	0.0	ACTGATCGTAGCAGTAC	CGC	CGGGGCC	7.0	3.0	-C-----------G--C	ACTGATCGTAGCAGTAC
E0	0.0	ACTGATCGTAGCAGTAC	CTGATCGTCGTAC	CCCCTTGGGATTCCGTTCCCCGTACCCCC	29.0	13.0	-CTGATCGT--C-GTAC	ACTGATCGTAGCAGTAC
E0	0.0	ACTGATCGTAGCAGTAC	TCGTCGC	TTTCGTCCGGCCCC	14.0	7.0	-----TCGT--C-G--C	ACTGATCGTAGCAGTAC
E0	0.0	ACTGATCGTAGCAGTAC	CTGTGCAGTAC	CCTTTTGGGGGTGGCCCCAGGGTACC	26.0	11.0	-CT----GT-GCAGTAC	ACTGATCGTAGCAGTAC
E0	0.0	ACTGATCGTAGCAGTAC	ACTCTGCGTC	AAACCTTTCCTGCCGTTCCCC	21.0	10.0	ACT---C-T-GC-GT-C	ACTGATCGTAGCAGTAC
E0	0.0	ACTGATCGTAGCAGTAC	ACTCGCAGTC	ACCCCTCCCGGCAGTCCCC	19.0	10.0	ACT---CG---CAGT-C	ACTGATCGTAGCAGTAC
E0	0.0	ACTGATCGTAGCAGTAC	ACTCGTC	ACCCTTTCCGGTCCCC	16.0	7.0	ACT---CGT-------C	ACTGATCGTAGCAGTAC
E0	0.0	ACTGATCGTAGCAGTAC	ACACGCGTGTC	ACAACCCCGCGGGTGTCCCC	20.0	11.0	AC--A-CGC-GT-GT-C	ACTGATCGTAGCAGTAC
E0	0.0	ACTGATCGTAGCAGTAC	ACTCGC	AACCTTTCCGGGCC	14.0	6.0	ACT---CG--------C	ACTGATCGTAGCAGTAC
E0	0.0	ACTGATCGTAGCAGTAC	ACAGTC	AAACCCCAGTCC	12.0	6.0	AC----------AGT-C	ACTGATCGTAGCAGTAC
E0	0.0	ACTGATCGTAGCAGTAC	ACTGATCTAGC	AACCTTTGATTTCCTAGGGCCC	22.0	11.0	ACTGATC-TAGC-----	ACTGATCGTAGCAGTAC
E0	0.0	ACTGATCGTAGCAGTAC	ACTGATCGAGC	ACCCTGGGATTCGAAGCCCC	20.0	11.0	ACTGATCG-AGC-----	ACTGATCGTAGCAGTAC
E0	0.0	ACTGATCGTAGCAGTAC	GCGAC	GCCGACCCC	9.0	5.0	----------GC-G-AC	ACTGATCGTAGCAGTAC
E0	0.0	ACTGATCGTAGCAGTAC	ACTCGC	ACCCCTCCCGGGCCCC	16.0	6.0	ACT---CG--------C	ACTGATCGTAGCAGTAC
E0	0.0	ACTGATCGTAGCAGTAC	ACTCGCAGTC	AAACCTTTCGCAGTCCC	17.0	10.0	ACT---CG---CAGT-C	ACTGATCGTAGCAGTAC
E0	0.0	ACTGATCGTAGCAGTAC	ATCGC	ATTCCCCGCC	10.0	5.0	----ATCG--------C	ACTGATCGTAGCAGTAC
E0	0.0	ACTGATCGTAGCAGTAC	ACGTCAGC	AAAAACCGTCCAAGGGGCCCCCC	23.0	8.0	AC-G-TC--AGC-----	ACTGATCGTAGCAGTAC
E0	0.0	ACTGATCGTAGCAGTAC	ACTGCGAGCA	ACCTTTGGGGGCCGAGGCCA	20.0	10.0	ACTG--CG-AGCA----	ACTGATCGTAGCAGTAC
E0	0.0	ACTGATCGTAGCAGTAC	GCAC	GCCAC	5.0	4.0	----------GC---AC	ACTGATCGTAGCAGTAC
E0	0.0	ACTGATCGTAGCAGTAC	ACTGAGCATC	ACCCTGAAAGGGCATCCCCC	20.0	10.0	ACTG-----AGCA-T-C	ACTGATCGTAGCAGTAC
E0	0.0	ACTGATCGTAGCAGTAC	ACGCGTCTC	AACCCGCCGGGTCTCCC	17.0	9.0	AC-G--CGT--C--T-C	ACTGATCGTAGCAGTAC
E0	0.0	ACTGATCGTAGCAGTAC	GTCAGC	GTTCAGGCCC	10.0	6.0	---G-TC--AGC-----	ACTGATCGTAGCAGTAC
E0	0.0	ACTGATCGTAGCAGTAC	ACTGATCGAGTC	AACCTTTGATTCCCGAGGTCC	21.0	12.0	ACTGATCG----AGT-C	ACTGATCGTAGCAGTAC
E0	0.0	ACTGATCGTAGCAGTAC	ACTGTCGAGCAGTC	AACCTTTGTTCCCGGGGAAGGGGCAGTTCCC	31.0	14.0	ACTG-TCG-AGCAGT-C	ACTGATCGTAGCAGTAC
E0	0.0	ACTGATCGTAGCAGTAC	ACTCAGTC	AACCCTCCAAGGGTCC	16.0	8.0	ACT--------CAGT-C	ACTGATCGTAGCAGTAC
E0	0.0	ACTGATCGTAGCAGTAC	ACTGATC	AAAAACCTTTGGGGAAATTCCCC	23.0	7.0	ACTGAT----------C	ACTGATCGTAGCAGTAC
E0	0.0	ACTGATCGTAGCAGTAC	ACGCAGCGC	AAACCCGCCCAGGCCCGCCC	20.0	9.0	AC-G--C--AGC-G--C	ACTGATCGTAGCAGTAC
E0	0.0	ACTGATCGTAGCAGTAC	ACT	ACCCTT	6.0	3.0	AC------------T--	ACTGATCGTAGCAGTAC
E0	0.0	ACTGATCGTAGCAGTAC	ACTGATCTAGC	AACCTTTGATTTCCTAGGGCCC	22.0	11.0	ACTGATC-TAGC-----	ACTGATCGTAGCAGTAC
E0	0.0	ACTGATCGTAGCAGTAC	ACTGAGCGC	ACCCCTGAGGCGC	13.0	9.0	ACTG-----AGC-G--C	ACTGATCGTAGCAGTAC
E0	0.0	ACTGATCGTAGCAGTAC	ATCTC	ATCCCTC	7.0	5.0	----ATC-------T-C	ACTGATCGTAGCAGTAC
E0	0.0	ACTGATCGTAGCAGTAC	ACGATCGAGC	AAAAACCCGATTCCCCGGAGGGCCCCCC	28.0	10.0	AC-GATCG-AGC-----	ACTGATCGTAGCAGTAC
E0	0.0	ACTGATCGTAGCAGTAC	ACTCGTC	AAAAAACCCTCGTCCCC	17.0	7.0	ACT---CGT-------C	ACTGATCGTAGCAGTAC
E0	0.0	ACTGATCGTAGCAGTAC	GTCAGC	GTTCAGGCCC	10.0	6.0	---G-TC--AGC-----	ACTGATCGTAGCAGTAC
E0	0.0	ACTGATCGTAGCAGTAC	GCGC	GCGC	4.0	4.0	---G--CG---C-----	ACTGATCGTAGCAGTAC
E0	0.0	ACTGATCGTAGCAGTAC	TCGTAGCAGTC	TTCCCCGTTAGGGCCAAGGTTCCCC	25.0	11.0	-----TCGTAGCAGT-C	ACTGATCGTAGCAGTAC
E0	0.0	ACTGATCGTAGCAGTAC	CGC	CCCGCCC	7.0	3.0	-C-----------G--C	ACTGATCGTAGCAGTAC
E0	0.0	ACTGATCGTAGCAGTAC	GATGC	GGAATTTTGCCCCCC	15.0	5.0	---GAT----GC-----	ACTGATCGTAGCAGTAC
E0	0.0	ACTGATCGTAGCAGTAC	ACTCTGCAGTC	ACCCCTCCCCTTTGCCAAAGTTTTCCCC	28.0	11.0	ACT---C-T-GCAGT-C	ACTGATCGTAGCAGTAC
E0	0.0	ACTGATCGTAGCAGTAC	ACGCGC	AACCCCGCCCGGGGGCCC	18.0	6.0	AC-G--CG--------C	ACTGATCGTAGCAGTAC
E0	0.0	ACTGATCGTAGCAGTAC	ACACGATCGAGC	AAACACCCGATTCCCCGGAGGGCCCCCC	28.0	12.0	AC--A-CG-ATC-GAGC	ACTGATCGTAGCAGTAC
E0	0.0	ACTGATCGTAGCAGTAC	CTATCGC	CTATTCCGCCC	11.0	7.0	-CT-ATCG---C-----	ACTGATCGTAGCAGTAC
E0	0.0	ACTGATCGTAGCAGTAC	ACGTCGCGC	ACCCCGTCCCGCCGCC	16.0	9.0	AC-G-TCG---C-G--C	ACTGATCGTAGCAGTAC
E0	0.0	ACTGATCGTAGCAGTAC	ACTGCGTC	ACCTTGGGCCCGTTCCC	17.0	8.0	ACTG--CGT--C-----	ACTGATCGTAGCAGTAC
E0	0.0	ACTGATCGTAGCAGTAC	ACGCGC	ACCCCCGCCCGGCCCC	16.0	6.0	AC-G--CG--------C	ACTGATCGTAGCAGTAC
E0	0.0	ACTGATCGTAGCAGTAC	TCAGCGC	TTCCCCAGGCCCCGCCCCC	19.0	7.0	-----TC--AGC-G--C	ACTGATCGTAGCAGTAC
E0	0.0	ACTGATCGTAGCAGTAC	ACTATC	AAACCCCCTAAATTCC	16.0	6.0	ACT-A---------T-C	ACTGATCGTAGCAGTAC
E0	0.0	ACTGATCGTAGCAGTAC	ACTGTCGCAGC	AAAAAAACCTGGTTCCCGCCCAGCC	25.0	11.0	ACTG-TCG---CAG--C	ACTGATCGTAGCAGTAC
E0	0.0	ACTGATCGTAGCAGTAC	ACTATCGTGC	AAAAAAAACCTATTCCGGTGCC	22.0	10.0	ACT-ATCGT-GC-----	ACTGATCGTAGCAGTAC
E0	0.0	ACTGATCGTAGCAGTAC	ACTGACGC	ACCTTTGGGACCCCGCCC	18.0	8.0	ACTGA-CG---C-----	ACTGATCGTAGCAGTAC
E0	0.0	ACTGATCGTAGCAGTAC	CTCGATGTC	CCCCTCGGATGTTCCC	16.0	9.0	-CT---CG-AT--GT-C	ACTGATCGTAGCAGTAC
E0	0.0	ACTGATCGTAGCAGTAC	TCTGTC	TCCCTGGTTCCC	12.0	6.0	-----TC-T----GT-C	ACTGATCGTAGCAGTAC
E0	0.0	ACTGATCGTAGCAGTAC	ACTGATCGCGC	AAACCTGATTTCGCCGCCC	19.0	11.0	ACTGATCG---C-G--C	ACTGATCGTAGCAGTAC
E0	0.0	ACTGATCGTAGCAGTAC	ACTGTCGCGC	AAACCCTTGGGGTCGCGCCC	20.0	10.0	ACTG-TCG---C-G--C	ACTGATCGTAGCAGTAC
E0	0.0	ACTGATCGTAGCAGTAC	ACTC	AAACCCTCC	9.0	4.0	AC------------T-C	ACTGATCGTAGCAGTAC
E0	0.0	ACTGATCGTAGCAGTAC	CGCTC	CCCCCGCCTCCC	12.0	5.0	------C---GC--T-C	ACTGATCGTAGCAGTAC
E0	0.0	ACTGATCGTAGCAGTAC	ACTCATAC	ACCTTTCCATTTACC	15.0	8.0	ACT--------CA-TAC	ACTGATCGTAGCAGTAC
E0	0.0	ACTGATCGTAGCAGTAC	ACTGATCGTC	ACCCCTTTTGGGATTTTTCCCCGGTTCCC	29.0	10.0	ACTGATCGT--C-----	ACTGATCGTAGCAGTAC
E0	0.0	ACTGATCGTAGCAGTAC	ACGTCGCGC	ACCCCGTCCCGCCGCC	16.0	9.0	AC-G-TCG---C-G--C	ACTGATCGTAGCAGTAC
E0	0.0	ACTGATCGTAGCAGTAC	ACTGCGCTAC	AAAACCCTGCGGGGCCCCTTAACCCCC	27.0	10.0	ACTG--CG---C--TAC	ACTGATCGTAGCAGTAC
E0	0.0	ACTGATCGTAGCAGTAC	ACGCGC	AAAAAAAACCCCGCGCCC	18.0	6.0	AC-G--CG--------C	ACTGATCGTAGCAGTAC
E0	0.0	ACTGATCGTAGCAGTAC	ACTCGAGTC	AACCCTTTCCGAAGTTTC	18.0	9.0	AC---TCG----AGT-C	ACTGATCGTAGCAGTAC
E0	0.0	ACTGATCGTAGCAGTAC	ACGTAGTC	AACCCCCCGTAGGGTTTCCCC	21.0	8.0	----A-CGT---AGT-C	ACTGATCGTAGCAGTAC
E0	0.0	ACTGATCGTAGCAGTAC	GTCTC	GTCTCCC	7.0	5.0	---G-TC-T--C-----	ACTGATCGTAGCAGTAC
E0	0.0	ACTGATCGTAGCAGTAC	ACTCGAGAC	ACCCCCTCGAAGGGACC	17.0	9.0	AC---TCG----AG-AC	ACTGATCGTAGCAGTAC
E0	0.0	ACTGATCGTAGCAGTAC	GATCGTCTC	GAATTCCGTTCCTC	14.0	9.0	---GATCGT--C--T-C	ACTGATCGTAGCAGTAC
E0	0.0	ACTGATCGTAGCAGTAC	ACTGATCGCGC	AAACCTGATTTCGCCGCCC	19.0	11.0	ACTGATCG---C-G--C	ACTGATCGTAGCAGTAC
E0	0.0	ACTGATCGTAGCAGTAC	ACGCGAGC	ACCCCGGGCCCGAAGCCC	18.0	8.0	AC-G--CG-AGC-----	ACTGATCGTAGCAGTAC
E0	0.0	ACTGATCGTAGCAGTAC	GATCTGC	GAATCCCCTGGCCC	14.0	7.0	---GATC-T-GC-----	ACTGATCGTAGCAGTAC
E0	0.0	ACTGATCGTAGCAGTAC	GAGCGCGTC	GGAGGGCCCGCCGGTC	16.0	9.0	---GAGCG---C-GT-C	ACTGATCGTAGCAGTAC
E0	0.0	ACTGATCGTAGCAGTAC	GATCGTACGTC	GGATCCGTACGGTTCCCCCC	20.0	11.0	---GATCGTA-C-GT-C	ACTGATCGTAGCAGTAC
E0	0.0	ACTGATCGTAGCAGTAC	CTCGCGCGC	CCCTTTCGCGCCGC	14.0	9.0	-CT---CGC-GC-G--C	ACTGATCGTAGCAGTAC
E0	0.0	ACTGATCGTAGCAGTAC	ACTGTCGCGC	AAACCCTTGGGGTCGCGCCC	20.0	10.0	ACTG-TCG---C-G--C	ACTGATCGTAGCAGTAC
E0	0.0	ACTGATCGTAGCAGTAC	ACTCGTGCGC	ACCCTTTCCGTGCCGC	16.0	10.0	ACT---CGT-GC-G--C	ACTGATCGTAGCAGTAC
E0	0.0	ACTGATCGTAGCAGTAC	ACGTCTAGCGTC	AAAAACCGTCTAGCGTCCC	19.0	12.0	AC-G-TC-TAGC-GT-C	ACTGATCGTAGCAGTAC
E0	0.0	ACTGATCGTAGCAGTAC	GATCGC	GAAATTCGGCCCC	13.0	6.0	---GATCG---C-----	ACTGATCGTAGCAGTAC
E0	0.0	ACTGATCGTAGCAGTAC	ACGCGC	AAAAAAAACCCCGCGCCC	18.0	6.0	AC-G--CG--------C	ACTGATCGTAGCAGTAC
E0	0.0	ACTGATCGTAGCAGTAC	ACGC	AACCCGC	7.0	4.0	AC-----------G--C	ACTGATCGTAGCAGTAC
E0	0.0	ACTGATCGTAGCAGTAC	ACTC	AACCCTTCCCCC	12.0	4.0	AC------------T-C	ACTGATCGTAGCAGTAC
E0	0.0	ACTGATCGTAGCAGTAC	ACGTAGTC	AACCCCCCGTAGGGTTTCCCC	21.0	8.0	----A-CGT---AGT-C	ACTGATCGTAGCAGTAC
E0	0.0	ACTGATCGTAGCAGTAC	ACTCGTGCGC	ACCCTTTCCGTGCCGC	16.0	10.0	ACT---CGT-GC-G--C	ACTGATCGTAGCAGTAC
E0	0.0	ACTGATCGTAGCAGTAC	GTCTC	GTCTCCC	7.0	5.0	---G-TC-T--C-----	ACTGATCGTAGCAGTAC
E0	0.0	ACTGATCGTAGCAGTAC	ACTGATCGTCTC	AACCTTTGATTCGGTTCCCTCCC	23.0	12.0	ACTGATCGT--C--T-C	ACTGATCGTAGCAGTAC
E0	0.0	ACTGATCGTAGCAGTAC	ACGTCTAGCGTC	AAAACCCGTCTAGCGTCCC	19.0	12.0	AC-G-TC-TAGC-GT-C	ACTGATCGTAGCAGTAC
E0	0.0	ACTGATCGTAGCAGTAC	GTC	GGTCC	5.0	3.0	-------------GT-C	ACTGATCGTAGCAGTAC
E0	0.0	ACTGATCGTAGCAGTAC	CTGCGC	CCCCTGGGCGCC	12.0	6.0	-CTG--C---GC-----	ACTGATCGTAGCAGTAC
E0	0.0	ACTGATCGTAGCAGTAC	TCGTAGCGC	TCGTAAGGCCGCCCCCCC	18.0	9.0	-----TCGTAGC-G--C	ACTGATCGTAGCAGTAC
E0	0.0	ACTGATCGTAGCAGTAC	ACTGATGTGCAC	ACCCCCTGAAATTTGTGGGCCACCC	25.0	12.0	ACTGAT-GT-GCA---C	ACTGATCGTAGCAGTAC
E0	0.0	ACTGATCGTAGCAGTAC	ACTC	AAAACCCCCTCCC	13.0	4.0	AC------------T-C	ACTGATCGTAGCAGTAC
E0	0.0	ACTGATCGTAGCAGTAC	GATCTGC	GAATCCCCTGGCCC	14.0	7.0	---GATC-T-GC-----	ACTGATCGTAGCAGTAC
E0	0.0	ACTGATCGTAGCAGTAC	ACTC	AAAACCCTCCC	11.0	4.0	AC------------T-C	ACTGATCGTAGCAGTAC
E0	0.0	ACTGATCGTAGCAGTAC	ACTGATCGCGTC	AACCCCCTGAATCCCGGCCCGGTTCCCCCCC	31.0	12.0	ACTGATCG---C-GT-C	ACTGATCGTAGCAGTAC
E0	0.0	ACTGATCGTAGCAGTAC	ACTACTC	AACCCTACCCTCCC	14.0	7.0	ACT-A-C-T--C-----	ACTGATCGTAGCAGTAC
E0	0.0	ACTGATCGTAGCAGTAC	ACGATC	AACCCGGATCCCCC	14.0	6.0	AC-GA---------T-C	ACTGATCGTAGCAGTAC
E0	0.0	ACTGATCGTAGCAGTAC	ACGCGTGCGC	AAAAAAAAAAACCCGCCCCGGGTGCCCCGGGCCCC	35.0	10.0	AC-G--CGT-GC-G--C	ACTGATCGTAGCAGTAC
E0	0.0	ACTGATCGTAGCAGTAC	ACTCGTGCGC	ACCCTTTCCGTGCCGC	16.0	10.0	ACT---CGT-GC-G--C	ACTGATCGTAGCAGTAC
E0	0.0	ACTGATCGTAGCAGTAC	TATCGC	TAAATTCGGCCC	12.0	6.0	--T-ATCG---C-----	ACTGATCGTAGCAGTAC
E0	0.0	ACTGATCGTAGCAGTAC	CA	CCA	3.0	2.0	-C-------------A-	ACTGATCGTAGCAGTAC
E0	0.0	ACTGATCGTAGCAGTAC	GTGCAC	GTTGCCACCCC	11.0	6.0	-------GT-GC---AC	ACTGATCGTAGCAGTAC
E0	0.0	ACTGATCGTAGCAGTAC	ACTCGTAGTC	ACCCCTCGTTAAGGGTTCC	19.0	10.0	ACT---CGTAG---T-C	ACTGATCGTAGCAGTAC
E0	0.0	ACTGATCGTAGCAGTAC	TCGTAGCGC	TCGTAAGGCCGCCCCCCC	18.0	9.0	-----TCGTAGC-G--C	ACTGATCGTAGCAGTAC
E0	0.0	ACTGATCGTAGCAGTAC	ACTCGCATC	AAAAAACCCTTTCCCCCGGGCATTCCC	27.0	9.0	ACT---CG---CA-T-C	ACTGATCGTAGCAGTAC
E0	0.0	ACTGATCGTAGCAGTAC	ACTATCGTCTC	ACCCTTAATTCCCGTCTC	18.0	11.0	ACT-ATCGT--C--T-C	ACTGATCGTAGCAGTAC
E0	0.0	ACTGATCGTAGCAGTAC	TCGC	TTTTCGGCC	9.0	4.0	-----TCG--------C	ACTGATCGTAGCAGTAC
E0	0.0	ACTGATCGTAGCAGTAC	CTCGCGTC	CCCTCCGCCCCGGTCC	16.0	8.0	-CT---CG---C-GT-C	ACTGATCGTAGCAGTAC
E0	0.0	ACTGATCGTAGCAGTAC	TCGTC	TTTCGGTCCCCCC	13.0	5.0	-----TCGT-------C	ACTGATCGTAGCAGTAC
E0	0.0	ACTGATCGTAGCAGTAC	ACTGATCGCGTGAC	AACCCCCTGAATCCCGGCCCGGTGACCCCCC	31.0	14.0	ACTGATCGC-GT-G-AC	ACTGATCGTAGCAGTAC
E0	0.0	ACTGATCGTAGCAGTAC	ACGCGTACGAC	AAAAAAAAAAACCCGCCCCGGGTACCCCGGGACCC	35.0	11.0	AC-G--CGTA-C-G-AC	ACTGATCGTAGCAGTAC
E0	0.0	ACTGATCGTAGCAGTAC	ACTGAGCAGC	ACCCTGAGGGCAGGCC	16.0	10.0	ACTG-----AGCAG--C	ACTGATCGTAGCAGTAC
E0	0.0	ACTGATCGTAGCAGTAC	ACTGATGTGCAC	ACCCCCTGAAATTTGTGGGCCACCC	25.0	12.0	ACTGAT-GT-GCA---C	ACTGATCGTAGCAGTAC
E0	0.0	ACTGATCGTAGCAGTAC	ACTC	AAAACCCTCCC	11.0	4.0	AC------------T-C	ACTGATCGTAGCAGTAC
E0	0.0	ACTGATCGTAGCAGTAC	ACTATC	ACCTAATTTCCC	12.0	6.0	ACT-A---------T-C	ACTGATCGTAGCAGTAC
E0	0.0	ACTGATCGTAGCAGTAC	GTGCAC	GTTGCCACCCC	11.0	6.0	-------GT-GC---AC	ACTGATCGTAGCAGTAC
E0	0.0	ACTGATCGTAGCAGTAC	CTGTC	CCCCTGGGGTCC	12.0	5.0	-CT----------GT-C	ACTGATCGTAGCAGTAC
E0	0.0	ACTGATCGTAGCAGTAC	ACTCGC	AACCTTCCGCCCC	13.0	6.0	ACT---CG--------C	ACTGATCGTAGCAGTAC
E0	0.0	ACTGATCGTAGCAGTAC	CGCGC	CCCCCGGCCGCCCC	14.0	5.0	-C-G--CG--------C	ACTGATCGTAGCAGTAC
E0	0.0	ACTGATCGTAGCAGTAC	ACTATCGTAC	AAACCCTTATTCCCCCGGTAACC	23.0	10.0	ACT-ATCGTA-C-----	ACTGATCGTAGCAGTAC
E0	0.0	ACTGATCGTAGCAGTAC	ACGTCGC	AAACCCCGTTCCCGCCCC	18.0	7.0	AC-G-TCG---C-----	ACTGATCGTAGCAGTAC
E0	0.0	ACTGATCGTAGCAGTAC	ACGC	AAAAAAACCCGCCCC	15.0	4.0	AC-----------G--C	ACTGATCGTAGCAGTAC
E0	0.0	ACTGATCGTAGCAGTAC	ACGCGCGC	AACCCCGCGCCGCCCCC	17.0	8.0	AC-G--CG---C-G--C	ACTGATCGTAGCAGTAC
E0	0.0	ACTGATCGTAGCAGTAC	GCGC	GCCGCC	6.0	4.0	---G--CG---C-----	ACTGATCGTAGCAGTAC
E0	0.0	ACTGATCGTAGCAGTAC	ACGATCGTGCGC	ACCCCGGGAAATTCGGGTTGGCGC	24.0	12.0	AC-GATCGT-GC-G--C	ACTGATCGTAGCAGTAC
E0	0.0	ACTGATCGTAGCAGTAC	ACTCTAGCGTC	AAAACCCCTCCCCTAGGCGGGTCCCCC	27.0	11.0	ACT---C-TAGC-GT-C	ACTGATCGTAGCAGTAC
E0	0.0	ACTGATCGTAGCAGTAC	ACTCGTGCGC	AAAACCCCCTCCGTGGCCCGGCCC	24.0	10.0	ACT---CGT-GC-G--C	ACTGATCGTAGCAGTAC
E0	0.0	ACTGATCGTAGCAGTAC	ACTGATCGAGCGTC	ACCCTGGGGGGGGGAAAAATTTTCCGGGAAAAAGGCCGTCC	41.0	14.0	ACTGATCG-AGC-GT-C	ACTGATCGTAGCAGTAC
E0	0.0	ACTGATCGTAGCAGTAC	ACTCGCATC	AAAAAACCCTTTCCCCCGGGCATTCCC	27.0	9.0	ACT---CG---CA-T-C	ACTGATCGTAGCAGTAC
E0	0.0	ACTGATCGTAGCAGTAC	C	CC	2.0	1.0	-C---------------	ACTGATCGTAGCAGTAC
E0	0.0	ACTGATCGTAGCAGTAC	ACTCGAC	AAAACCCCTCCGAAACC	17.0	7.0	ACT---CG-------AC	ACTGATCGTAGCAGTAC
E0	0.0	ACTGATCGTAGCAGTAC	GATC	GGATTCCCC	9.0	4.0	---GAT----------C	ACTGATCGTAGCAGTAC
E0	0.0	ACTGATCGTAGCAGTAC	GATCGC	GAATCCCGCCCC	12.0	6.0	---GATCG---C-----	ACTGATCGTAGCAGTAC
E0	0.0	ACTGATCGTAGCAGTAC	ACTCGCGC	AACCTTCCGGCGCC	14.0	8.0	ACT---CG---C-G--C	ACTGATCGTAGCAGTAC
E0	0.0	ACTGATCGTAGCAGTAC	C	CC	2.0	1.0	-C---------------	ACTGATCGTAGCAGTAC
E0	0.0	ACTGATCGTAGCAGTAC	TCGCGC	TCCCGCGCC	9.0	6.0	-----TC---GC-G--C	ACTGATCGTAGCAGTAC
E0	0.0	ACTGATCGTAGCAGTAC	ACTGATCTACTC	ACCCCTGGATCCCCTACCCTC	21.0	12.0	ACTGATC-TA-C--T-C	ACTGATCGTAGCAGTAC
E0	0.0	ACTGATCGTAGCAGTAC	ACTGAGCAGC	ACCCTGAGGGCAGGCC	16.0	10.0	ACTG-----AGCAG--C	ACTGATCGTAGCAGTAC
E0	0.0	ACTGATCGTAGCAGTAC	ACTGTCGC	AAAACCTGTCGGCCC	15.0	8.0	ACTG-TCG---C-----	ACTGATCGTAGCAGTAC
E0	0.0	ACTGATCGTAGCAGTAC	ATCTGCAGC	ATCCCTGGCCAGGCCC	16.0	9.0	----ATC-T-GCAG--C	ACTGATCGTAGCAGTAC
E0	0.0	ACTGATCGTAGCAGTAC	ACTGATCGCGTC	ACCTTTGATCCCCGCCGGTCCCC	23.0	12.0	ACTGATCG---C-GT-C	ACTGATCGTAGCAGTAC
E0	0.0	ACTGATCGTAGCAGTAC	CTCGAGCGC	CCCCTTTCGAAGGGCGGGCC	20.0	9.0	-CT---CG-AGC-G--C	ACTGATCGTAGCAGTAC
E0	0.0	ACTGATCGTAGCAGTAC	CTCGCTC	CCTCCGGGGGGGGCCTCCCCCC	22.0	7.0	-CT---CG---C--T-C	ACTGATCGTAGCAGTAC
E0	0.0	ACTGATCGTAGCAGTAC	GATCTCTC	GAAAATTTCTCTCC	14.0	8.0	---GATC-T--C--T-C	ACTGATCGTAGCAGTAC
E0	0.0	ACTGATCGTAGCAGTAC	TAGCAGTC	TTTAAAAGGCCCCAGTCC	18.0	8.0	--------TAGCAGT-C	ACTGATCGTAGCAGTAC
E0	0.0	ACTGATCGTAGCAGTAC	ACGATCGTGCGC	ACCCCGGGAAATTCGGGTTGGCGC	24.0	12.0	AC-GATCGT-GC-G--C	ACTGATCGTAGCAGTAC
E0	0.0	ACTGATCGTAGCAGTAC	GTGCTC	GGGGTTTGGGGCCTCCC	17.0	6.0	-------GT-GC--T-C	ACTGATCGTAGCAGTAC
E0	0.0	ACTGATCGTAGCAGTAC	CTCTCTC	CCCTCCCCTCTCCCCCC	17.0	7.0	-CT---C-T--C--T-C	ACTGATCGTAGCAGTAC
E0	0.0	ACTGATCGTAGCAGTAC	GACGCTC	GGGACGGGCTC	11.0	7.0	---GA-CG---C--T-C	ACTGATCGTAGCAGTAC
E0	0.0	ACTGATCGTAGCAGTAC	CGTGCAC	CCGTGCACCC	10.0	7.0	------CGT-GC---AC	ACTGATCGTAGCAGTAC
E0	0.0	ACTGATCGTAGCAGTAC	C	CC	2.0	1.0	-C---------------	ACTGATCGTAGCAGTAC
E0	0.0	ACTGATCGTAGCAGTAC	ACTCGC	AAAAAACCCCCTCGGGCCCCC	21.0	6.0	ACT---CG--------C	ACTGATCGTAGCAGTAC
E0	0.0	ACTGATCGTAGCAGTAC	ACTGATCGTC	AACCTTGGATTCCCGGGGTTCCCCC	25.0	10.0	ACTGATCGT--C-----	ACTGATCGTAGCAGTAC
E0	0.0	ACTGATCGTAGCAGTAC	ACAC	AAAAACCCACCCCCC	15.0	4.0	AC-------------AC	ACTGATCGTAGCAGTAC
E0	0.0	ACTGATCGTAGCAGTAC	CGCGC	CCCCGCCCCGCC	12.0	5.0	-C-G--CG--------C	ACTGATCGTAGCAGTAC
E0	0.0	ACTGATCGTAGCAGTAC	CTATCGTCGC	CCCTTATCCGTCCCGCC	17.0	10.0	-CT-ATCGT--C-G--C	ACTGATCGTAGCAGTAC
E0	0.0	ACTGATCGTAGCAGTAC	ACTCGAGCGTC	AAACCCTCCCGAGCCGGTCCC	21.0	11.0	ACT---CG-AGC-GT-C	ACTGATCGTAGCAGTAC
E0	0.0	ACTGATCGTAGCAGTAC	ACTGTCGC	AAAACCTGTCGGCCC	15.0	8.0	ACTG-TCG---C-----	ACTGATCGTAGCAGTAC
E0	0.0	ACTGATCGTAGCAGTAC	ACTCTC	AACCCTCTC	9.0	6.0	ACT---C-------T-C	ACTGATCGTAGCAGTAC
E0	0.0	ACTGATCGTAGCAGTAC	CGCGTCAC	CCCCCCCGGCGTTCCCACC	19.0	8.0	-C-G--CGT--CA---C	ACTGATCGTAGCAGTAC
E0	0.0	ACTGATCGTAGCAGTAC	CGC	CCGGCCC	7.0	3.0	-C-----------G--C	ACTGATCGTAGCAGTAC
E0	0.0	ACTGATCGTAGCAGTAC	CAC	CCCACCCCC	9.0	3.0	-C-------------AC	ACTGATCGTAGCAGTAC
E0	0.0	ACTGATCGTAGCAGTAC	ACTACTC	ACCCCCTACCTTCC	14.0	7.0	ACT-A-C-T--C-----	ACTGATCGTAGCAGTAC
E0	0.0	ACTGATCGTAGCAGTAC	GATGCAGC	GATTGCAAAGGGCCC	15.0	8.0	---GAT----GCAG--C	ACTGATCGTAGCAGTAC
E0	0.0	ACTGATCGTAGCAGTAC	ACTGC	AACCCTGGGCCCCC	14.0	5.0	ACT----------G--C	ACTGATCGTAGCAGTAC
E0	0.0	ACTGATCGTAGCAGTAC	GACGCTC	GGGACGGGCTC	11.0	7.0	---GA-CG---C--T-C	ACTGATCGTAGCAGTAC
E0	0.0	ACTGATCGTAGCAGTAC	ACTGACTCGCTC	AACTTGACTTTCGCTCCCCC	20.0	12.0	ACTGA-C-TCGC--T-C	ACTGATCGTAGCAGTAC
E0	0.0	ACTGATCGTAGCAGTAC	ACTATCGTGC	ACCCCTAATTTCCCGTTGGGCCCCC	25.0	10.0	ACT-ATCGT-GC-----	ACTGATCGTAGCAGTAC
E0	0.0	ACTGATCGTAGCAGTAC	ACTGTCGC	ACCCTGGGTCGCC	13.0	8.0	ACTG-TCG---C-----	ACTGATCGTAGCAGTAC
E0	0.0	ACTGATCGTAGCAGTAC	ACGC	AAACCCGCCCC	11.0	4.0	AC-----------G--C	ACTGATCGTAGCAGTAC
E0	0.0	ACTGATCGTAGCAGTAC	ACTCGCAC	AACCCCCTTCCGCCACC	17.0	8.0	ACT---CG---CA---C	ACTGATCGTAGCAGTAC
E0	0.0	ACTGATCGTAGCAGTAC	CGCGTCAC	CCCCCCCGGCGTTCCCAC	18.0	8.0	-C-G--CGT--CA---C	ACTGATCGTAGCAGTAC
E0	0.0	ACTGATCGTAGCAGTAC	ACGCGCGTC	AAACCCCGCCCGGCCCGTTTCCC	23.0	9.0	AC-G--CG---C-GT-C	ACTGATCGTAGCAGTAC
E0	0.0	ACTGATCGTAGCAGTAC	ACTCGTGCGTC	AAACCTCCCGGGTGGGCCGTCC	22.0	11.0	ACT---CGT-GC-GT-C	ACTGATCGTAGCAGTAC
E0	0.0	ACTGATCGTAGCAGTAC	ACTGATCGTC	ACCCTTTTGGGGATCGTCCCCC	22.0	10.0	ACTGATCGT--C-----	ACTGATCGTAGCAGTAC
E0	0.0	ACTGATCGTAGCAGTAC	ACTGTCGAGCTC	AACCCCCTTTGGTTCCCGAAAGGCCTCC	28.0	12.0	ACTG-TCG-AGC--T-C	ACTGATCGTAGCAGTAC
E0	0.0	ACTGATCGTAGCAGTAC	CAC	CCCACCCCC	9.0	3.0	-C-------------AC	ACTGATCGTAGCAGTAC
E0	0.0	ACTGATCGTAGCAGTAC	ACTGATCGCAGTC	AACCCCTGAATTCCGCCCAGGTCCC	25.0	13.0	ACTGATCG---CAGT-C	ACTGATCGTAGCAGTAC
E0	0.0	ACTGATCGTAGCAGTAC	GTCGC	GGTTCCGCCC	10.0	5.0	---G-TCG---C-----	ACTGATCGTAGCAGTAC
E0	0.0	ACTGATCGTAGCAGTAC	CACTGTCGTAGCGC	CAACCCCCCCTGTTTCGTTTTAGGGCGCCC	30.0	14.0	CACTG-TCGTAGC-G--C	-ACTGATCGTAGCAGTAC
E0	0.0	ACTGATCGTAGCAGTAC	CTCGTGTC	CTTCCCCCGGGTGTCC	16.0	8.0	-C---TCGT----GT-C	ACTGATCGTAGCAGTAC
E0	0.0	ACTGATCGTAGCAGTAC	TCAGCGC	TCCAGGGCGCCCC	13.0	7.0	-----TC--AGC-G--C	ACTGATCGTAGCAGTAC
E0	0.0	ACTGATCGTAGCAGTAC	ACTGCGC	ACCCTTTTGGGCCGCC	16.0	7.0	ACTG--CG--------C	ACTGATCGTAGCAGTAC
E0	0.0	ACTGATCGTAGCAGTAC	ACTC	ACCCTTCC	8.0	4.0	AC------------T-C	ACTGATCGTAGCAGTAC
E0	0.0	ACTGATCGTAGCAGTAC	ACTCGCAC	AACCCCCTTCCGCCACC	17.0	8.0	ACT---CG---CA---C	ACTGATCGTAGCAGTAC
E0	0.0	ACTGATCGTAGCAGTAC	ACTGTCGAC	ACCCCCTTTTGGTCCCCGAAAACCCCC	27.0	9.0	ACTG-TCG-------AC	ACTGATCGTAGCAGTAC
E0	0.0	ACTGATCGTAGCAGTAC	CGCATC	CGCATCC	7.0	6.0	------C---GCA-T-C	ACTGATCGTAGCAGTAC
E0	0.0	ACTGATCGTAGCAGTAC	ACTGATCGCTC	AACTTGAATTTCGCTCCCCC	20.0	11.0	ACTGATCG---C--T-C	ACTGATCGTAGCAGTAC
E0	0.0	ACTGATCGTAGCAGTAC	ACTGTCGAGCTC	AAACCCTGTCCCGAAGGGGCTC	22.0	12.0	ACTG-TCG-AGC--T-C	ACTGATCGTAGCAGTAC
E0	0.0	ACTGATCGTAGCAGTAC	ACGC	AAACCCGCCCC	11.0	4.0	AC-----------G--C	ACTGATCGTAGCAGTAC
E0	0.0	ACTGATCGTAGCAGTAC	ACTCGTGCGTC	AAACCTCCCGGGTGGGCCGTCC	22.0	11.0	ACT---CGT-GC-GT-C	ACTGATCGTAGCAGTAC
E0	0.0	ACTGATCGTAGCAGTAC	C	CCC	3.0	1.0	-C---------------	ACTGATCGTAGCAGTAC
E0	0.0	ACTGATCGTAGCAGTAC	CATCTC	CCCATTCCCTTTCCCCC	17.0	6.0	-C--ATC-T--C-----	ACTGATCGTAGCAGTAC
E0	0.0	ACTGATCGTAGCAGTAC	ACTGTCGTC	ACCCTTTTGGGGTTCGTCCCCC	22.0	9.0	ACTG-TCGT--C-----	ACTGATCGTAGCAGTAC
E0	0.0	ACTGATCGTAGCAGTAC	CATCGTC	CCCATTCCCGGTCCCCC	17.0	7.0	-C--ATCGT--C-----	ACTGATCGTAGCAGTAC
E0	0.0	ACTGATCGTAGCAGTAC	CACAGTC	CCACCCAGGGTCCC	14.0	7.0	------C--A-CAGT-C	ACTGATCGTAGCAGTAC
E0	0.0	ACTGATCGTAGCAGTAC	GATCTCTCAGTC	GGGATTCCTCTCAAGGTTCC	20.0	12.0	---GATC-TCTCAGT-C	ACTGATCGTAGCAGTAC
E0	0.0	ACTGATCGTAGCAGTAC	ACTGCGCTC	AACCCCTGGGGGCCCGCTTCCC	22.0	9.0	ACTG--CG---C--T-C	ACTGATCGTAGCAGTAC
E0	0.0	ACTGATCGTAGCAGTAC	C	CCC	3.0	1.0	-C---------------	ACTGATCGTAGCAGTAC
E0	0.0	ACTGATCGTAGCAGTAC	CTCGCTC	CCCTTTCCCGGCTCCC	16.0	7.0	-CT---CG---C--T-C	ACTGATCGTAGCAGTAC
E0	0.0	ACTGATCGTAGCAGTAC	TCAGCGC	TCCAGGGCGCCCC	13.0	7.0	-----TC--AGC-G--C	ACTGATCGTAGCAGTAC
E0	0.0	ACTGATCGTAGCAGTAC	ACTGTCGCGC	AAACCTGTTCGGCGCCC	17.0	10.0	ACTG-TCG---C-G--C	ACTGATCGTAGCAGTAC
E0	0.0	ACTGATCGTAGCAGTAC	ACTCGTAC	ACCCCTTTTTTCCGGTTACCCCC	23.0	8.0	ACT---CGT------AC	ACTGATCGTAGCAGTAC
E0	0.0	ACTGATCGTAGCAGTAC	ACTGCGCTC	AACCCCTGGGGGCCCGCTTCCC	22.0	9.0	ACTG--CG---C--T-C	ACTGATCGTAGCAGTAC
E0	0.0	ACTGATCGTAGCAGTAC	CGCATC	CGCATCC	7.0	6.0	------C---GCA-T-C	ACTGATCGTAGCAGTAC
E0	0.0	ACTGATCGTAGCAGTAC	ACTGAGCATC	AACCTTTGGAGCATCC	16.0	10.0	ACTG-----AGCA-T-C	ACTGATCGTAGCAGTAC
E0	0.0	ACTGATCGTAGCAGTAC	ACGATAGCGC	ACCCCCGAAATTTAGGGCCGCCCC	24.0	10.0	AC-GAT---AGC-G--C	ACTGATCGTAGCAGTAC
E0	0.0	ACTGATCGTAGCAGTAC	CTC	CCTCCCCCC	9.0	3.0	-C------------T-C	ACTGATCGTAGCAGTAC
E0	0.0	ACTGATCGTAGCAGTAC	ACTGC	ACCCCCCCCTGGGCCC	16.0	5.0	ACT----------G--C	ACTGATCGTAGCAGTAC
E0	0.0	ACTGATCGTAGCAGTAC	GTCGTGCGTC	GGGGTCGGTTTTGGGCCGTTCCCC	24.0	10.0	---G-TCGT-GC-GT-C	ACTGATCGTAGCAGTAC
E0	0.0	ACTGATCGTAGCAGTAC	ACTGTCGAGCGC	AAACCCTGTCCCGAAGGGGCGC	22.0	12.0	ACTG-TCG-AGC-G--C	ACTGATCGTAGCAGTAC
E0	0.0	ACTGATCGTAGCAGTAC	CTATCGCTC	CTATTCCGGGCTCC	14.0	9.0	-CT-ATCG---C--T-C	ACTGATCGTAGCAGTAC
E0	0.0	ACTGATCGTAGCAGTAC	C	C	1.0	1.0	-C---------------	ACTGATCGTAGCAGTAC
E0	0.0	ACTGATCGTAGCAGTAC	ACTGCGC	AAAAAACCCTGCCCGC	16.0	7.0	ACTG--CG--------C	ACTGATCGTAGCAGTAC
E0	0.0	ACTGATCGTAGCAGTAC	ACTATCGTC	AAAACCCCCTTAATTCGTCCCCCC	24.0	9.0	ACT-ATCGT--C-----	ACTGATCGTAGCAGTAC
E0	0.0	ACTGATCGTAGCAGTAC	GACGC	GGGGACCGGCC	11.0	5.0	---GA-CG---C-----	ACTGATCGTAGCAGTAC
E0	0.0	ACTGATCGTAGCAGTAC	ACTGCAGC	AAACCTTGCCCAAGCCC	17.0	8.0	ACTG--C--AGC-----	ACTGATCGTAGCAGTAC
E0	0.0	ACTGATCGTAGCAGTAC	ACTCTAGCGC	ACCCTCCTTAAGCGCCCCC	19.0	10.0	ACT---C-TAGC-G--C	ACTGATCGTAGCAGTAC
E0	0.0	ACTGATCGTAGCAGTAC	ACTCGC	ACCCTCCCCGCCCC	14.0	6.0	ACT---CG--------C	ACTGATCGTAGCAGTAC
E0	0.0	ACTGATCGTAGCAGTAC	CACAGTC	CCACCCAGGGTCCC	14.0	7.0	------C--A-CAGT-C	ACTGATCGTAGCAGTAC
E0	0.0	ACTGATCGTAGCAGTAC	ACTC	AACCTTTCCC	10.0	4.0	AC------------T-C	ACTGATCGTAGCAGTAC
E0	0.0	ACTGATCGTAGCAGTAC	ACGTAGCGC	ACCCCGTTAAGGCGCCC	17.0	9.0	----A-CGTAGC-G--C	ACTGATCGTAGCAGTAC
E0	0.0	ACTGATCGTAGCAGTAC	ACATCGCGC	ACCCATCCCCGGGGGCCGCCCC	22.0	9.0	AC--ATCG---C-G--C	ACTGATCGTAGCAGTAC
E0	0.0	ACTGATCGTAGCAGTAC	CGTACTAC	CGTACCTACCCCC	13.0	8.0	------CGTA-C--TAC	ACTGATCGTAGCAGTAC
E0	0.0	ACTGATCGTAGCAGTAC	ACTCGATAC	ACCCTCCGAATACC	14.0	9.0	ACT---CG-A----TAC	ACTGATCGTAGCAGTAC
E0	0.0	ACTGATCGTAGCAGTAC	ACTATCGTGC	AAAAAACCTTAAAAAAATTCCCGGTGCCC	29.0	10.0	ACT-ATCGT-GC-----	ACTGATCGTAGCAGTAC
E0	0.0	ACTGATCGTAGCAGTAC	CGC	CCGCCCCC	8.0	3.0	-C-----------G--C	ACTGATCGTAGCAGTAC
E0	0.0	ACTGATCGTAGCAGTAC	ATCTCGC	AAATCCCTCCGC	12.0	7.0	----ATC-T--C-G--C	ACTGATCGTAGCAGTAC
E0	0.0	ACTGATCGTAGCAGTAC	CTCGTCGAC	CCTCCGGGTCGAACCC	16.0	9.0	-CT---CGT--C-G-AC	ACTGATCGTAGCAGTAC
E0	0.0	ACTGATCGTAGCAGTAC	TAGCGC	TAGCCGCC	8.0	6.0	--------TAGC-G--C	ACTGATCGTAGCAGTAC
E0	0.0	ACTGATCGTAGCAGTAC	CACAGATCGTACGC	CAACCCAGGATTCGTACCCGCCC	23.0	14.0	CACAGATCGTA-C-G--C	-ACTGATCGTAGCAGTAC
E0	0.0	ACTGATCGTAGCAGTAC	ACTCTC	ACCCTTCCCCCTCC	14.0	6.0	ACT---C-------T-C	ACTGATCGTAGCAGTAC
E0	0.0	ACTGATCGTAGCAGTAC	ACATCGCGC	ACCCATCCCCGGGGGCCGCCCC	22.0	9.0	AC--ATCG---C-G--C	ACTGATCGTAGCAGTAC
E0	0.0	ACTGATCGTAGCAGTAC	CGATCGTCGTC	CCCCCCGAAATCCCGTTCCCGTTTCC	26.0	11.0	-C-GATCGT--C-GT-C	ACTGATCGTAGCAGTAC
E0	0.0	ACTGATCGTAGCAGTAC	GTC	GGTCC	5.0	3.0	-------------GT-C	ACTGATCGTAGCAGTAC
E0	0.0	ACTGATCGTAGCAGTAC	CTGTCGTAGC	CCCCTGTCCCGGGTAAGCCC	20.0	10.0	-CTG-TCGTAGC-----	ACTGATCGTAGCAGTAC
E0	0.0	ACTGATCGTAGCAGTAC	GATCTC	GGGATTTTTCTCC	13.0	6.0	---GATC-T--C-----	ACTGATCGTAGCAGTAC
E0	0.0	ACTGATCGTAGCAGTAC	CTGTGTC	CTTTGGGTTGGGGGGGTTCC	20.0	7.0	-CTG-T-GT--C-----	ACTGATCGTAGCAGTAC
E0	0.0	ACTGATCGTAGCAGTAC	ACGCGTCGC	AAAACCCCGCCGTTCCGGGCCCC	23.0	9.0	AC-G--CGT--C-G--C	ACTGATCGTAGCAGTAC
E0	0.0	ACTGATCGTAGCAGTAC	ACTGCGC	AAAAAACCCTGCCCGC	16.0	7.0	ACTG--CG--------C	ACTGATCGTAGCAGTAC
E0	0.0	ACTGATCGTAGCAGTAC	CTGTC	CCCCTGGGTTCC	12.0	5.0	-CT----------GT-C	ACTGATCGTAGCAGTAC
E0	0.0	ACTGATCGTAGCAGTAC	ACTACGCGC	AAACCTACGGCCGCCC	16.0	9.0	ACT-A-CG---C-G--C	ACTGATCGTAGCAGTAC
E0	0.0	ACTGATCGTAGCAGTAC	CATCTC	CCCATCCCTTTCCCC	15.0	6.0	-C--ATC-T--C-----	ACTGATCGTAGCAGTAC
E0	0.0	ACTGATCGTAGCAGTAC	TCGAC	TCGACC	6.0	5.0	-----TCG-------AC	ACTGATCGTAGCAGTAC
E0	0.0	ACTGATCGTAGCAGTAC	ACTC	AACCTTTCCC	10.0	4.0	AC------------T-C	ACTGATCGTAGCAGTAC
E0	0.0	ACTGATCGTAGCAGTAC	ACGATCGTACGC	AAACCCCGGATTCGTACCCGCCC	23.0	12.0	AC-GATCGTA-C-G--C	ACTGATCGTAGCAGTAC
E0	0.0	ACTGATCGTAGCAGTAC	CTCTCTC	CTTCCTCCTCCCC	13.0	7.0	-CT---C-T--C--T-C	ACTGATCGTAGCAGTAC
E0	0.0	ACTGATCGTAGCAGTAC	CGC	CCGCC	5.0	3.0	-C-----------G--C	ACTGATCGTAGCAGTAC
E0	0.0	ACTGATCGTAGCAGTAC	ACTC	AAACCTCCCCCC	12.0	4.0	AC------------T-C	ACTGATCGTAGCAGTAC
E0	0.0	ACTGATCGTAGCAGTAC	ACTCTC	ACCCTTCCCCCTCC	14.0	6.0	ACT---C-------T-C	ACTGATCGTAGCAGTAC
E0	0.0	ACTGATCGTAGCAGTAC	GTC	GGTCC	5.0	3.0	-------------GT-C	ACTGATCGTAGCAGTAC
E0	0.0	ACTGATCGTAGCAGTAC	GATCTC	GGGATTTTTCTCC	13.0	6.0	---GATC-T--C-----	ACTGATCGTAGCAGTAC
E0	0.0	ACTGATCGTAGCAGTAC	TCGTGC	TTCCCGTGCCCCC	13.0	6.0	-----TCGT-GC-----	ACTGATCGTAGCAGTAC
E0	0.0	ACTGATCGTAGCAGTAC	ACTGTC	AACCTGGTTTCCCCCCCC	18.0	6.0	ACT----------GT-C	ACTGATCGTAGCAGTAC
E0	0.0	ACTGATCGTAGCAGTAC	ACTATCTCGC	AAACCTTTATTCTCCGC	17.0	10.0	ACT-ATC-T--C-G--C	ACTGATCGTAGCAGTAC
E0	0.0	ACTGATCGTAGCAGTAC	ACGCGTCGC	AAAACCCCGCCGTTCCGGGCCCC	23.0	9.0	AC-G--CGT--C-G--C	ACTGATCGTAGCAGTAC
E0	0.0	ACTGATCGTAGCAGTAC	ACTGAGCGC	AACCCTGAAGGCGCC	15.0	9.0	ACTG-----AGC-G--C	ACTGATCGTAGCAGTAC
E0	0.0	ACTGATCGTAGCAGTAC	CTATCGTC	CCTATCGTCC	10.0	8.0	-CT-ATCGT--C-----	ACTGATCGTAGCAGTAC
E0	0.0	ACTGATCGTAGCAGTAC	CTGATCTC	CCCTTGGAATCCTCCCC	17.0	8.0	-CTGATC-T--C-----	ACTGATCGTAGCAGTAC
E0	0.0	ACTGATCGTAGCAGTAC	ACGCGTGCGC	AACCCCCCCCGCGTGGCCGCCCC	23.0	10.0	AC-G--CGT-GC-G--C	ACTGATCGTAGCAGTAC
E0	0.0	ACTGATCGTAGCAGTAC	TGTCGC	TTGGTTCCCCGC	12.0	6.0	--TG-TCG---C-----	ACTGATCGTAGCAGTAC
E0	0.0	ACTGATCGTAGCAGTAC	GATCGTC	GGGATCCGTTCCCCC	15.0	7.0	---GATCGT--C-----	ACTGATCGTAGCAGTAC
E0	0.0	ACTGATCGTAGCAGTAC	CTCAC	CCCTCCACC	9.0	5.0	-CT---C--------AC	ACTGATCGTAGCAGTAC
E0	0.0	ACTGATCGTAGCAGTAC	ACTATCGTC	ACCTAATTCGTCCCC	15.0	9.0	ACT-ATCGT--C-----	ACTGATCGTAGCAGTAC
E0	0.0	ACTGATCGTAGCAGTAC	ACTCGCAGC	ACCCTTTTCGCAGGCCCCC	19.0	9.0	ACT---CG---CAG--C	ACTGATCGTAGCAGTAC
E0	0.0	ACTGATCGTAGCAGTAC	ACTCGCGC	AACCCTTCCCGGGCCGCC	18.0	8.0	ACT---CG---C-G--C	ACTGATCGTAGCAGTAC
E0	0.0	ACTGATCGTAGCAGTAC	ACGATCGAGC	ACCCCGAAAATTTTCGAGGGCC	22.0	10.0	AC-GATCG-AGC-----	ACTGATCGTAGCAGTAC
E0	0.0	ACTGATCGTAGCAGTAC	CTAGCTAC	CCCCCCTTTTTAGCTACCC	19.0	8.0	------C-TAGC--TAC	ACTGATCGTAGCAGTAC
E0	0.0	ACTGATCGTAGCAGTAC	ATCGC	AATTCCCGCCC	11.0	5.0	----ATCG--------C	ACTGATCGTAGCAGTAC
E0	0.0	ACTGATCGTAGCAGTAC	ACTCGTAGCGTC	AAAAAAACCCCTCCCGGTAGGGCGTCCC	28.0	12.0	ACT---CGTAGC-GT-C	ACTGATCGTAGCAGTAC
E0	0.0	ACTGATCGTAGCAGTAC	CGCGC	CGCGC	5.0	5.0	-C-G--CG--------C	ACTGATCGTAGCAGTAC
E0	0.0	ACTGATCGTAGCAGTAC	GATCGTCGTC	GGAATCCGTCGTCCCCCCC	19.0	10.0	---GATCGT--C-GT-C	ACTGATCGTAGCAGTAC
E0	0.0	ACTGATCGTAGCAGTAC	ACTATCTCGC	AAACCTTTATTCTCCGC	17.0	10.0	ACT-ATC-T--C-G--C	ACTGATCGTAGCAGTAC
E0	0.0	ACTGATCGTAGCAGTAC	GTGCGC	GTTGCCGCCC	10.0	6.0	-------GT-GC-G--C	ACTGATCGTAGCAGTAC
E0	0.0	ACTGATCGTAGCAGTAC	AC	ACCCCCCC	8.0	2.0	---------------AC	ACTGATCGTAGCAGTAC
E0	0.0	ACTGATCGTAGCAGTAC	ACTCGTAGCGTC	AAAAAAACCCCTCCCGGTAGGGCGTCCC	28.0	12.0	ACT---CGTAGC-GT-C	ACTGATCGTAGCAGTAC
E0	0.0	ACTGATCGTAGCAGTAC	ACTGATCAC	ACCCCTGAATTTCACCCC	18.0	9.0	ACTGATC--------AC	ACTGATCGTAGCAGTAC
E0	0.0	ACTGATCGTAGCAGTAC	GATCGTCGTC	GGAATCCGTCGTCCCCCCC	19.0	10.0	---GATCGT--C-GT-C	ACTGATCGTAGCAGTAC
E0	0.0	ACTGATCGTAGCAGTAC	ACTGATCGCGTC	AAAAACCTGAAATCGGCCGTCC	22.0	12.0	ACTGATCG---C-GT-C	ACTGATCGTAGCAGTAC
E0	0.0	ACTGATCGTAGCAGTAC	ACTCGCGC	AACCCTTCCCGGGCCGCC	18.0	8.0	ACT---CG---C-G--C	ACTGATCGTAGCAGTAC
E0	0.0	ACTGATCGTAGCAGTAC	ACATCATC	ACCCCAATTCCATCCCC	17.0	8.0	AC--ATC--A----T-C	ACTGATCGTAGCAGTAC
E0	0.0	ACTGATCGTAGCAGTAC	C	CCCCC	5.0	1.0	-C---------------	ACTGATCGTAGCAGTAC
E0	0.0	ACTGATCGTAGCAGTAC	CGAC	CGGACCCC	8.0	4.0	-C-----------G-AC	ACTGATCGTAGCAGTAC
E0	0.0	ACTGATCGTAGCAGTAC	ACTGCGTC	AAAACCTTGCCGGTCCCC	18.0	8.0	ACTG--CGT--C-----	ACTGATCGTAGCAGTAC
E0	0.0	ACTGATCGTAGCAGTAC	ATCGC	AATTCCCGCCC	11.0	5.0	----ATCG--------C	ACTGATCGTAGCAGTAC
E0	0.0	ACTGATCGTAGCAGTAC	ACTGCTC	AAACCCTTGGGCTCCCC	17.0	7.0	ACTG--C-T--C-----	ACTGATCGTAGCAGTAC
E0	0.0	ACTGATCGTAGCAGTAC	ACTCGC	AAAAAACCTTTTCCCGGCC	19.0	6.0	ACT---CG--------C	ACTGATCGTAGCAGTAC
E0	0.0	ACTGATCGTAGCAGTAC	ACTCTGCGC	ACCTTCCCTGCGCCCC	16.0	9.0	ACT---C-T-GC-G--C	ACTGATCGTAGCAGTAC
E0	0.0	ACTGATCGTAGCAGTAC	ACTGATCGC	ACCCCTTTGAAATCCCCCGCCC	22.0	9.0	ACTGATCG---C-----	ACTGATCGTAGCAGTAC
E0	0.0	ACTGATCGTAGCAGTAC	ACTATCGTCAGTCTC	ACCCTTTAAATCCCGTCCAGGTCTC	25.0	15.0	ACT-ATCGT--CAGTCTC	ACTGATCGTAGCAGTA-C
E0	0.0	ACTGATCGTAGCAGTAC	CATCGCTC	CATCCGCTCC	10.0	8.0	-C--ATCG---C--T-C	ACTGATCGTAGCAGTAC
E0	0.0	ACTGATCGTAGCAGTAC	AC	ACCCCCCC	8.0	2.0	---------------AC	ACTGATCGTAGCAGTAC
E0	0.0	ACTGATCGTAGCAGTAC	ATCGTAGCGC	AATTCCGGGGTAGCGCCCC	19.0	10.0	----ATCGTAGC-G--C	ACTGATCGTAGCAGTAC
E0	0.0	ACTGATCGTAGCAGTAC	TCGCGTC	TCCGGGGGCCGGTTCC	16.0	7.0	-----TC---GC-GT-C	ACTGATCGTAGCAGTAC
E0	0.0	ACTGATCGTAGCAGTAC	ACTCGTC	AACCCCTTCCGTTCCC	16.0	7.0	ACT---CGT-------C	ACTGATCGTAGCAGTAC
E0	0.0	ACTGATCGTAGCAGTAC	ACTGACGTGTC	ACCCCCTTGGGGACGGGTGGTTCCC	25.0	11.0	ACTGA-CGT----GT-C	ACTGATCGTAGCAGTAC
E0	0.0	ACTGATCGTAGCAGTAC	ACATCATC	ACCCCAATTCCATCCCC	17.0	8.0	AC--ATC--A----T-C	ACTGATCGTAGCAGTAC
E0	0.0	ACTGATCGTAGCAGTAC	C	CCCCCC	6.0	1.0	-C---------------	ACTGATCGTAGCAGTAC
E0	0.0	ACTGATCGTAGCAGTAC	AGC	AGGGCC	6.0	3.0	------------AG--C	ACTGATCGTAGCAGTAC
E0	0.0	ACTGATCGTAGCAGTAC	GTCGTC	GTTCCCCGGTTCCC	14.0	6.0	---G-TCGT--C-----	ACTGATCGTAGCAGTAC
E0	0.0	ACTGATCGTAGCAGTAC	ACTGCGAGCGTC	AAAACCTGCGAAGGGGCCCGGGTCCC	26.0	12.0	ACTG--CG-AGC-GT-C	ACTGATCGTAGCAGTAC
E0	0.0	ACTGATCGTAGCAGTAC	ACTGATCGCTC	ACCCCTTGGGATCGGGGCTC	20.0	11.0	ACTGATCG---C--T-C	ACTGATCGTAGCAGTAC
E0	0.0	ACTGATCGTAGCAGTAC	C	C	1.0	1.0	-C---------------	ACTGATCGTAGCAGTAC
E0	0.0	ACTGATCGTAGCAGTAC	CGCGC	CCCGCCGCCC	10.0	5.0	-C-G--CG--------C	ACTGATCGTAGCAGTAC
E0	0.0	ACTGATCGTAGCAGTAC	CAGC	CAGGCCCCCC	10.0	4.0	-----------CAG--C	ACTGATCGTAGCAGTAC
E0	0.0	ACTGATCGTAGCAGTAC	ACGCAC	AAAAACCCCCGCCCACC	17.0	6.0	AC--------GC---AC	ACTGATCGTAGCAGTAC
E0	0.0	ACTGATCGTAGCAGTAC	CTGATCGC	CCCTTTGGGATTCCGCCCCC	20.0	8.0	-CTGATCG---C-----	ACTGATCGTAGCAGTAC
E0	0.0	ACTGATCGTAGCAGTAC	CTCG	CCTCCGGG	8.0	4.0	-CT---CG---------	ACTGATCGTAGCAGTAC
E0	0.0	ACTGATCGTAGCAGTAC	ACTGCGTC	ACCCTGCGTTCC	12.0	8.0	ACTG--CGT--C-----	ACTGATCGTAGCAGTAC
E0	0.0	ACTGATCGTAGCAGTAC	TCGCGTC	TCCGGGGGCCGGTTCC	16.0	7.0	-----TC---GC-GT-C	ACTGATCGTAGCAGTAC
E0	0.0	ACTGATCGTAGCAGTAC	ATCGCGTC	AATCCCGCCGGGGTCCCCCC	20.0	8.0	----ATC---GC-GT-C	ACTGATCGTAGCAGTAC
E0	0.0	ACTGATCGTAGCAGTAC	ACTGTCAGCGC	AACCTGTCAGCCCGC	15.0	11.0	ACTG-TC--AGC-G--C	ACTGATCGTAGCAGTAC
E0	0.0	ACTGATCGTAGCAGTAC	GATCGCGTC	GGATCCCCCGCGGGGTCC	18.0	9.0	---GATCG---C-GT-C	ACTGATCGTAGCAGTAC
E0	0.0	ACTGATCGTAGCAGTAC	CTCTCGC	CCCTCCCCCTCCCGCC	16.0	7.0	-CT---C-T--C-G--C	ACTGATCGTAGCAGTAC
E0	0.0	ACTGATCGTAGCAGTAC	TCGTAGC	TCGGTAGCC	9.0	7.0	-----TCGTAGC-----	ACTGATCGTAGCAGTAC
E0	0.0	ACTGATCGTAGCAGTAC	CTCAGCGCGTC	CCTCCCAGGCGGCGTCC	17.0	11.0	-CTCAGCG---C-GT-C	ACTGATCGTAGCAGTAC
E0	0.0	ACTGATCGTAGCAGTAC	ACGCAC	AAAAACCCCCGCCCACC	17.0	6.0	AC--------GC---AC	ACTGATCGTAGCAGTAC
E0	0.0	ACTGATCGTAGCAGTAC	AC	AACCC	5.0	2.0	---------------AC	ACTGATCGTAGCAGTAC
E0	0.0	ACTGATCGTAGCAGTAC	TCGCTC	TTCCCGCTCC	10.0	6.0	-----TC---GC--T-C	ACTGATCGTAGCAGTAC
E0	0.0	ACTGATCGTAGCAGTAC	CTGTATCGTAGC	CCCTTGGGTATCGTTAGGCC	20.0	12.0	-CTGTATCGTAGC-----	ACTG-ATCGTAGCAGTAC
E0	0.0	ACTGATCGTAGCAGTAC	CTCTC	CCCCCTTCCTCCC	13.0	5.0	-CT---C-------T-C	ACTGATCGTAGCAGTAC
E0	0.0	ACTGATCGTAGCAGTAC	ACTCGTAGCAGTC	AAAAAAACCCTCGTAGCAAGGTCCCC	26.0	13.0	ACT---CGTAGCAGT-C	ACTGATCGTAGCAGTAC
E0	0.0	ACTGATCGTAGCAGTAC	AGTAGCGC	AAAAAGGGTTAGCCCGC	17.0	8.0	----A--GTAGC-G--C	ACTGATCGTAGCAGTAC
E0	0.0	ACTGATCGTAGCAGTAC	ACTGATCTC	ACCCCTGGAAATTCCTC	17.0	9.0	ACTGATC-T--C-----	ACTGATCGTAGCAGTAC
E0	0.0	ACTGATCGTAGCAGTAC	ATCGCGTC	AATCCCGCCGGGGTCCCCCC	20.0	8.0	----ATC---GC-GT-C	ACTGATCGTAGCAGTAC
E0	0.0	ACTGATCGTAGCAGTAC	ACTAGCGC	ACCCTTTTAAAAAAGGCGCC	20.0	8.0	AC------TAGC-G--C	ACTGATCGTAGCAGTAC
E0	0.0	ACTGATCGTAGCAGTAC	ACGTCGAGTC	ACCCCGTCCCGGAGGTTCC	19.0	10.0	AC-G-TCG----AGT-C	ACTGATCGTAGCAGTAC
E0	0.0	ACTGATCGTAGCAGTAC	ACGCGTGCTC	AAAACCCGCCGGTTGCTCC	19.0	10.0	AC-G--CGT-GC--T-C	ACTGATCGTAGCAGTAC
E0	0.0	ACTGATCGTAGCAGTAC	CTCGCAGCGTC	CTCCCGCAGCCGTCCC	16.0	11.0	-CT---CGCAGC-GT-C	ACTGATCGTAGCAGTAC
E0	0.0	ACTGATCGTAGCAGTAC	ACTCGCGC	ACCCCTCCGGGCGCCCC	17.0	8.0	ACT---CG---C-G--C	ACTGATCGTAGCAGTAC
E0	0.0	ACTGATCGTAGCAGTAC	CTATCATCTC	CCCCCTAATCCATCTTCC	18.0	10.0	-CT-ATCAT--C--T-C	ACTGATCGTAGCAGTAC
E0	0.0	ACTGATCGTAGCAGTAC	CTGATCGTAGC	CCCTTGGGAATCGTTAGGCC	20.0	11.0	-CTGATCGTAGC-----	ACTGATCGTAGCAGTAC
E0	0.0	ACTGATCGTAGCAGTAC	C	CCCC	4.0	1.0	-C---------------	ACTGATCGTAGCAGTAC
E0	0.0	ACTGATCGTAGCAGTAC	ACTCGC	AAACCCCTTTCCGCC	15.0	6.0	ACT---CG--------C	ACTGATCGTAGCAGTAC
E0	0.0	ACTGATCGTAGCAGTAC	ACTCGC	ACCCCCTCCCGC	12.0	6.0	ACT---CG--------C	ACTGATCGTAGCAGTAC
E0	0.0	ACTGATCGTAGCAGTAC	ACTCGC	AAAACCCCTTCCGGCC	16.0	6.0	ACT---CG--------C	ACTGATCGTAGCAGTAC
E0	0.0	ACTGATCGTAGCAGTAC	GTC	GGGTTCCCCC	10.0	3.0	-------------GT-C	ACTGATCGTAGCAGTAC
E0	0.0	ACTGATCGTAGCAGTAC	ACTGTCGTAGTC	ACCCCCCTGTCCCCGGTAGGTTTCCCC	27.0	12.0	ACTG-TCGTAG---T-C	ACTGATCGTAGCAGTAC
E0	0.0	ACTGATCGTAGCAGTAC	ACTGTCTC	AAACCTTTGGTCCTTTCC	18.0	8.0	ACTG-TC-T--C-----	ACTGATCGTAGCAGTAC
E0	0.0	ACTGATCGTAGCAGTAC	C	CCCC	4.0	1.0	-C---------------	ACTGATCGTAGCAGTAC
E0	0.0	ACTGATCGTAGCAGTAC	CTC	CCTCCC	6.0	3.0	-C------------T-C	ACTGATCGTAGCAGTAC
E0	0.0	ACTGATCGTAGCAGTAC	GATCTCATC	GAAATTCCTCATCCCCC	17.0	9.0	---GATC-T--CA-T-C	ACTGATCGTAGCAGTAC
E0	0.0	ACTGATCGTAGCAGTAC	ATCTCGCATCGC	AATCCCTCCCGCCAATCGCCCCC	23.0	12.0	A-TC-TCGCATC-G--C	ACTGATCGTAGCAGTAC
E0	0.0	ACTGATCGTAGCAGTAC	ACGATCGCTC	AAAAACCCCCCGGATCGCTC	20.0	10.0	AC-GATCG---C--T-C	ACTGATCGTAGCAGTAC
E0	0.0	ACTGATCGTAGCAGTAC	ACGC	AACCGC	6.0	4.0	AC-----------G--C	ACTGATCGTAGCAGTAC
E0	0.0	ACTGATCGTAGCAGTAC	ACTGTGTCGCGC	ACCCCTTTGTGTCGCCGCCC	20.0	12.0	ACTG-T-GTCGC-G--C	ACTGATCGTAGCAGTAC
E0	0.0	ACTGATCGTAGCAGTAC	ACTATGATCGTC	ACCTATGGGGATCCGGTCC	19.0	12.0	ACT-AT-G-ATC-GT-C	ACTGATCGTAGCAGTAC
E0	0.0	ACTGATCGTAGCAGTAC	C	CCCC	4.0	1.0	-C---------------	ACTGATCGTAGCAGTAC
E0	0.0	ACTGATCGTAGCAGTAC	GTCGC	GGGGTTTCGGGCCCC	15.0	5.0	---G-TCG---C-----	ACTGATCGTAGCAGTAC
E0	0.0	ACTGATCGTAGCAGTAC	CTAGAC	CCTTAGGGGAAACCCCCC	18.0	6.0	-CT---------AG-AC	ACTGATCGTAGCAGTAC
E0	0.0	ACTGATCGTAGCAGTAC	GCGC	GCCCGCC	7.0	4.0	---G--CG---C-----	ACTGATCGTAGCAGTAC
E0	0.0	ACTGATCGTAGCAGTAC	ACTCAGCGTC	ACCCTTTCCCAGGGCGTCCCC	21.0	10.0	ACT---C--AGC-GT-C	ACTGATCGTAGCAGTAC
E0	0.0	ACTGATCGTAGCAGTAC	GATCTC	GAATCCTC	8.0	6.0	---GATC-T--C-----	ACTGATCGTAGCAGTAC
E0	0.0	ACTGATCGTAGCAGTAC	ACTGAGTC	AAAAACCCTGGGGAAGGGGTCC	22.0	8.0	ACTGA--GT--C-----	ACTGATCGTAGCAGTAC
E0	0.0	ACTGATCGTAGCAGTAC	TCGTGCGAC	TTCGTGGGGCCGAACCCC	18.0	9.0	-----TCGT-GC-G-AC	ACTGATCGTAGCAGTAC
E0	0.0	ACTGATCGTAGCAGTAC	CTCGC	CCTCCCGC	8.0	5.0	-CT---CG--------C	ACTGATCGTAGCAGTAC
E0	0.0	ACTGATCGTAGCAGTAC	ACGACGC	AAACCGACGGGCCCC	15.0	7.0	AC-GA-CG---C-----	ACTGATCGTAGCAGTAC
E0	0.0	ACTGATCGTAGCAGTAC	CTATCTC	CCCTAAATCCTCCCCC	16.0	7.0	-CT-ATC-T--C-----	ACTGATCGTAGCAGTAC
E0	0.0	ACTGATCGTAGCAGTAC	TCGTAGC	TTCGTAGCCC	10.0	7.0	-----TCGTAGC-----	ACTGATCGTAGCAGTAC
E0	0.0	ACTGATCGTAGCAGTAC	ACTATCGCTC	AAACCTATTCCGGGGCCTC	19.0	10.0	ACT-ATCG---C--T-C	ACTGATCGTAGCAGTAC
E0	0.0	ACTGATCGTAGCAGTAC	ACGCGC	AAACCCCCGCCCGGCC	16.0	6.0	AC-G--CG--------C	ACTGATCGTAGCAGTAC
E0	0.0	ACTGATCGTAGCAGTAC	ACGC	ACCCCGCC	8.0	4.0	AC-----------G--C	ACTGATCGTAGCAGTAC
E0	0.0	ACTGATCGTAGCAGTAC	ACTGATCGTGC	AAACCCTGATTCCCGTGGGCCCCCC	25.0	11.0	ACTGATCGT-GC-----	ACTGATCGTAGCAGTAC
E0	0.0	ACTGATCGTAGCAGTAC	AC	AAACC	5.0	2.0	---------------AC	ACTGATCGTAGCAGTAC
E0	0.0	ACTGATCGTAGCAGTAC	CTGATCGCGTAC	CCCTTTGAATCCCCGCGTACC	21.0	12.0	-CTGATCG---C-GTAC	ACTGATCGTAGCAGTAC
E0	0.0	ACTGATCGTAGCAGTAC	CGTCGTGC	CCCCCCCGTTCCCGTGCC	18.0	8.0	-C-G-TCGT-GC-----	ACTGATCGTAGCAGTAC
E0	0.0	ACTGATCGTAGCAGTAC	GATCGTGTC	GAAAAAATTCCCGTGGGGTCC	21.0	9.0	---GATCGT----GT-C	ACTGATCGTAGCAGTAC
E0	0.0	ACTGATCGTAGCAGTAC	CACGC	CCACCGCC	8.0	5.0	-C--A-CG---C-----	ACTGATCGTAGCAGTAC
E0	0.0	ACTGATCGTAGCAGTAC	ATCGATCTAGTC	AAAATCCGAAAAAAAAAATCCTAGGTCCCC	30.0	12.0	ATCGATC-TAG---T-C	ACTGATCGTAGCAGTAC
E0	0.0	ACTGATCGTAGCAGTAC	C	CCCC	4.0	1.0	-C---------------	ACTGATCGTAGCAGTAC
E0	0.0	ACTGATCGTAGCAGTAC	C	CCC	3.0	1.0	-C---------------	ACTGATCGTAGCAGTAC
E0	0.0	ACTGATCGTAGCAGTAC	TCTGC	TTTCCTGCC	9.0	5.0	-----TC-T-GC-----	ACTGATCGTAGCAGTAC
E0	0.0	ACTGATCGTAGCAGTAC	ACTGCGTAGC	AAACCCTGCCCGGTTTAAAAGGGGGGGGCC	30.0	10.0	ACTG--CGTAGC-----	ACTGATCGTAGCAGTAC
E0	0.0	ACTGATCGTAGCAGTAC	GCGC	GCCGCC	6.0	4.0	---G--CG---C-----	ACTGATCGTAGCAGTAC
E0	0.0	ACTGATCGTAGCAGTAC	ACTCGC	ACCCCCCCTCCGC	13.0	6.0	ACT---CG--------C	ACTGATCGTAGCAGTAC
E0	0.0	ACTGATCGTAGCAGTAC	ACTCTC	AACCCCTTTCCCCCTC	16.0	6.0	ACT---C-------T-C	ACTGATCGTAGCAGTAC
E0	0.0	ACTGATCGTAGCAGTAC	CACGC	CCACCGCC	8.0	5.0	-C--A-CG---C-----	ACTGATCGTAGCAGTAC
E0	0.0	ACTGATCGTAGCAGTAC	CGAC	CCCCCGGGGAACC	13.0	4.0	-C-----------G-AC	ACTGATCGTAGCAGTAC
E0	0.0	ACTGATCGTAGCAGTAC	ACTCGTC	ACCCCCCCTTCCGGTCCCCC	20.0	7.0	ACT---CGT-------C	ACTGATCGTAGCAGTAC
E0	0.0	ACTGATCGTAGCAGTAC	CTGATCGCTC	CCCTGGAAATTCGGGCTCCCC	21.0	10.0	-CTGATCG---C--T-C	ACTGATCGTAGCAGTAC
E0	0.0	ACTGATCGTAGCAGTAC	CTGATCGCGTAC	CCCTTTGAATCCCCGCGTACC	21.0	12.0	-CTGATCG---C-GTAC	ACTGATCGTAGCAGTAC
E0	0.0	ACTGATCGTAGCAGTAC	ACTCGTGCGC	AAAAAACCTTCGGTGCCGCC	20.0	10.0	ACT---CGT-GC-G--C	ACTGATCGTAGCAGTAC
E0	0.0	ACTGATCGTAGCAGTAC	CGC	CCGCCC	6.0	3.0	-C-----------G--C	ACTGATCGTAGCAGTAC
E0	0.0	ACTGATCGTAGCAGTAC	GTGTC	GGTGTCCCC	9.0	5.0	-------GT----GT-C	ACTGATCGTAGCAGTAC
E0	0.0	ACTGATCGTAGCAGTAC	CACTCGAGCAGC	CAACCCCTCGGGAAGGCCAGCC	22.0	12.0	-CAC-TCG-AGCAG--C	ACTGATCGTAGCAGTAC
E0	0.0	ACTGATCGTAGCAGTAC	CTATCTC	CCTTAATTTTTCCTCCCC	18.0	7.0	-CT-ATC-T--C-----	ACTGATCGTAGCAGTAC
E0	0.0	ACTGATCGTAGCAGTAC	CTATCGCTC	CTATCCGCCTC	11.0	9.0	-CT-ATCG---C--T-C	ACTGATCGTAGCAGTAC
E0	0.0	ACTGATCGTAGCAGTAC	GTC	GTTTCCCC	8.0	3.0	-------------GT-C	ACTGATCGTAGCAGTAC
E0	0.0	ACTGATCGTAGCAGTAC	GCGTC	GGGGGGCGTCC	11.0	5.0	---G--CGT--C-----	ACTGATCGTAGCAGTAC
E0	0.0	ACTGATCGTAGCAGTAC	ACATCGTGCGAC	ACATTCCGTTGGCCGAACCCCCCCCC	26.0	12.0	AC--ATCGT-GC-G-AC	ACTGATCGTAGCAGTAC
E0	0.0	ACTGATCGTAGCAGTAC	ACTCGAGCGC	AACCCTCCGAGGCCGCCCCCCC	22.0	10.0	ACT---CG-AGC-G--C	ACTGATCGTAGCAGTAC
E0	0.0	ACTGATCGTAGCAGTAC	ACTCTAGCGTC	ACCTTCCCTAAGCGGTCCC	19.0	11.0	ACT---C-TAGC-GT-C	ACTGATCGTAGCAGTAC
E0	0.0	ACTGATCGTAGCAGTAC	GATCGTCGC	GGATTCCGGTCGC	13.0	9.0	---GATCGT--C-G--C	ACTGATCGTAGCAGTAC
E0	0.0	ACTGATCGTAGCAGTAC	C	CCCCCC	6.0	1.0	-C---------------	ACTGATCGTAGCAGTAC
E0	0.0	ACTGATCGTAGCAGTAC	ACGC	AACCCCGCC	9.0	4.0	AC-----------G--C	ACTGATCGTAGCAGTAC
E0	0.0	ACTGATCGTAGCAGTAC	ACGAC	ACCCCGGGGAACC	13.0	5.0	AC-----------G-AC	ACTGATCGTAGCAGTAC
E0	0.0	ACTGATCGTAGCAGTAC	ACGTCGCGC	AACCCCCGGGTCCCGCCCCGCCC	23.0	9.0	AC-G-TCG---C-G--C	ACTGATCGTAGCAGTAC
E0	0.0	ACTGATCGTAGCAGTAC	ACTCGCGTC	AAACCCTTCGCGTCC	15.0	9.0	ACT---CG---C-GT-C	ACTGATCGTAGCAGTAC
E0	0.0	ACTGATCGTAGCAGTAC	ACTATGAC	AAAAAAACCTATGGGACC	18.0	8.0	ACT-AT-------G-AC	ACTGATCGTAGCAGTAC
E0	0.0	ACTGATCGTAGCAGTAC	ACGATCTCGC	AAACCCCCGGATCCCCTCGC	20.0	10.0	AC-GATC-T--C-G--C	ACTGATCGTAGCAGTAC
E0	0.0	ACTGATCGTAGCAGTAC	ACTGC	AAACCCCTTTTGGGGCCC	18.0	5.0	ACT----------G--C	ACTGATCGTAGCAGTAC
E0	0.0	ACTGATCGTAGCAGTAC	ACATCTCGTC	ACCCCAATCCTCCGTTCCC	19.0	10.0	AC--ATC-T--C-GT-C	ACTGATCGTAGCAGTAC
E0	0.0	ACTGATCGTAGCAGTAC	ACTCGCTC	ACCCCCCCTTCCGCTCCC	18.0	8.0	ACT---CG---C--T-C	ACTGATCGTAGCAGTAC
E0	0.0	ACTGATCGTAGCAGTAC	GTC	GTTTCCCC	8.0	3.0	-------------GT-C	ACTGATCGTAGCAGTAC
E0	0.0	ACTGATCGTAGCAGTAC	ACGC	AACCCCGCC	9.0	4.0	AC-----------G--C	ACTGATCGTAGCAGTAC
E0	0.0	ACTGATCGTAGCAGTAC	ACGTCGCGC	ACCCCGTCCCCGGGCGCC	18.0	9.0	AC-G-TCG---C-G--C	ACTGATCGTAGCAGTAC
E0	0.0	ACTGATCGTAGCAGTAC	CTCAGTC	CCCTCCCAGGGTCCC	15.0	7.0	-CT--------CAGT-C	ACTGATCGTAGCAGTAC
E0	0.0	ACTGATCGTAGCAGTAC	ACTGCAGTC	ACCCCCCTTTGCAAGGTCC	19.0	9.0	ACT-------GCAGT-C	ACTGATCGTAGCAGTAC
E0	0.0	ACTGATCGTAGCAGTAC	GTC	GGTTC	5.0	3.0	-------------GT-C	ACTGATCGTAGCAGTAC
E0	0.0	ACTGATCGTAGCAGTAC	ACTGCGTC	AAAACCTTGGCGGTCC	16.0	8.0	ACTG--CGT--C-----	ACTGATCGTAGCAGTAC
E0	0.0	ACTGATCGTAGCAGTAC	TATC	TTATTTCCC	9.0	4.0	--T-AT----------C	ACTGATCGTAGCAGTAC
E0	0.0	ACTGATCGTAGCAGTAC	ACTCGCGTC	AAACCCTTCGCGTCC	15.0	9.0	ACT---CG---C-GT-C	ACTGATCGTAGCAGTAC
E0	0.0	ACTGATCGTAGCAGTAC	ACGC	AACCCCGCC	9.0	4.0	AC-----------G--C	ACTGATCGTAGCAGTAC
E0	0.0	ACTGATCGTAGCAGTAC	ACTATCGTGC	ACCCTATCCCGTGCCCC	17.0	10.0	ACT-ATCGT-GC-----	ACTGATCGTAGCAGTAC
E0	0.0	ACTGATCGTAGCAGTAC	TGCTC	TTTTGCTCC	9.0	5.0	--TG--C-T--C-----	ACTGATCGTAGCAGTAC
E0	0.0	ACTGATCGTAGCAGTAC	ACGCGC	AAAAAACCCGCGGGCCCCCC	20.0	6.0	AC-G--CG--------C	ACTGATCGTAGCAGTAC
E0	0.0	ACTGATCGTAGCAGTAC	ACGCGTAGC	AAAAAAAAAAACCCGCCGGTAGCCCCCCCCC	31.0	9.0	AC-G--CGTAGC-----	ACTGATCGTAGCAGTAC
E0	0.0	ACTGATCGTAGCAGTAC	ACGCGCGC	AAAAAACCCGCCCGCCGGGCC	21.0	8.0	AC-G--CG---C-G--C	ACTGATCGTAGCAGTAC
E0	0.0	ACTGATCGTAGCAGTAC	ACTC	ACCCCCTTTTCCCCC	15.0	4.0	AC------------T-C	ACTGATCGTAGCAGTAC
E0	0.0	ACTGATCGTAGCAGTAC	ACTCATAGCGTC	AAAAAACCTTCCATAGCGGTCC	22.0	12.0	ACTCAT---AGC-GT-C	ACTGATCGTAGCAGTAC
E0	0.0	ACTGATCGTAGCAGTAC	CTGACATCGTGCTC	CCCCTGGACAATTCCGTTTTGGGCTC	26.0	14.0	-CTGACATCGT-GC--T-C	ACTGA--TCGTAGCAGTAC
E0	0.0	ACTGATCGTAGCAGTAC	ACTATCGACTC	AAAACTTTTAAATTTCCGGGAACCCCTTCCC	31.0	11.0	ACT-ATCG-A-C--T-C	ACTGATCGTAGCAGTAC
E0	0.0	ACTGATCGTAGCAGTAC	ACTGACGCAGC	ACCCCTTGGGGACCGCAGCC	20.0	11.0	ACTGA-CG---CAG--C	ACTGATCGTAGCAGTAC
E0	0.0	ACTGATCGTAGCAGTAC	ACTGATCTGCTC	ACCCCTGATTTTCTGGCCTCC	21.0	12.0	ACTGATC-T-GC--T-C	ACTGATCGTAGCAGTAC
E0	0.0	ACTGATCGTAGCAGTAC	CTACGC	CCCTTTTACCCCGC	14.0	6.0	-CT-A-CG---C-----	ACTGATCGTAGCAGTAC
E0	0.0	ACTGATCGTAGCAGTAC	ACTATCGAC	ACCTAATCCCCGAAAACCCC	20.0	9.0	ACT-ATCG-------AC	ACTGATCGTAGCAGTAC
E0	0.0	ACTGATCGTAGCAGTAC	CTGATC	CCCCTGGGGATTCCC	15.0	6.0	-CTGAT----------C	ACTGATCGTAGCAGTAC
E0	0.0	ACTGATCGTAGCAGTAC	ACTCGCTGCGCGTC	ACCCTTCGCTGCGGCGTCC	19.0	14.0	ACTCGCT-GC-GC-GT-C	ACT-GATCGTAGCAGTAC
E0	0.0	ACTGATCGTAGCAGTAC	C	C	1.0	1.0	-C---------------	ACTGATCGTAGCAGTAC
E0	0.0	ACTGATCGTAGCAGTAC	CTATCGC	CCTTTATCGGCC	12.0	7.0	-CT-ATCG---C-----	ACTGATCGTAGCAGTAC
E0	0.0	ACTGATCGTAGCAGTAC	ACGCGAGC	AAAAAAACCCCGCCCGAGCCC	21.0	8.0	AC-G--CG-AGC-----	ACTGATCGTAGCAGTAC
E0	0.0	ACTGATCGTAGCAGTAC	ACTGACGCAGC	ACCCCTTGGGGACCGCAGCC	20.0	11.0	ACTGA-CG---CAG--C	ACTGATCGTAGCAGTAC
E0	0.0	ACTGATCGTAGCAGTAC	CTGATCGTGCTC	CCCCTGGAAAATTCCGTTTTGGGCTC	26.0	12.0	-CTGATCGT-GC--T-C	ACTGATCGTAGCAGTAC
E0	0.0	ACTGATCGTAGCAGTAC	TC	TCCC	4.0	2.0	--T-------------C	ACTGATCGTAGCAGTAC
E0	0.0	ACTGATCGTAGCAGTAC	ACTCATAGCGTC	AAAAAACCTTCCATAGCGGTCC	22.0	12.0	ACTCAT---AGC-GT-C	ACTGATCGTAGCAGTAC
E0	0.0	ACTGATCGTAGCAGTAC	AC	AAAAAACC	8.0	2.0	---------------AC	ACTGATCGTAGCAGTAC
E0	0.0	ACTGATCGTAGCAGTAC	CTGTCGTC	CTTGGGTCCGTCC	13.0	8.0	-CTG-TCGT--C-----	ACTGATCGTAGCAGTAC
E0	0.0	ACTGATCGTAGCAGTAC	GC	GGCC	4.0	2.0	---G------------C	ACTGATCGTAGCAGTAC
E0	0.0	ACTGATCGTAGCAGTAC	ACTC	AAACCCTCCCC	11.0	4.0	AC------------T-C	ACTGATCGTAGCAGTAC
E0	0.0	ACTGATCGTAGCAGTAC	ACATCACGTC	ACCCCCCATCCACGGGTCC	19.0	10.0	AC--ATC--A-C-GT-C	ACTGATCGTAGCAGTAC
E0	0.0	ACTGATCGTAGCAGTAC	ACTCGCGTC	AAAACCCTCCGGCCCCCCGGTTCC	24.0	9.0	ACT---CG---C-GT-C	ACTGATCGTAGCAGTAC
E0	0.0	ACTGATCGTAGCAGTAC	ATCGTC	AATCGTCC	8.0	6.0	----ATC------GT-C	ACTGATCGTAGCAGTAC
E0	0.0	ACTGATCGTAGCAGTAC	ACTACTAGCTC	AACCCTACTAAAGGGGGCCCTCC	23.0	11.0	ACT-A-C-TAGC--T-C	ACTGATCGTAGCAGTAC
E0	0.0	ACTGATCGTAGCAGTAC	CTCGCGC	CCCCTCCCGCCGCC	14.0	7.0	-CT---CG---C-G--C	ACTGATCGTAGCAGTAC
E0	0.0	ACTGATCGTAGCAGTAC	CTCGC	CCCTCCGCCC	10.0	5.0	-CT---CG--------C	ACTGATCGTAGCAGTAC
E0	0.0	ACTGATCGTAGCAGTAC	ACTATGCTC	ACCCCCCTTTAAAAAAATTGGGCCCTC	27.0	9.0	ACT-AT----GC--T-C	ACTGATCGTAGCAGTAC
E0	0.0	ACTGATCGTAGCAGTAC	ACTATCGCTAC	AAAACCTAAATTTTTCGGGGCCTACCCC	28.0	11.0	ACT-ATCG---C--TAC	ACTGATCGTAGCAGTAC
E0	0.0	ACTGATCGTAGCAGTAC	GATGTC	GGGATTGGGGTCCCC	15.0	6.0	---GAT-GT--C-----	ACTGATCGTAGCAGTAC
E0	0.0	ACTGATCGTAGCAGTAC	ACTGCGCGTC	ACCCCCCTGCCGCCCGGTTCCCCC	24.0	10.0	ACTG--CG---C-GT-C	ACTGATCGTAGCAGTAC
E0	0.0	ACTGATCGTAGCAGTAC	ACTGATAGCGC	ACCCTGAAATAAGCCCGCC	19.0	11.0	ACTGAT---AGC-G--C	ACTGATCGTAGCAGTAC
E0	0.0	ACTGATCGTAGCAGTAC	CTGATCGC	CCCCCTTGGGAATTCCGC	18.0	8.0	-CTGATCG---C-----	ACTGATCGTAGCAGTAC
E0	0.0	ACTGATCGTAGCAGTAC	CTCGC	CTTTTCCCCGC	11.0	5.0	-CT---CG--------C	ACTGATCGTAGCAGTAC
E0	0.0	ACTGATCGTAGCAGTAC	GCAC	GCCCCCACCC	10.0	4.0	----------GC---AC	ACTGATCGTAGCAGTAC
E0	0.0	ACTGATCGTAGCAGTAC	CTGTCGTC	CTTGGGTCCGTCC	13.0	8.0	-CTG-TCGT--C-----	ACTGATCGTAGCAGTAC
E0	0.0	ACTGATCGTAGCAGTAC	GCAC	GCCCCCACC	9.0	4.0	----------GC---AC	ACTGATCGTAGCAGTAC
E0	0.0	ACTGATCGTAGCAGTAC	AGATC	AGGAATCCC	9.0	5.0	A--GA---------T-C	ACTGATCGTAGCAGTAC
E0	0.0	ACTGATCGTAGCAGTAC	C	CC	2.0	1.0	-C---------------	ACTGATCGTAGCAGTAC
E0	0.0	ACTGATCGTAGCAGTAC	ACTGCGTC	ACCCCCCCTGGGGCCGGTCCC	21.0	8.0	ACTG--CGT--C-----	ACTGATCGTAGCAGTAC
E0	0.0	ACTGATCGTAGCAGTAC	ACTCGTCGATC	AACCTCCCGTTCGATC	16.0	11.0	ACT---CGTCG-A-T-C	ACTGATCGTAGCAGTAC
E0	0.0	ACTGATCGTAGCAGTAC	CTCGCGAC	CTTTCCGGGCGGGGGACC	18.0	8.0	-CT---CG---C-G-AC	ACTGATCGTAGCAGTAC
E0	0.0	ACTGATCGTAGCAGTAC	ACTGTCGC	AACCCCCTGTCGGGCC	16.0	8.0	ACTG-TCG---C-----	ACTGATCGTAGCAGTAC
E0	0.0	ACTGATCGTAGCAGTAC	CTCTC	CCTTTTCCCTCCC	13.0	5.0	-CT---C-------T-C	ACTGATCGTAGCAGTAC
E0	0.0	ACTGATCGTAGCAGTAC	ATGAGTCGTC	AAAAAAATTGGGGAGTCCGTCCC	23.0	10.0	A-TGA--GT--C-GT-C	ACTGATCGTAGCAGTAC
E0	0.0	ACTGATCGTAGCAGTAC	CTCGTAC	CCCTCCGTTAAACCCCCCCC	20.0	7.0	-CT---CGT------AC	ACTGATCGTAGCAGTAC
E0	0.0	ACTGATCGTAGCAGTAC	CTCGC	CCCTCCGCC	9.0	5.0	-CT---CG--------C	ACTGATCGTAGCAGTAC
E0	0.0	ACTGATCGTAGCAGTAC	CTGCATCGC	CCCCCTTGGGCATTCCGC	18.0	9.0	-CTG--CAT--C-G--C	ACTGATCGTAGCAGTAC
E0	0.0	ACTGATCGTAGCAGTAC	ACTGATCGC	ACCTTTGGGGATTCCGCCCC	20.0	9.0	ACTGATCG---C-----	ACTGATCGTAGCAGTAC
E0	0.0	ACTGATCGTAGCAGTAC	ACTCGCGC	AACCTTTCCCGGGCCGCCC	19.0	8.0	ACT---CG---C-G--C	ACTGATCGTAGCAGTAC
E0	0.0	ACTGATCGTAGCAGTAC	ACACTCGTC	ACACCCTCGGTCCCC	15.0	9.0	AC--A-C-T--C-GT-C	ACTGATCGTAGCAGTAC
E0	0.0	ACTGATCGTAGCAGTAC	ACTC	AAACCCTCCCC	11.0	4.0	AC------------T-C	ACTGATCGTAGCAGTAC
E0	0.0	ACTGATCGTAGCAGTAC	GATCGTC	GGATCCCGTCCCCC	14.0	7.0	---GATCGT--C-----	ACTGATCGTAGCAGTAC
E0	0.0	ACTGATCGTAGCAGTAC	ACTACAGTC	ACCCCCCTACCAGGGTCC	18.0	9.0	AC------TA-CAGT-C	ACTGATCGTAGCAGTAC
E0	0.0	ACTGATCGTAGCAGTAC	C	CCCCCC	6.0	1.0	-C---------------	ACTGATCGTAGCAGTAC
E0	0.0	ACTGATCGTAGCAGTAC	ACTCGCGTC	AAAACCCTCCGGCCCCCCGGTTC	23.0	9.0	ACT---CG---C-GT-C	ACTGATCGTAGCAGTAC
E0	0.0	ACTGATCGTAGCAGTAC	TC	TCCCCC	6.0	2.0	--T-------------C	ACTGATCGTAGCAGTAC
E0	0.0	ACTGATCGTAGCAGTAC	AC	ACCC	4.0	2.0	---------------AC	ACTGATCGTAGCAGTAC
E0	0.0	ACTGATCGTAGCAGTAC	GATCGCGC	GATTCGCGC	9.0	8.0	---GATCG---C-G--C	ACTGATCGTAGCAGTAC
E0	0.0	ACTGATCGTAGCAGTAC	GTGATC	GGTGAATCCC	10.0	6.0	-------GT-G-A-T-C	ACTGATCGTAGCAGTAC
E0	0.0	ACTGATCGTAGCAGTAC	ACTGCGTC	AAACCCTGCCCGTTCCC	17.0	8.0	ACTG--CGT--C-----	ACTGATCGTAGCAGTAC
E0	0.0	ACTGATCGTAGCAGTAC	ACGTC	ACCCGGTTCCC	11.0	5.0	AC-----------GT-C	ACTGATCGTAGCAGTAC
E0	0.0	ACTGATCGTAGCAGTAC	ACTCGAGAC	AACCTTCCGAGGGGACCCCCC	21.0	9.0	AC---TCG----AG-AC	ACTGATCGTAGCAGTAC
E0	0.0	ACTGATCGTAGCAGTAC	ACAGCGTC	AAACCCCCAAGGCGTCC	17.0	8.0	AC-------AGC-GT-C	ACTGATCGTAGCAGTAC
E0	0.0	ACTGATCGTAGCAGTAC	ACGCGTCAC	AACCCCGCCGTCAC	14.0	9.0	AC-G--CGT--CA---C	ACTGATCGTAGCAGTAC
E0	0.0	ACTGATCGTAGCAGTAC	CTCGCGAC	CTTTCCGGGCGGGGGACC	18.0	8.0	-CT---CG---C-G-AC	ACTGATCGTAGCAGTAC
E0	0.0	ACTGATCGTAGCAGTAC	TGC	TGGCCC	6.0	3.0	--TG------------C	ACTGATCGTAGCAGTAC
E0	0.0	ACTGATCGTAGCAGTAC	ACTGTCTC	ACCCCTGGTCCCTCCCCC	18.0	8.0	ACTG-TC-T--C-----	ACTGATCGTAGCAGTAC
E0	0.0	ACTGATCGTAGCAGTAC	ATGAGTCGTC	AAAAAAATTGGGGAGTCCGTCCC	23.0	10.0	A-TGA--GT--C-GT-C	ACTGATCGTAGCAGTAC
E0	0.0	ACTGATCGTAGCAGTAC	CTATCTGCGTC	CCCTATTCCTGCCGGGGTCCCC	22.0	11.0	-CT-ATC-T-GC-GT-C	ACTGATCGTAGCAGTAC
E0	0.0	ACTGATCGTAGCAGTAC	ATCGCTC	AATTCCCCGGGGGCCTCC	18.0	7.0	----ATC---GC--T-C	ACTGATCGTAGCAGTAC
E0	0.0	ACTGATCGTAGCAGTAC	ACTCTGCGCGC	AACCTCTGCCGGGCCGCCC	19.0	11.0	AC---TC-T-GC-GCGC	ACTGATCGTAGCAGTAC
E0	0.0	ACTGATCGTAGCAGTAC	ACTCGAGATCGC	ACCCTCGGAGATCCCGCCCC	20.0	12.0	ACT---CG-AG-ATCGC	ACTGATCGTAGCAGTAC
E0	0.0	ACTGATCGTAGCAGTAC	ATGAGTCGTC	AAAAAAATTGGGGAGTCCGTCCC	23.0	10.0	A-TGA--GT--C-GT-C	ACTGATCGTAGCAGTAC
E0	0.0	ACTGATCGTAGCAGTAC	CTCGC	CCCTCCGCC	9.0	5.0	-CT---CG--------C	ACTGATCGTAGCAGTAC
E0	0.0	ACTGATCGTAGCAGTAC	ACTCGCAGTC	AAAAACCCTTTCCGGGCCCCCAAGGTCC	28.0	10.0	ACT---CG---CAGT-C	ACTGATCGTAGCAGTAC
E0	0.0	ACTGATCGTAGCAGTAC	ACTGATCTCGC	AACCCCCCCTGGATTCCTCCCGCC	24.0	11.0	ACTGATC-T--C-G--C	ACTGATCGTAGCAGTAC
E0	0.0	ACTGATCGTAGCAGTAC	ACTCTGTC	AACCCTCCCTGGGTCC	16.0	8.0	AC---TC-T----GT-C	ACTGATCGTAGCAGTAC
E0	0.0	ACTGATCGTAGCAGTAC	ACTCGTGCTC	AAAACCCCCTCGGTTGCCTC	20.0	10.0	ACT---CGT-GC--T-C	ACTGATCGTAGCAGTAC
E0	0.0	ACTGATCGTAGCAGTAC	CTCTAGCGC	CCTCCCTAAGGGGCCCGCC	19.0	9.0	-CT---C-TAGC-G--C	ACTGATCGTAGCAGTAC
E0	0.0	ACTGATCGTAGCAGTAC	ACTGATCGCAGC	AACTTGATCCCGCAGGGCC	19.0	12.0	ACTGATCG---CAG--C	ACTGATCGTAGCAGTAC
E0	0.0	ACTGATCGTAGCAGTAC	ACTGTCTC	ACCCCTTGGGTTCCTCCC	18.0	8.0	ACTG-TC-T--C-----	ACTGATCGTAGCAGTAC
E0	0.0	ACTGATCGTAGCAGTAC	ACTCGCGC	AAAAACCTTCCGGGGGCCCCGCC	23.0	8.0	ACT---CG---C-G--C	ACTGATCGTAGCAGTAC
E0	0.0	ACTGATCGTAGCAGTAC	ACTCGAGAC	AACCTTCCGAGGGGACCCCCC	21.0	9.0	AC---TCG----AG-AC	ACTGATCGTAGCAGTAC
E0	0.0	ACTGATCGTAGCAGTAC	ACTCTAGCGC	ACCCCTCTAGCCGCC	15.0	10.0	ACT---C-TAGC-G--C	ACTGATCGTAGCAGTAC
E0	0.0	ACTGATCGTAGCAGTAC	C	C	1.0	1.0	-C---------------	ACTGATCGTAGCAGTAC
E0	0.0	ACTGATCGTAGCAGTAC	ACTGATCGTCTC	ACCCTTGAAAAAATTCCGTCCCTC	24.0	12.0	ACTGATCGT--C--T-C	ACTGATCGTAGCAGTAC
E0	0.0	ACTGATCGTAGCAGTAC	ATCGC	ATTTTTCCCGCCCCC	15.0	5.0	----ATCG--------C	ACTGATCGTAGCAGTAC
E0	0.0	ACTGATCGTAGCAGTAC	ACTGCGCGC	ACCCCTGCCGCGCC	14.0	9.0	ACTG--CG---C-G--C	ACTGATCGTAGCAGTAC
E0	0.0	ACTGATCGTAGCAGTAC	GTGTGC	GGGTTGGTTTGGCCCC	16.0	6.0	---G-T-GT-GC-----	ACTGATCGTAGCAGTAC
E0	0.0	ACTGATCGTAGCAGTAC	ACTGAGTC	ACCCCTGGGGAGTCC	15.0	8.0	ACTGA--GT--C-----	ACTGATCGTAGCAGTAC
E0	0.0	ACTGATCGTAGCAGTAC	ACTCGTAGCGAC	AAAACCCTTCGGGGGTAAAAGGCCCGACCCC	31.0	12.0	ACT---CGTAGC-G-AC	ACTGATCGTAGCAGTAC
E0	0.0	ACTGATCGTAGCAGTAC	CTGC	CCCCCCTGCC	10.0	4.0	-CT----------G--C	ACTGATCGTAGCAGTAC
E0	0.0	ACTGATCGTAGCAGTAC	CGCGAC	CCCGCCGAACC	11.0	6.0	------C---GC-G-AC	ACTGATCGTAGCAGTAC
E0	0.0	ACTGATCGTAGCAGTAC	CTACTCGTC	CCTACCTTCCCGTTCC	16.0	9.0	-CT-A-C-T--C-GT-C	ACTGATCGTAGCAGTAC
E0	0.0	ACTGATCGTAGCAGTAC	ACTGC	AAAAACCCTGCC	12.0	5.0	ACT----------G--C	ACTGATCGTAGCAGTAC
E0	0.0	ACTGATCGTAGCAGTAC	CTGTCGCGTAC	CCCCTTGGGTTCGGGCGTACCCCC	24.0	11.0	-CTG-TCG---C-GTAC	ACTGATCGTAGCAGTAC
E0	0.0	ACTGATCGTAGCAGTAC	ACTCGTGCTC	AAAACCCCCTCGGTTGCCTC	20.0	10.0	ACT---CGT-GC--T-C	ACTGATCGTAGCAGTAC
E0	0.0	ACTGATCGTAGCAGTAC	CTGC	CCTTTTTGGGGCCCC	15.0	4.0	-CT----------G--C	ACTGATCGTAGCAGTAC
E0	0.0	ACTGATCGTAGCAGTAC	CTCACTCAC	CCTTCCCAACTCACCCCCC	19.0	9.0	-CTCA-C-T--CA---C	ACTGATCGTAGCAGTAC
E0	0.0	ACTGATCGTAGCAGTAC	ACTCTGCTAC	AACCCTTTCCCTTGCTACCCC	21.0	10.0	ACT---C-T-GC--TAC	ACTGATCGTAGCAGTAC
E0	0.0	ACTGATCGTAGCAGTAC	ACGCTAGCGC	ACCCCGCCTAGCCCGCCCC	19.0	10.0	AC-G--C-TAGC-G--C	ACTGATCGTAGCAGTAC
E0	0.0	ACTGATCGTAGCAGTAC	ACTGCGCGTC	ACCCCTGCCGCGTTCCC	17.0	10.0	ACTG--CG---C-GT-C	ACTGATCGTAGCAGTAC
E0	0.0	ACTGATCGTAGCAGTAC	ATCGTGCGC	ATTTCCGGGTGCGCC	15.0	9.0	----ATCGT-GC-G--C	ACTGATCGTAGCAGTAC
E0	0.0	ACTGATCGTAGCAGTAC	ACGAGCGC	AACCCCCCCGAAAAAGCCGCCC	22.0	8.0	----A-CG-AGC-G--C	ACTGATCGTAGCAGTAC
E0	0.0	ACTGATCGTAGCAGTAC	ACACGTACAGC	ACCCACGTACCAGGGGCCC	19.0	11.0	AC--A-CGTA-CAG--C	ACTGATCGTAGCAGTAC
E0	0.0	ACTGATCGTAGCAGTAC	CTCTCTC	CTCCCTCCTCC	11.0	7.0	-CT---C-T--C--T-C	ACTGATCGTAGCAGTAC
E0	0.0	ACTGATCGTAGCAGTAC	CTCGTAGCTAC	CCCCTTCCGGTTAAGCCCTTAACCC	25.0	11.0	-CT---CGTAGC--TAC	ACTGATCGTAGCAGTAC
E0	0.0	ACTGATCGTAGCAGTAC	AGACTGTC	AAAAAAGACCTTTGGGGTTCCCC	23.0	8.0	A--GA-C-T----GT-C	ACTGATCGTAGCAGTAC
E0	0.0	ACTGATCGTAGCAGTAC	ACTCTAGCGC	ACCCCTCTAGCCGCC	15.0	10.0	ACT---C-TAGC-G--C	ACTGATCGTAGCAGTAC
E0	0.0	ACTGATCGTAGCAGTAC	AGC	AAAGGCCCC	9.0	3.0	------------AG--C	ACTGATCGTAGCAGTAC
E0	0.0	ACTGATCGTAGCAGTAC	CTCTCTC	CTCCCTCCTCC	11.0	7.0	-CT---C-T--C--T-C	ACTGATCGTAGCAGTAC
E0	0.0	ACTGATCGTAGCAGTAC	ACTGATCGCGC	AACCCCTGGGATTCCGGCCCGGCC	24.0	11.0	ACTGATCG---C-G--C	ACTGATCGTAGCAGTAC
E0	0.0	ACTGATCGTAGCAGTAC	ACTCTAGCTC	ACCCCCTTCCTAGGCCTTCCC	21.0	10.0	ACT---C-TAGC--T-C	ACTGATCGTAGCAGTAC
E0	0.0	ACTGATCGTAGCAGTAC	GTGTGC	GGGTTGGTTTGGCCCC	16.0	6.0	---G-T-GT-GC-----	ACTGATCGTAGCAGTAC
E0	0.0	ACTGATCGTAGCAGTAC	ACGCTAGTC	AAACCCCCGCTAAAGGTCCC	20.0	9.0	AC-G--C-TAG---T-C	ACTGATCGTAGCAGTAC
E0	0.0	ACTGATCGTAGCAGTAC	ACTCGTGCGTC	AACCCCTCCGGTTTGGCGTTCCC	23.0	11.0	ACT---CGT-GC-GT-C	ACTGATCGTAGCAGTAC
E0	0.0	ACTGATCGTAGCAGTAC	ACTCTAGCTC	ACCCCCTTCCTAGGCCTTCCC	21.0	10.0	ACT---C-TAGC--T-C	ACTGATCGTAGCAGTAC
E0	0.0	ACTGATCGTAGCAGTAC	ACGAGCGC	AACCCCCCCGAAAAAGCCGCCC	22.0	8.0	----A-CG-AGC-G--C	ACTGATCGTAGCAGTAC
E0	0.0	ACTGATCGTAGCAGTAC	ACTGATCGCGC	AACCTTGGGGAATTCCCGCCGGGCCC	26.0	11.0	ACTGATCG---C-G--C	ACTGATCGTAGCAGTAC
E0	0.0	ACTGATCGTAGCAGTAC	ACTCATC	AAACCCTCAATTCC	14.0	7.0	ACT--------CA-T-C	ACTGATCGTAGCAGTAC
E0	0.0	ACTGATCGTAGCAGTAC	ACTGATCGTCGTC	ACCTTTGAAATCCCGGTCGTTTCCC	25.0	13.0	ACTGATCGT--C-GT-C	ACTGATCGTAGCAGTAC
E0	0.0	ACTGATCGTAGCAGTAC	CTC	CCCTCC	6.0	3.0	-C------------T-C	ACTGATCGTAGCAGTAC
E0	0.0	ACTGATCGTAGCAGTAC	TGCTC	TGCTCCC	7.0	5.0	--TG--C-T--C-----	ACTGATCGTAGCAGTAC
E0	0.0	ACTGATCGTAGCAGTAC	CTC	CTCCC	5.0	3.0	-C------------T-C	ACTGATCGTAGCAGTAC
E0	0.0	ACTGATCGTAGCAGTAC	ACTGTCGTGCAC	ACCCTTGTTCGTTGGGCCCACC	22.0	12.0	ACTG-TCGT-GCA---C	ACTGATCGTAGCAGTAC
E0	0.0	ACTGATCGTAGCAGTAC	GATC	GAATTCCC	8.0	4.0	---GAT----------C	ACTGATCGTAGCAGTAC
E0	0.0	ACTGATCGTAGCAGTAC	ACGTCGAGCATC	AAACCGTTCCCCGGAGCCATTCC	23.0	12.0	AC-G-TCG-AGCA-T-C	ACTGATCGTAGCAGTAC
E0	0.0	ACTGATCGTAGCAGTAC	TCAGTC	TCCCCAGGGTCC	12.0	6.0	--------T--CAGT-C	ACTGATCGTAGCAGTAC
E0	0.0	ACTGATCGTAGCAGTAC	ACTCTC	ACCTCTC	7.0	6.0	ACT---C-------T-C	ACTGATCGTAGCAGTAC
E0	0.0	ACTGATCGTAGCAGTAC	ACGC	AACCCCGCC	9.0	4.0	AC-----------G--C	ACTGATCGTAGCAGTAC
E0	0.0	ACTGATCGTAGCAGTAC	ACTGATCGTCGTC	ACCTTTGAAATCCCGGTCGTTTCCC	25.0	13.0	ACTGATCGT--C-GT-C	ACTGATCGTAGCAGTAC
E0	0.0	ACTGATCGTAGCAGTAC	ACTGTCGC	ACCCTTGGTCGGC	13.0	8.0	ACTG-TCG---C-----	ACTGATCGTAGCAGTAC
E0	0.0	ACTGATCGTAGCAGTAC	ACTCTGC	ACCCCTCCCCCCTGGCCCCC	20.0	7.0	ACT---C-T-GC-----	ACTGATCGTAGCAGTAC
E0	0.0	ACTGATCGTAGCAGTAC	ACTGACTC	ACCTTGGGGACTCCCCCCC	19.0	8.0	ACTGA-C-T--C-----	ACTGATCGTAGCAGTAC
E0	0.0	ACTGATCGTAGCAGTAC	CT	CTT	3.0	2.0	-C------------T--	ACTGATCGTAGCAGTAC
E0	0.0	ACTGATCGTAGCAGTAC	CGC	CGC	3.0	3.0	-C-----------G--C	ACTGATCGTAGCAGTAC
E0	0.0	ACTGATCGTAGCAGTAC	GACGC	GGAAACCCGGGCC	13.0	5.0	---GA-CG---C-----	ACTGATCGTAGCAGTAC
E0	0.0	ACTGATCGTAGCAGTAC	ACTGAGC	AACCTTGGAAAAGGCCCCCC	20.0	7.0	ACTGA--G--------C	ACTGATCGTAGCAGTAC
E0	0.0	ACTGATCGTAGCAGTAC	CTGATCGCGC	CCCTTTTGAATCCGCCCCGCC	21.0	10.0	-CTGATCG---C-G--C	ACTGATCGTAGCAGTAC
E0	0.0	ACTGATCGTAGCAGTAC	ACTCGTAGCGC	AAACCCCTCGGTAGGCCCGCC	21.0	11.0	ACT---CGTAGC-G--C	ACTGATCGTAGCAGTAC
E0	0.0	ACTGATCGTAGCAGTAC	CTATCGTGCTC	CTATCGGTGGCTCCC	15.0	11.0	-CT-ATCGT-GC--T-C	ACTGATCGTAGCAGTAC
E0	0.0	ACTGATCGTAGCAGTAC	CTGC	CCCCCTGGGGCCC	13.0	4.0	-CT----------G--C	ACTGATCGTAGCAGTAC
E0	0.0	ACTGATCGTAGCAGTAC	CTGC	CCCCCTGGGGCCC	13.0	4.0	-CT----------G--C	ACTGATCGTAGCAGTAC
E0	0.0	ACTGATCGTAGCAGTAC	ACTGATCGCGC	AACCTTGGGGAATTCCCGCCGGGCCC	26.0	11.0	ACTGATCG---C-G--C	ACTGATCGTAGCAGTAC
E0	0.0	ACTGATCGTAGCAGTAC	ACTATCTC	ACCCCTTAATTCCCTC	16.0	8.0	ACT-ATC-T--C-----	ACTGATCGTAGCAGTAC
E0	0.0	ACTGATCGTAGCAGTAC	GTCGTC	GTCGGTTCCCC	11.0	6.0	---G-TCGT--C-----	ACTGATCGTAGCAGTAC
E0	0.0	ACTGATCGTAGCAGTAC	GTCGCGTC	GTCGCCGTCC	10.0	8.0	---G-TCG---C-GT-C	ACTGATCGTAGCAGTAC
E0	0.0	ACTGATCGTAGCAGTAC	ACTGTCGTAGCGC	AACCTTGTCCGGTAAGGCCCGCC	23.0	13.0	ACTG-TCGTAGC-G--C	ACTGATCGTAGCAGTAC
E0	0.0	ACTGATCGTAGCAGTAC	CTCTCAC	CCCTCCCTCCCACC	14.0	7.0	-CT---C-T--CA---C	ACTGATCGTAGCAGTAC
E0	0.0	ACTGATCGTAGCAGTAC	ACTCGTCGTC	AACCCCTCGGGTCGTTTCCC	20.0	10.0	ACT---CGT--C-GT-C	ACTGATCGTAGCAGTAC
E0	0.0	ACTGATCGTAGCAGTAC	ACTATGCAC	ACCCCTATGGGGCACC	16.0	9.0	ACT-AT----GC---AC	ACTGATCGTAGCAGTAC
E0	0.0	ACTGATCGTAGCAGTAC	GTCTAC	GGTCTACCCC	10.0	6.0	-------GT--C--TAC	ACTGATCGTAGCAGTAC
E0	0.0	ACTGATCGTAGCAGTAC	ACTCGCAGC	ACCCTCGCCAGGCCC	15.0	9.0	ACT---CG---CAG--C	ACTGATCGTAGCAGTAC
E0	0.0	ACTGATCGTAGCAGTAC	ACTGTCGTGCAC	ACCCTTGTTCGTTGGGCCCACC	22.0	12.0	ACTG-TCGT-GCA---C	ACTGATCGTAGCAGTAC
E0	0.0	ACTGATCGTAGCAGTAC	ACTCGTCGTAC	AACCTTTTTCGTTCCCGGGTACC	23.0	11.0	ACT---CGT--C-GTAC	ACTGATCGTAGCAGTAC
E0	0.0	ACTGATCGTAGCAGTAC	GACGC	GGAAACCCGGGCC	13.0	5.0	---GA-CG---C-----	ACTGATCGTAGCAGTAC
E0	0.0	ACTGATCGTAGCAGTAC	CTATCTGCGC	CCTATTCCTGCCGCCCC	17.0	10.0	-CT-ATC-T-GC-G--C	ACTGATCGTAGCAGTAC
E0	0.0	ACTGATCGTAGCAGTAC	ACTGAGC	AACCTTGGAAAAGGCCCCCC	20.0	7.0	ACTGA--G--------C	ACTGATCGTAGCAGTAC
E0	0.0	ACTGATCGTAGCAGTAC	GCGC	GGGCGCCC	8.0	4.0	---G--CG---C-----	ACTGATCGTAGCAGTAC
E0	0.0	ACTGATCGTAGCAGTAC	ACTGATCGTC	AAAACCCCTTTGGAATTCCCGGTTTCCC	28.0	10.0	ACTGATCGT--C-----	ACTGATCGTAGCAGTAC
E0	0.0	ACTGATCGTAGCAGTAC	TAGCTC	TTTAGGGGGGGGCCTC	16.0	6.0	--------TAGC--T-C	ACTGATCGTAGCAGTAC
E0	0.0	ACTGATCGTAGCAGTAC	TCGTC	TTCGGTTCC	9.0	5.0	-----TCGT-------C	ACTGATCGTAGCAGTAC
E0	0.0	ACTGATCGTAGCAGTAC	ACTGATCGAGCAGC	AACCCCTGGGATTTTCGAGGCCAAGGGCCC	30.0	14.0	ACTGATCG-AGCAG--C	ACTGATCGTAGCAGTAC
E0	0.0	ACTGATCGTAGCAGTAC	CACTGCGC	CCACCCCTTTGGGCGC	16.0	8.0	-C--A-C-T-GC-G--C	ACTGATCGTAGCAGTAC
E0	0.0	ACTGATCGTAGCAGTAC	ACGATCGC	ACCCCGGGATCCCGCC	16.0	8.0	AC-GATCG---C-----	ACTGATCGTAGCAGTAC
E0	0.0	ACTGATCGTAGCAGTAC	ACATCGTCAGTC	AAACCCCATCCCGTTTCCAAGGTCCC	26.0	12.0	AC--ATCGT--CAGT-C	ACTGATCGTAGCAGTAC
E0	0.0	ACTGATCGTAGCAGTAC	GTCGCGTC	GTCGCCGTCC	10.0	8.0	---G-TCG---C-GT-C	ACTGATCGTAGCAGTAC
E0	0.0	ACTGATCGTAGCAGTAC	TCGCTC	TTCCCGGGGGGCTCC	15.0	6.0	-----TC---GC--T-C	ACTGATCGTAGCAGTAC
E0	0.0	ACTGATCGTAGCAGTAC	ACTGATCGCATC	ACCCCCTGGAAATCCCGCCCATTCC	25.0	12.0	ACTGATCG---CA-T-C	ACTGATCGTAGCAGTAC
E0	0.0	ACTGATCGTAGCAGTAC	ACGAGCATC	AAAAAAACCCGGAGGCCATTCC	22.0	9.0	----A-CG-AGCA-T-C	ACTGATCGTAGCAGTAC
E0	0.0	ACTGATCGTAGCAGTAC	ACTGC	AACCCCTGCCC	11.0	5.0	ACT----------G--C	ACTGATCGTAGCAGTAC
E0	0.0	ACTGATCGTAGCAGTAC	ACGTCGTGCGC	AAAAACCCCGTCCGGGTGGGGGGGGCGCCCC	31.0	11.0	AC-G-TCGT-GC-G--C	ACTGATCGTAGCAGTAC
E0	0.0	ACTGATCGTAGCAGTAC	ACTCAGC	AACCCCTTCCCAAGCCCCC	19.0	7.0	ACT--------CAG--C	ACTGATCGTAGCAGTAC
E0	0.0	ACTGATCGTAGCAGTAC	ACTCGCGTC	AAAAAAAAAACCTTCGGCCGTCC	23.0	9.0	ACT---CG---C-GT-C	ACTGATCGTAGCAGTAC
E0	0.0	ACTGATCGTAGCAGTAC	ACTGATCGTGC	ACCCTGATTCCGGTTGCC	18.0	11.0	ACTGATCGT-GC-----	ACTGATCGTAGCAGTAC
E0	0.0	ACTGATCGTAGCAGTAC	ACTCTGCGC	AACCCTCTGGGCGCC	15.0	9.0	ACT---C-T-GC-G--C	ACTGATCGTAGCAGTAC
E0	0.0	ACTGATCGTAGCAGTAC	ACTGCTGC	AAACCCCTGCCTGGGCC	17.0	8.0	ACTG--C-T-GC-----	ACTGATCGTAGCAGTAC
E0	0.0	ACTGATCGTAGCAGTAC	ACACTCGCGC	AACAACCCCCTCCGCCGCC	19.0	10.0	AC--A-C-TCGC-G--C	ACTGATCGTAGCAGTAC
E0	0.0	ACTGATCGTAGCAGTAC	TAG	TTTAGGGGG	9.0	3.0	--------TAG------	ACTGATCGTAGCAGTAC
E0	0.0	ACTGATCGTAGCAGTAC	ACTGTAC	AAACCCTTGGTAACC	15.0	7.0	ACT----------GTAC	ACTGATCGTAGCAGTAC
E0	0.0	ACTGATCGTAGCAGTAC	ACTGATCGTCTC	AAAACCCTGAATCCGGTCCTC	21.0	12.0	ACTGATCGT--C--T-C	ACTGATCGTAGCAGTAC
E0	0.0	ACTGATCGTAGCAGTAC	ACTGATCGCATC	ACCCCCTGGAAATCCCGCCCATTC	24.0	12.0	ACTGATCG---CA-T-C	ACTGATCGTAGCAGTAC
E0	0.0	ACTGATCGTAGCAGTAC	ACTCGCTC	ACCCTCGCCCCCTCC	15.0	8.0	ACT---CG---C--T-C	ACTGATCGTAGCAGTAC
E0	0.0	ACTGATCGTAGCAGTAC	ACGC	ACCCCGCC	8.0	4.0	AC-----------G--C	ACTGATCGTAGCAGTAC
E0	0.0	ACTGATCGTAGCAGTAC	CGC	CCGCC	5.0	3.0	-C-----------G--C	ACTGATCGTAGCAGTAC
E0	0.0	ACTGATCGTAGCAGTAC	CGC	CCCCCCCGCC	10.0	3.0	-C-----------G--C	ACTGATCGTAGCAGTAC
E0	0.0	ACTGATCGTAGCAGTAC	CTGTGTC	CTTTTGTGGTCCC	13.0	7.0	-CTG-T-GT--C-----	ACTGATCGTAGCAGTAC
E0	0.0	ACTGATCGTAGCAGTAC	CATCGACACGC	CCATCCCGGGACCAACGCCC	20.0	11.0	-C--ATCG-A-CACG-C	ACTGATCGTAGCAGTAC
E0	0.0	ACTGATCGTAGCAGTAC	ACTCGTC	AAACCCCCCTCGGTCCC	17.0	7.0	ACT---CGT-------C	ACTGATCGTAGCAGTAC
E0	0.0	ACTGATCGTAGCAGTAC	AC	AC	2.0	2.0	---------------AC	ACTGATCGTAGCAGTAC
E0	0.0	ACTGATCGTAGCAGTAC	ACGTCGTCGTC	ACCCCCGTCCGGTTTCCGTCCC	22.0	11.0	AC-G-TCGT--C-GT-C	ACTGATCGTAGCAGTAC
E0	0.0	ACTGATCGTAGCAGTAC	ACGTCGTGCGC	AAAAACCCCGTCCGGGTGGGGGGGGCGCCCC	31.0	11.0	AC-G-TCGT-GC-G--C	ACTGATCGTAGCAGTAC
E0	0.0	ACTGATCGTAGCAGTAC	ACTCGAGCGC	AACCCCTCCGAAAAGGGGCGCC	22.0	10.0	ACT---CG-AGC-G--C	ACTGATCGTAGCAGTAC
E0	0.0	ACTGATCGTAGCAGTAC	ACTCGC	AACCCTCGCC	10.0	6.0	ACT---CG--------C	ACTGATCGTAGCAGTAC
E0	0.0	ACTGATCGTAGCAGTAC	ACTGATCGTCTC	AAAACCCTGAATCCGGTCCTC	21.0	12.0	ACTGATCGT--C--T-C	ACTGATCGTAGCAGTAC
E0	0.0	ACTGATCGTAGCAGTAC	ACTCGCTC	ACCCTCGCCCCCTCC	15.0	8.0	ACT---CG---C--T-C	ACTGATCGTAGCAGTAC
E0	0.0	ACTGATCGTAGCAGTAC	ACTCGCGC	AAAAACCCCCTCCGCCGCCC	20.0	8.0	ACT---CG---C-G--C	ACTGATCGTAGCAGTAC
E0	0.0	ACTGATCGTAGCAGTAC	CACTGTGCGC	CACCTGTGCGGGCCC	15.0	10.0	-C--ACTGT-GC-G--C	ACTGATCGTAGCAGTAC
E0	0.0	ACTGATCGTAGCAGTAC	ACTGATC	AAACCCCCTTGGGATTCCCCC	21.0	7.0	ACTGAT----------C	ACTGATCGTAGCAGTAC
E0	0.0	ACTGATCGTAGCAGTAC	ACTCGCGC	AAACCCTTCGGCGCCC	16.0	8.0	ACT---CG---C-G--C	ACTGATCGTAGCAGTAC
E0	0.0	ACTGATCGTAGCAGTAC	ACTCGCGTC	ACCCTCGCCGGTCC	14.0	9.0	ACT---CG---C-GT-C	ACTGATCGTAGCAGTAC
E0	0.0	ACTGATCGTAGCAGTAC	ACTCGCAC	AACCTTCCGCCACCC	15.0	8.0	ACT---CG---CA---C	ACTGATCGTAGCAGTAC
E0	0.0	ACTGATCGTAGCAGTAC	ACTGATCGCTC	AAAACCTGGGGGAATTCGCCTC	22.0	11.0	ACTGATCG---C--T-C	ACTGATCGTAGCAGTAC
E0	0.0	ACTGATCGTAGCAGTAC	GATGCTC	GATGGCTC	8.0	7.0	---GAT----GC--T-C	ACTGATCGTAGCAGTAC
E0	0.0	ACTGATCGTAGCAGTAC	ACTGCGTGC	AAACCTGCGGGGTGGGGGGCCCCCC	25.0	9.0	ACTG--CGT-GC-----	ACTGATCGTAGCAGTAC
E0	0.0	ACTGATCGTAGCAGTAC	CTGCATC	CCCCCTGGCCATCC	14.0	7.0	-CT-------GCA-T-C	ACTGATCGTAGCAGTAC
E0	0.0	ACTGATCGTAGCAGTAC	GATCGC	GGATCCGCC	9.0	6.0	---GATCG---C-----	ACTGATCGTAGCAGTAC
E0	0.0	ACTGATCGTAGCAGTAC	CTCGCTC	CCTTCCGGGCTCCC	14.0	7.0	-CT---CG---C--T-C	ACTGATCGTAGCAGTAC
E0	0.0	ACTGATCGTAGCAGTAC	ACTGATCGAC	AAACCCCTGATCCCCGGAAACCCCC	25.0	10.0	ACTGATCG-------AC	ACTGATCGTAGCAGTAC
E0	0.0	ACTGATCGTAGCAGTAC	TCGCGAC	TTTCGCGACC	10.0	7.0	-----TC---GC-G-AC	ACTGATCGTAGCAGTAC
E0	0.0	ACTGATCGTAGCAGTAC	ACGCGCGAC	AACCCGCCGGGCCGACCC	18.0	9.0	AC-G--CG---C-G-AC	ACTGATCGTAGCAGTAC
E0	0.0	ACTGATCGTAGCAGTAC	ACTGATC	AAACCCCCTTGGGATTCCCCC	21.0	7.0	ACTGAT----------C	ACTGATCGTAGCAGTAC
E0	0.0	ACTGATCGTAGCAGTAC	ACTGTCGTGAGCAGTC	AAAACCCTGGGGGGTTCGGTGAAAGCCAGTCCCCC	35.0	16.0	ACTG-TCGTGAGCAGT-C	ACTGATCGT-AGCAGTAC
E0	0.0	ACTGATCGTAGCAGTAC	GATCAGC	GGAAATCCCAGGCCC	15.0	7.0	---GATC--AGC-----	ACTGATCGTAGCAGTAC
E0	0.0	ACTGATCGTAGCAGTAC	CTGCATC	CCCCCTGGCCATCC	14.0	7.0	-CT-------GCA-T-C	ACTGATCGTAGCAGTAC
E0	0.0	ACTGATCGTAGCAGTAC	C	CCCCC	5.0	1.0	-C---------------	ACTGATCGTAGCAGTAC
E0	0.0	ACTGATCGTAGCAGTAC	CTCTCGTC	CCTTCCCCTCCGTTCCC	17.0	8.0	-CT---C-T--C-GT-C	ACTGATCGTAGCAGTAC
E0	0.0	ACTGATCGTAGCAGTAC	ACTCGCGTC	ACCCTCGCCGGTCC	14.0	9.0	ACT---CG---C-GT-C	ACTGATCGTAGCAGTAC
E0	0.0	ACTGATCGTAGCAGTAC	ACTATCGC	AACCTTTATTCCGCC	15.0	8.0	ACT-ATCG---C-----	ACTGATCGTAGCAGTAC
E0	0.0	ACTGATCGTAGCAGTAC	CTGATCGCGTAC	CCCCTTGAAAATTCCGCCGTAACC	24.0	12.0	-CTGATCG---C-GTAC	ACTGATCGTAGCAGTAC
E0	0.0	ACTGATCGTAGCAGTAC	ACGATCTACAC	AACCCCCCGGGATCTTTACCCCACC	25.0	11.0	AC-GATC-TA-CA---C	ACTGATCGTAGCAGTAC
E0	0.0	ACTGATCGTAGCAGTAC	CTGATCGTC	CCCCTTGAAATTCCCGTCCC	20.0	9.0	-CTGATCGT--C-----	ACTGATCGTAGCAGTAC
E0	0.0	ACTGATCGTAGCAGTAC	GATGC	GATGGC	6.0	5.0	---GAT----GC-----	ACTGATCGTAGCAGTAC
E0	0.0	ACTGATCGTAGCAGTAC	CTCAC	CTCACCCCC	9.0	5.0	-CT---C--------AC	ACTGATCGTAGCAGTAC
E0	0.0	ACTGATCGTAGCAGTAC	ACTATCGC	ACCCTAATCGCCCCC	15.0	8.0	ACT-ATCG---C-----	ACTGATCGTAGCAGTAC
E0	0.0	ACTGATCGTAGCAGTAC	ACTGTCGCGTC	ACCCCCTGGTTCCGCCGTTCCC	22.0	11.0	ACTG-TCG---C-GT-C	ACTGATCGTAGCAGTAC
E0	0.0	ACTGATCGTAGCAGTAC	GTCTC	GGTCTTCCC	9.0	5.0	---G-TC-T--C-----	ACTGATCGTAGCAGTAC
E0	0.0	ACTGATCGTAGCAGTAC	ACTGCGTC	ACCCCCCTGGGGGCGTTTCC	20.0	8.0	ACTG--CGT--C-----	ACTGATCGTAGCAGTAC
E0	0.0	ACTGATCGTAGCAGTAC	CTCACGTC	CCCTTCCACGTCC	13.0	8.0	-CT---C--A-C-GT-C	ACTGATCGTAGCAGTAC
E0	0.0	ACTGATCGTAGCAGTAC	ACTCGAGC	AACCCCCTTTCGAAAGCCCC	20.0	8.0	ACT---CG-AGC-----	ACTGATCGTAGCAGTAC
E0	0.0	ACTGATCGTAGCAGTAC	CTCTCAGTC	CCCCTCCTCCAGGTCCC	17.0	9.0	-CT---C-T--CAGT-C	ACTGATCGTAGCAGTAC
E0	0.0	ACTGATCGTAGCAGTAC	A	A	1.0	1.0	A----------------	ACTGATCGTAGCAGTAC
E0	0.0	ACTGATCGTAGCAGTAC	TCTCGCGTC	TTTTCCTTTTCGGCCCCGTCCC	22.0	9.0	-----TC-TCGC-GT-C	ACTGATCGTAGCAGTAC
E0	0.0	ACTGATCGTAGCAGTAC	CTATCTCGTC	CCTATCTCCGTCCC	14.0	10.0	-CT-ATC-T--C-GT-C	ACTGATCGTAGCAGTAC
E0	0.0	ACTGATCGTAGCAGTAC	GATC	GATCC	5.0	4.0	---GAT----------C	ACTGATCGTAGCAGTAC
E0	0.0	ACTGATCGTAGCAGTAC	GACTACGTC	GACCTACGTTTCCCC	15.0	9.0	---GA-C-TA-C-GT-C	ACTGATCGTAGCAGTAC
E0	0.0	ACTGATCGTAGCAGTAC	CTCGC	CCCTCGGCC	9.0	5.0	-CT---CG--------C	ACTGATCGTAGCAGTAC
E0	0.0	ACTGATCGTAGCAGTAC	ACTCTGC	ACCCCTCCTGCCC	13.0	7.0	ACT---C-T-GC-----	ACTGATCGTAGCAGTAC
E0	0.0	ACTGATCGTAGCAGTAC	CTGTGCTC	CCCCCTTTGTGCTCC	15.0	8.0	-CT----GT-GC--T-C	ACTGATCGTAGCAGTAC
E0	0.0	ACTGATCGTAGCAGTAC	ACTGACGTC	ACCCTGAAAAACCGTCC	17.0	9.0	ACTGA-CGT--C-----	ACTGATCGTAGCAGTAC
E0	0.0	ACTGATCGTAGCAGTAC	ACTGTCGTGAGCAGTC	AAAACCCTGGGGGGGTCGGTGAAAGCCAGTCCCCC	35.0	16.0	ACTG-TCGTGAGCAGT-C	ACTGATCGT-AGCAGTAC
E0	0.0	ACTGATCGTAGCAGTAC	ACTGTCGCGTC	ACCCCCTGGTTCCGCCGTTCCC	22.0	11.0	ACTG-TCG---C-GT-C	ACTGATCGTAGCAGTAC
E0	0.0	ACTGATCGTAGCAGTAC	ACTATCTCTC	ACCCCTTAATCCTCCCCTCCC	21.0	10.0	ACT-ATC-T--C--T-C	ACTGATCGTAGCAGTAC
E0	0.0	ACTGATCGTAGCAGTAC	ACTGTCGCGTC	ACCCCCTGGTTCCGCCGTTCCC	22.0	11.0	ACTG-TCG---C-GT-C	ACTGATCGTAGCAGTAC
E0	0.0	ACTGATCGTAGCAGTAC	GATCTGTC	GGGATCCCTTGTCC	14.0	8.0	---GATC-T----GT-C	ACTGATCGTAGCAGTAC
E0	0.0	ACTGATCGTAGCAGTAC	GATCAGTC	GAAATCCCAGGTCC	14.0	8.0	---GAT-----CAGT-C	ACTGATCGTAGCAGTAC
E0	0.0	ACTGATCGTAGCAGTAC	ACTGTCGTC	AAACCTTGTTTCGTTCCC	18.0	9.0	ACTG-TCGT--C-----	ACTGATCGTAGCAGTAC
E0	0.0	ACTGATCGTAGCAGTAC	ACTATCGC	ACCCTAATCGCCCCC	15.0	8.0	ACT-ATCG---C-----	ACTGATCGTAGCAGTAC
E0	0.0	ACTGATCGTAGCAGTAC	CTGATCGCGTAC	CCCCTTGAAAATTCCGCCGTAACC	24.0	12.0	-CTGATCG---C-GTAC	ACTGATCGTAGCAGTAC
E0	0.0	ACTGATCGTAGCAGTAC	GTCTC	GGTCTTCCC	9.0	5.0	---G-TC-T--C-----	ACTGATCGTAGCAGTAC
E0	0.0	ACTGATCGTAGCAGTAC	CTCAC	CTCACCCCC	9.0	5.0	-CT---C--------AC	ACTGATCGTAGCAGTAC
E0	0.0	ACTGATCGTAGCAGTAC	GAC	GGGGAC	6.0	3.0	---G-----------AC	ACTGATCGTAGCAGTAC
E0	0.0	ACTGATCGTAGCAGTAC	ACGCGCGTC	AAAAACCCCCCCGGGGCGGCGGTCCCCC	28.0	9.0	AC-G--CG---C-GT-C	ACTGATCGTAGCAGTAC
E0	0.0	ACTGATCGTAGCAGTAC	ACTGCGTGCGTC	ACCTTGCGTGGCGTCCC	17.0	12.0	ACTG--CGT-GC-GT-C	ACTGATCGTAGCAGTAC
E0	0.0	ACTGATCGTAGCAGTAC	GATCAGTAC	GGGATTCAGTACCC	14.0	9.0	---GAT-----CAGTAC	ACTGATCGTAGCAGTAC
E0	0.0	ACTGATCGTAGCAGTAC	ACTCGTCGC	AAAAAACCCTCCGTTCGGCCC	21.0	9.0	ACT---CGT--C-G--C	ACTGATCGTAGCAGTAC
E0	0.0	ACTGATCGTAGCAGTAC	CTGTCGAGCGC	CCCCTGTCCGAAGCCGC	17.0	11.0	-CTG-TCG-AGC-G--C	ACTGATCGTAGCAGTAC
E0	0.0	ACTGATCGTAGCAGTAC	GATCTC	GGATTCCCTCC	11.0	6.0	---GATC-T--C-----	ACTGATCGTAGCAGTAC
E0	0.0	ACTGATCGTAGCAGTAC	GACTACGTC	GACCTACGTTTCCCC	15.0	9.0	---GA-C-TA-C-GT-C	ACTGATCGTAGCAGTAC
E0	0.0	ACTGATCGTAGCAGTAC	ACTC	ACCCCTCCC	9.0	4.0	AC------------T-C	ACTGATCGTAGCAGTAC
E0	0.0	ACTGATCGTAGCAGTAC	GAGTCGC	GAAGGGTCGCCC	12.0	7.0	---GA--GT--C-G--C	ACTGATCGTAGCAGTAC
E0	0.0	ACTGATCGTAGCAGTAC	TC	TCCC	4.0	2.0	--T-------------C	ACTGATCGTAGCAGTAC
E0	0.0	ACTGATCGTAGCAGTAC	ACTGTCGTCGC	AACCCCCTGTCGTCCCGGGCCCC	23.0	11.0	ACTG-TCGT--C-G--C	ACTGATCGTAGCAGTAC
E0	0.0	ACTGATCGTAGCAGTAC	CTGATCGTGCTC	CCCTGATTTCCCGTGGGGGCCTC	23.0	12.0	-CTGATCGT-GC--T-C	ACTGATCGTAGCAGTAC
E0	0.0	ACTGATCGTAGCAGTAC	CTATC	CCTTAATTCCCC	12.0	5.0	-CT-A---------T-C	ACTGATCGTAGCAGTAC
E0	0.0	ACTGATCGTAGCAGTAC	ACTCGCTC	AAACCCCTTTCCCGCCCCTTCCC	23.0	8.0	ACT---CG---C--T-C	ACTGATCGTAGCAGTAC
E0	0.0	ACTGATCGTAGCAGTAC	ACTGACGTC	ACCCTGAAAAACCGTCC	17.0	9.0	ACTGA-CGT--C-----	ACTGATCGTAGCAGTAC
E0	0.0	ACTGATCGTAGCAGTAC	ACTGATCGTGAC	AACCTGGGGAATCGGGTGGGGAACCCC	27.0	12.0	ACTGATCGT----G-AC	ACTGATCGTAGCAGTAC
E0	0.0	ACTGATCGTAGCAGTAC	GATCTCGCT	GAATTCCTCGGCCT	14.0	9.0	---GATC-TCGC--T--	ACTGATCGTAGCAGTAC
E0	0.0	ACTGATCGTAGCAGTAC	CTGTCGAGCGC	CCCCTGTCCGAAGCCGC	17.0	11.0	-CTG-TCG-AGC-G--C	ACTGATCGTAGCAGTAC
E0	0.0	ACTGATCGTAGCAGTAC	CTC	CCTCCCCC	8.0	3.0	-C------------T-C	ACTGATCGTAGCAGTAC
E0	0.0	ACTGATCGTAGCAGTAC	CATCGTCTC	CCCCCATTCGTCTCC	15.0	9.0	-C--ATCGT--C--T-C	ACTGATCGTAGCAGTAC
E0	0.0	ACTGATCGTAGCAGTAC	ACTC	AAAAACCCCCTCC	13.0	4.0	AC------------T-C	ACTGATCGTAGCAGTAC
E0	0.0	ACTGATCGTAGCAGTAC	CTGATCGTC	CCCCCTTGAATTCCCCGTCC	20.0	9.0	-CTGATCGT--C-----	ACTGATCGTAGCAGTAC
E0	0.0	ACTGATCGTAGCAGTAC	ACTCGTAGTC	AACCCTTCGTTAGGTCC	17.0	10.0	ACT---CGTAG---T-C	ACTGATCGTAGCAGTAC
E0	0.0	ACTGATCGTAGCAGTAC	GATACAGAC	GGGGATACAGGACC	14.0	9.0	---GAT---A-CAG-AC	ACTGATCGTAGCAGTAC
E0	0.0	ACTGATCGTAGCAGTAC	ACATCTAC	ACCAATCTAACC	12.0	8.0	AC--ATC-------TAC	ACTGATCGTAGCAGTAC
E0	0.0	ACTGATCGTAGCAGTAC	ACTACGC	AAACCCTACCCCGCCC	16.0	7.0	ACT-A-CG---C-----	ACTGATCGTAGCAGTAC
E0	0.0	ACTGATCGTAGCAGTAC	ACTGATCGTC	ACCCTGGGAATCGTCC	16.0	10.0	ACTGATCGT--C-----	ACTGATCGTAGCAGTAC
E0	0.0	ACTGATCGTAGCAGTAC	ACGCTCAGTC	AAAAAACCCCCCGGGCTCCCAGGTCCC	27.0	10.0	AC-G--C-T--CAGT-C	ACTGATCGTAGCAGTAC
E0	0.0	ACTGATCGTAGCAGTAC	CTATCTGCGTC	CTAATCTGGGCCGTTTTCCCC	21.0	11.0	-CT-ATC-T-GC-GT-C	ACTGATCGTAGCAGTAC
E0	0.0	ACTGATCGTAGCAGTAC	ACATCTAC	ACCAATCTAACC	12.0	8.0	AC--ATC-------TAC	ACTGATCGTAGCAGTAC
E0	0.0	ACTGATCGTAGCAGTAC	GATCGAGC	GGAAATCCGGAGGGGGGCCC	20.0	8.0	---GATCG-AGC-----	ACTGATCGTAGCAGTAC
E0	0.0	ACTGATCGTAGCAGTAC	ACTGCGCGAC	ACCCCCTGGGGCGGCGGGGGGGACC	25.0	10.0	ACTG--CG---C-G-AC	ACTGATCGTAGCAGTAC
E0	0.0	ACTGATCGTAGCAGTAC	ACTCGTAGCGC	ACCCCTCCGGTTAAGGGCCGC	21.0	11.0	ACT---CGTAGC-G--C	ACTGATCGTAGCAGTAC
E0	0.0	ACTGATCGTAGCAGTAC	ACGTC	ACCCCCCGGGTCC	13.0	5.0	AC-----------GT-C	ACTGATCGTAGCAGTAC
E0	0.0	ACTGATCGTAGCAGTAC	ACTCGC	ACCCTTTTTCCGGCC	15.0	6.0	ACT---CG--------C	ACTGATCGTAGCAGTAC
E0	0.0	ACTGATCGTAGCAGTAC	ACGC	AAAAACCCGGCCC	13.0	4.0	AC-----------G--C	ACTGATCGTAGCAGTAC
E0	0.0	ACTGATCGTAGCAGTAC	ACTGTCGCAC	ACCCCTGGTCGCACCC	16.0	10.0	ACTG-TCG---CA---C	ACTGATCGTAGCAGTAC
E0	0.0	ACTGATCGTAGCAGTAC	ACTGCGAGTC	AAACCTGCGGAGGTCCCCCC	20.0	10.0	ACTG--CG----AGT-C	ACTGATCGTAGCAGTAC
E0	0.0	ACTGATCGTAGCAGTAC	AC	AAACCCCCCCCCCCCCC	17.0	2.0	---------------AC	ACTGATCGTAGCAGTAC
E0	0.0	ACTGATCGTAGCAGTAC	ACTCGTAGTC	AACCCTTCGTTAGGTCC	17.0	10.0	ACT---CGTAG---T-C	ACTGATCGTAGCAGTAC
E0	0.0	ACTGATCGTAGCAGTAC	ACTGATGTAC	ACTTTGGGGAAAATTGTTACCC	22.0	10.0	ACTGAT-------GTAC	ACTGATCGTAGCAGTAC
E0	0.0	ACTGATCGTAGCAGTAC	GCGCGC	GCGGGCCGC	9.0	6.0	---G--CG---C-G--C	ACTGATCGTAGCAGTAC
E0	0.0	ACTGATCGTAGCAGTAC	CTGATCAGCGC	CCCCTGAATTCAGGCCCGCCCCCCCC	26.0	11.0	-CTGATC--AGC-G--C	ACTGATCGTAGCAGTAC
E0	0.0	ACTGATCGTAGCAGTAC	CTCAGTCT	CCCCCTTTCCAGTCT	15.0	8.0	-CTCA--GT--C--T--	ACTGATCGTAGCAGTAC
E0	0.0	ACTGATCGTAGCAGTAC	CGATCAGCAC	CGAAATCCCCAAGCAACC	18.0	10.0	-C-GATC--AGCA---C	ACTGATCGTAGCAGTAC
E0	0.0	ACTGATCGTAGCAGTAC	ACGCTCAGTC	AAAAAACCCCCCGGGCTCCCAGGTCCC	27.0	10.0	AC-G--C-T--CAGT-C	ACTGATCGTAGCAGTAC
E0	0.0	ACTGATCGTAGCAGTAC	CTGATCGCTC	CCCCTGAAAAATCCCGGGCCCTCCCC	26.0	10.0	-CTGATCG---C--T-C	ACTGATCGTAGCAGTAC
E0	0.0	ACTGATCGTAGCAGTAC	ACTGCGCGAC	ACCCCCTGGGGCGGCGGGGGGGACC	25.0	10.0	ACTG--CG---C-G-AC	ACTGATCGTAGCAGTAC
E0	0.0	ACTGATCGTAGCAGTAC	GTC	GTTCCCC	7.0	3.0	-------------GT-C	ACTGATCGTAGCAGTAC
E0	0.0	ACTGATCGTAGCAGTAC	ACTGATCGTAGAC	AACCTGGGGATTTCCGTAGGGGGACCC	27.0	13.0	ACTGATCGTAG----AC	ACTGATCGTAGCAGTAC
E0	0.0	ACTGATCGTAGCAGTAC	ACTATCGC	AAAACCCTATCCCGCC	16.0	8.0	ACT-ATCG---C-----	ACTGATCGTAGCAGTAC
E0	0.0	ACTGATCGTAGCAGTAC	ACTCGTCGC	AAACCCTTCCGGTCGGCCC	19.0	9.0	ACT---CGT--C-G--C	ACTGATCGTAGCAGTAC
E0	0.0	ACTGATCGTAGCAGTAC	GACGTACTC	GACCGTACTCC	11.0	9.0	---GA-CGTA-C--T-C	ACTGATCGTAGCAGTAC
E0	0.0	ACTGATCGTAGCAGTAC	ACGAGCGTC	AAAAACCCCCCGGAGCCGTTCC	22.0	9.0	----A-CG-AGC-GT-C	ACTGATCGTAGCAGTAC
E0	0.0	ACTGATCGTAGCAGTAC	CATCACTCTCA	CCCCAATTTCCAACCCCTCTCCCCCCCA	28.0	11.0	-C--ATC--A-CTCTCA	ACTGATCGTAGCAGTAC
E0	0.0	ACTGATCGTAGCAGTAC	ATCGC	AATTCGCCC	9.0	5.0	----ATCG--------C	ACTGATCGTAGCAGTAC
E0	0.0	ACTGATCGTAGCAGTAC	ACTGTCGTC	AAAACCTGTCCCCGGTTCC	19.0	9.0	ACTG-TCGT--C-----	ACTGATCGTAGCAGTAC
E0	0.0	ACTGATCGTAGCAGTAC	ACTACTCGC	ACCTACTTTTCCCCGC	16.0	9.0	ACT-A-C-T--C-G--C	ACTGATCGTAGCAGTAC
E0	0.0	ACTGATCGTAGCAGTAC	AC	AACCCCC	7.0	2.0	---------------AC	ACTGATCGTAGCAGTAC
E0	0.0	ACTGATCGTAGCAGTAC	ACTATCGTC	AAACCCTATCCGTTCCCCCC	20.0	9.0	ACT-ATCGT--C-----	ACTGATCGTAGCAGTAC
E0	0.0	ACTGATCGTAGCAGTAC	ACTATCGC	AAAACCCTATCCCGCC	16.0	8.0	ACT-ATCG---C-----	ACTGATCGTAGCAGTAC
E0	0.0	ACTGATCGTAGCAGTAC	ATCGCAGC	ATTTCCGCCAGCC	13.0	8.0	----ATC---GCAG--C	ACTGATCGTAGCAGTAC
E0	0.0	ACTGATCGTAGCAGTAC	C	CCC	3.0	1.0	-C---------------	ACTGATCGTAGCAGTAC
E0	0.0	ACTGATCGTAGCAGTAC	ACTGCGCTC	AAAAAAACCTGCGCCCTCCC	20.0	9.0	ACTG--CG---C--T-C	ACTGATCGTAGCAGTAC
E0	0.0	ACTGATCGTAGCAGTAC	ACTGATCGTAGAC	AACCTGGGGATTTCCGTAGGGGGACCC	27.0	13.0	ACTGATCGTAG----AC	ACTGATCGTAGCAGTAC
E0	0.0	ACTGATCGTAGCAGTAC	ACTCGAGCGC	ACCTCCGAGCCGCC	14.0	10.0	ACT---CG-AGC-G--C	ACTGATCGTAGCAGTAC
E0	0.0	ACTGATCGTAGCAGTAC	TAGTC	TTTTAAGGGTCCC	13.0	5.0	--------T---AGT-C	ACTGATCGTAGCAGTAC
E0	0.0	ACTGATCGTAGCAGTAC	CTCACATCTAC	CCTCAAAAACAATCTACCCCCC	22.0	11.0	-CTCA-CAT--C--TAC	ACTGATCGTAGCAGTAC
E0	0.0	ACTGATCGTAGCAGTAC	ACTGTCTC	AACTTTGTTCTCCC	14.0	8.0	ACTG-TC-T--C-----	ACTGATCGTAGCAGTAC
E0	0.0	ACTGATCGTAGCAGTAC	GACGTACTC	GACCGTACTCC	11.0	9.0	---GA-CGTA-C--T-C	ACTGATCGTAGCAGTAC
E0	0.0	ACTGATCGTAGCAGTAC	ACTGTCGC	ACCTTGGGGTCCGGGGCC	18.0	8.0	ACTG-TCG---C-----	ACTGATCGTAGCAGTAC
E0	0.0	ACTGATCGTAGCAGTAC	ACTGTCGC	AACCCTTGGGTTCGCC	16.0	8.0	ACTG-TCG---C-----	ACTGATCGTAGCAGTAC
E0	0.0	ACTGATCGTAGCAGTAC	GTC	GTTCCCC	7.0	3.0	-------------GT-C	ACTGATCGTAGCAGTAC
E0	0.0	ACTGATCGTAGCAGTAC	ACTGC	ACCCCTTGGGGCC	13.0	5.0	ACT----------G--C	ACTGATCGTAGCAGTAC
E0	0.0	ACTGATCGTAGCAGTAC	ACTGTCGTAGCGC	AAAAAAAAACCCTTGTCGGTAGCCCGCCC	29.0	13.0	ACTG-TCGTAGC-G--C	ACTGATCGTAGCAGTAC
E0	0.0	ACTGATCGTAGCAGTAC	ACGATCTAGCAGC	ACCGGAATTTCCCTAGCCCAAGCCC	25.0	13.0	AC-GATC-TAGCAG--C	ACTGATCGTAGCAGTAC
E0	0.0	ACTGATCGTAGCAGTAC	ACTCGAGCGC	ACCCCTTTCCGGAAGGCGGCCCC	23.0	10.0	ACT---CG-AGC-G--C	ACTGATCGTAGCAGTAC
E0	0.0	ACTGATCGTAGCAGTAC	GAGCGTC	GAAGGCCGTCC	11.0	7.0	-------G-AGC-GT-C	ACTGATCGTAGCAGTAC
E0	0.0	ACTGATCGTAGCAGTAC	ACTCTC	AACCCCTCCTCCC	13.0	6.0	ACT---C-------T-C	ACTGATCGTAGCAGTAC
E0	0.0	ACTGATCGTAGCAGTAC	CTCTCATAGCATC	CCTCCCTCCCATAGCCCATCC	21.0	13.0	-CTC-TCATAGCA-T-C	ACTGATCGTAGCAGTAC
E0	0.0	ACTGATCGTAGCAGTAC	AC	AAACCCC	7.0	2.0	---------------AC	ACTGATCGTAGCAGTAC
E0	0.0	ACTGATCGTAGCAGTAC	ACTATCGC	AACCCCTAAAATTCCCCCGCCC	22.0	8.0	ACT-ATCG---C-----	ACTGATCGTAGCAGTAC
E0	0.0	ACTGATCGTAGCAGTAC	ACTGCGCTC	AAAAAAACCTGCGCCCTCCC	20.0	9.0	ACTG--CG---C--T-C	ACTGATCGTAGCAGTAC
E0	0.0	ACTGATCGTAGCAGTAC	ACTCTACGTC	AAACCCTCCCCTAACCCGTCCC	22.0	10.0	ACT---C-TA-C-GT-C	ACTGATCGTAGCAGTAC
E0	0.0	ACTGATCGTAGCAGTAC	ACTCGCGTC	ACCTCCCGCGTTCCCC	16.0	9.0	ACT---CG---C-GT-C	ACTGATCGTAGCAGTAC
E0	0.0	ACTGATCGTAGCAGTAC	ACTATCGTC	AAACCCTATCCGTTCCCCCC	20.0	9.0	ACT-ATCGT--C-----	ACTGATCGTAGCAGTAC
E0	0.0	ACTGATCGTAGCAGTAC	ACTAGCTC	AAAAAAAACCCCTAGGGGCCTTTCCC	26.0	8.0	AC------TAGC--T-C	ACTGATCGTAGCAGTAC
E0	0.0	ACTGATCGTAGCAGTAC	ACTCGTC	ACCCCTTCGGTTTCC	15.0	7.0	ACT---CGT-------C	ACTGATCGTAGCAGTAC
E0	0.0	ACTGATCGTAGCAGTAC	ACTATCGCGC	ACCTAATTTTCGCCGCCCCCC	21.0	10.0	ACT-ATCG---C-G--C	ACTGATCGTAGCAGTAC
E0	0.0	ACTGATCGTAGCAGTAC	ACTGATCGC	AACCTTGGAAATTCCCCGGGGGGGCCCCCC	30.0	9.0	ACTGATCG---C-----	ACTGATCGTAGCAGTAC
E0	0.0	ACTGATCGTAGCAGTAC	ACTCGTAGTC	ACCTTCCGTAAAGTCC	16.0	10.0	ACT---CGTAG---T-C	ACTGATCGTAGCAGTAC
E0	0.0	ACTGATCGTAGCAGTAC	ACTCGC	AACCCCTCGCCC	12.0	6.0	ACT---CG--------C	ACTGATCGTAGCAGTAC
E0	0.0	ACTGATCGTAGCAGTAC	ACTGTCGC	ACCTTGGGGTCCGGGGCC	18.0	8.0	ACTG-TCG---C-----	ACTGATCGTAGCAGTAC
E0	0.0	ACTGATCGTAGCAGTAC	GAGCGTC	GAAGGCCGTCC	11.0	7.0	-------G-AGC-GT-C	ACTGATCGTAGCAGTAC
E0	0.0	ACTGATCGTAGCAGTAC	ACTGTCGC	AACCCTTGGGTTCGCC	16.0	8.0	ACTG-TCG---C-----	ACTGATCGTAGCAGTAC
E0	0.0	ACTGATCGTAGCAGTAC	CTCGTC	CCCCTCCGGTTCC	13.0	6.0	-CT---CGT-------C	ACTGATCGTAGCAGTAC
E0	0.0	ACTGATCGTAGCAGTAC	ACTCGC	AACCCCTCGCCC	12.0	6.0	ACT---CG--------C	ACTGATCGTAGCAGTAC
E0	0.0	ACTGATCGTAGCAGTAC	ACTCGAGCGC	ACCCCTTTCCGGAAGGCGGCC	21.0	10.0	ACT---CG-AGC-G--C	ACTGATCGTAGCAGTAC
E0	0.0	ACTGATCGTAGCAGTAC	ACTCGCGTC	ACCTCCCGCGTTCCCC	16.0	9.0	ACT---CG---C-GT-C	ACTGATCGTAGCAGTAC
E0	0.0	ACTGATCGTAGCAGTAC	AC	AAAAACCCCCC	11.0	2.0	---------------AC	ACTGATCGTAGCAGTAC
E0	0.0	ACTGATCGTAGCAGTAC	ACTCGTACTC	AACCCCTCGTACCCCCTCCCC	21.0	10.0	ACT---CGTA-C--T-C	ACTGATCGTAGCAGTAC
E0	0.0	ACTGATCGTAGCAGTAC	ACTGATCGAGC	AACCTTGGAAATTCCCCGGGGAGGCCCCCC	30.0	11.0	ACTGATCG-AGC-----	ACTGATCGTAGCAGTAC
E0	0.0	ACTGATCGTAGCAGTAC	ACTCTC	AACCCCTCCTCCC	13.0	6.0	ACT---C-------T-C	ACTGATCGTAGCAGTAC
E0	0.0	ACTGATCGTAGCAGTAC	GAGCGTC	GAAGGCCGTCC	11.0	7.0	-------G-AGC-GT-C	ACTGATCGTAGCAGTAC
E0	0.0	ACTGATCGTAGCAGTAC	ACTGTC	AACCTTGGGGGGTCCCCCCCC	21.0	6.0	ACT----------GT-C	ACTGATCGTAGCAGTAC
E0	0.0	ACTGATCGTAGCAGTAC	GTGC	GTGCC	5.0	4.0	-------GT-GC-----	ACTGATCGTAGCAGTAC
E0	0.0	ACTGATCGTAGCAGTAC	ACTCGTCGC	AACCCTTTCCGTTCGCCCCC	20.0	9.0	ACT---CGT--C-G--C	ACTGATCGTAGCAGTAC
E0	0.0	ACTGATCGTAGCAGTAC	GTCGCGTAC	GTTTCGGCGTACCCC	15.0	9.0	---G-TCG---C-GTAC	ACTGATCGTAGCAGTAC
E0	0.0	ACTGATCGTAGCAGTAC	GTCGCGTC	GGTCCCGCGGTCCCCC	16.0	8.0	---G-TCG---C-GT-C	ACTGATCGTAGCAGTAC
E0	0.0	ACTGATCGTAGCAGTAC	TCTC	TCCTCCC	7.0	4.0	-----TC-------T-C	ACTGATCGTAGCAGTAC
E0	0.0	ACTGATCGTAGCAGTAC	TAC	TACCCC	6.0	3.0	--------------TAC	ACTGATCGTAGCAGTAC
E0	0.0	ACTGATCGTAGCAGTAC	CTGACTCGCTC	CCCCTTGGAAACTCCGCTC	19.0	11.0	-CTGA-C-TCGC--T-C	ACTGATCGTAGCAGTAC
E0	0.0	ACTGATCGTAGCAGTAC	CATCGC	CCCATCCCCCGCC	13.0	6.0	-C--ATCG---C-----	ACTGATCGTAGCAGTAC
E0	0.0	ACTGATCGTAGCAGTAC	ACTCGCGTAC	AAACCTTTCCCCGCGTACCCC	21.0	10.0	ACT---CG---C-GTAC	ACTGATCGTAGCAGTAC
E0	0.0	ACTGATCGTAGCAGTAC	ACTCGTC	ACCCTCCGTCC	11.0	7.0	ACT---CGT-------C	ACTGATCGTAGCAGTAC
E0	0.0	ACTGATCGTAGCAGTAC	ACATCGTGC	AAAAAAAACCCAATCGTTGCC	21.0	9.0	AC--ATCGT-GC-----	ACTGATCGTAGCAGTAC
E0	0.0	ACTGATCGTAGCAGTAC	CATATCTC	CCCCCATATTTCCCTCCCCCCC	22.0	8.0	-C--A---TATC--T-C	ACTGATCGTAGCAGTAC
E0	0.0	ACTGATCGTAGCAGTAC	CTAGCGC	CCCTAGCCGC	10.0	7.0	------C-TAGC-G--C	ACTGATCGTAGCAGTAC
E0	0.0	ACTGATCGTAGCAGTAC	AC	AAAAACCCCCC	11.0	2.0	---------------AC	ACTGATCGTAGCAGTAC
E0	0.0	ACTGATCGTAGCAGTAC	GTAC	GGGTACCCCC	10.0	4.0	-------------GTAC	ACTGATCGTAGCAGTAC
E0	0.0	ACTGATCGTAGCAGTAC	GC	GCC	3.0	2.0	---G------------C	ACTGATCGTAGCAGTAC
E0	0.0	ACTGATCGTAGCAGTAC	CTCGC	CCCTCGCCCC	10.0	5.0	-CT---CG--------C	ACTGATCGTAGCAGTAC
E0	0.0	ACTGATCGTAGCAGTAC	ACGCGCA	AACCCCGCCGGCCCA	15.0	7.0	AC-G--CG---CA----	ACTGATCGTAGCAGTAC
E0	0.0	ACTGATCGTAGCAGTAC	ACTCGTAGC	ACCTCCGGTTAGCCCCC	17.0	9.0	ACT---CGTAGC-----	ACTGATCGTAGCAGTAC
E0	0.0	ACTGATCGTAGCAGTAC	GATCGCGC	GGGAATTTCGGCGCCCC	17.0	8.0	---GATCG---C-G--C	ACTGATCGTAGCAGTAC
E0	0.0	ACTGATCGTAGCAGTAC	ACTGTCGC	ACCCCTGTCCGCC	13.0	8.0	ACTG-TCG---C-----	ACTGATCGTAGCAGTAC
E0	0.0	ACTGATCGTAGCAGTAC	TCTC	TCCTCCC	7.0	4.0	-----TC-------T-C	ACTGATCGTAGCAGTAC
E0	0.0	ACTGATCGTAGCAGTAC	ACATCGCGC	ACCCCATTCGCGCCCC	16.0	9.0	AC--ATCG---C-G--C	ACTGATCGTAGCAGTAC
E0	0.0	ACTGATCGTAGCAGTAC	ACTCGCGTC	AAACCTCCCCCGCCGGTCCCCC	22.0	9.0	ACT---CG---C-GT-C	ACTGATCGTAGCAGTAC
E0	0.0	ACTGATCGTAGCAGTAC	ACGATCGCGTC	ACCCCGATCCGCCGTCC	17.0	11.0	AC-GATCG---C-GT-C	ACTGATCGTAGCAGTAC
E0	0.0	ACTGATCGTAGCAGTAC	ACTC	AAACCCTCCCCC	12.0	4.0	AC------------T-C	ACTGATCGTAGCAGTAC
E0	0.0	ACTGATCGTAGCAGTAC	ACTGTCGCGTC	ACCCCTGGGGGTCGCGGGTCC	21.0	11.0	ACTG-TCG---C-GT-C	ACTGATCGTAGCAGTAC
E0	0.0	ACTGATCGTAGCAGTAC	C	CCCCC	5.0	1.0	-C---------------	ACTGATCGTAGCAGTAC
E0	0.0	ACTGATCGTAGCAGTAC	ACTCGC	AAAAAAACCTTCGGGGGGGGCCCCC	25.0	6.0	ACT---CG--------C	ACTGATCGTAGCAGTAC
E0	0.0	ACTGATCGTAGCAGTAC	ACTCTC	AACCTCCTCCCCCC	14.0	6.0	ACT---C-------T-C	ACTGATCGTAGCAGTAC
E0	0.0	ACTGATCGTAGCAGTAC	ACTATCGTGCGC	AAACCCCCTATCGTTGCCGCCC	22.0	12.0	ACT-ATCGT-GC-G--C	ACTGATCGTAGCAGTAC
E0	0.0	ACTGATCGTAGCAGTAC	ACGATCGCATC	AAACCCGGAATCCCCCGCATTTCC	24.0	11.0	AC-GATCG---CA-T-C	ACTGATCGTAGCAGTAC
E0	0.0	ACTGATCGTAGCAGTAC	CATATCTC	CCCCCATATTTCCCTCCCCCCC	22.0	8.0	-C--A---TATC--T-C	ACTGATCGTAGCAGTAC
E0	0.0	ACTGATCGTAGCAGTAC	CTCTC	CCCCTCCCCCTCC	13.0	5.0	-CT---C-------T-C	ACTGATCGTAGCAGTAC
E0	0.0	ACTGATCGTAGCAGTAC	GATCGC	GAAATCCCGCCC	12.0	6.0	---GATCG---C-----	ACTGATCGTAGCAGTAC
E0	0.0	ACTGATCGTAGCAGTAC	ACTGCTC	AAAACCCTGGCCCTCC	16.0	7.0	ACTG--C-T--C-----	ACTGATCGTAGCAGTAC
E0	0.0	ACTGATCGTAGCAGTAC	CTATCAGCGC	CCCCTTAATCAAGGCGCCCC	20.0	10.0	-CT-ATC--AGC-G--C	ACTGATCGTAGCAGTAC
E0	0.0	ACTGATCGTAGCAGTAC	ACTGATCTCTC	AAACCCTGGGAATTCTCCTCC	21.0	11.0	ACTGATC-T--C--T-C	ACTGATCGTAGCAGTAC
E0	0.0	ACTGATCGTAGCAGTAC	ACTAGAGCAC	ACTAAAAGAAGGGGCCACC	19.0	10.0	ACT-A--G-AGCA---C	ACTGATCGTAGCAGTAC
E0	0.0	ACTGATCGTAGCAGTAC	GC	GCC	3.0	2.0	---G------------C	ACTGATCGTAGCAGTAC
E0	0.0	ACTGATCGTAGCAGTAC	ACTCTC	AACCTCCTCCCCCC	14.0	6.0	ACT---C-------T-C	ACTGATCGTAGCAGTAC
E0	0.0	ACTGATCGTAGCAGTAC	ACTCGCGC	AAAAAAACTTTCCGGGCCGCC	21.0	8.0	ACT---CG---C-G--C	ACTGATCGTAGCAGTAC
E0	0.0	ACTGATCGTAGCAGTAC	CTATCGAGTC	CTTATCCGGAAAGGTCC	17.0	10.0	-CT-ATCG----AGT-C	ACTGATCGTAGCAGTAC
E0	0.0	ACTGATCGTAGCAGTAC	ACGCGC	AAACCCCGCCGCC	13.0	6.0	AC-G--CG--------C	ACTGATCGTAGCAGTAC
E0	0.0	ACTGATCGTAGCAGTAC	ACTATCGTGCGC	AAACCCCCTATCGTTGCCGCC	21.0	12.0	ACT-ATCGT-GC-G--C	ACTGATCGTAGCAGTAC
E0	0.0	ACTGATCGTAGCAGTAC	ACTCGC	AAAACCTTCGCCCCC	15.0	6.0	ACT---CG--------C	ACTGATCGTAGCAGTAC
E0	0.0	ACTGATCGTAGCAGTAC	TCTCGTC	TTCCTCCCGGGGTCCCCC	18.0	7.0	-----TC-T--C-GT-C	ACTGATCGTAGCAGTAC
E0	0.0	ACTGATCGTAGCAGTAC	ACTCGC	AAAAAAACCTTCGGGGGGGGCCCCC	25.0	6.0	ACT---CG--------C	ACTGATCGTAGCAGTAC
E0	0.0	ACTGATCGTAGCAGTAC	ACTGTCGC	ACCCCTGTCCGCC	13.0	8.0	ACTG-TCG---C-----	ACTGATCGTAGCAGTAC
E0	0.0	ACTGATCGTAGCAGTAC	C	CCCC	4.0	1.0	-C---------------	ACTGATCGTAGCAGTAC
E0	0.0	ACTGATCGTAGCAGTAC	CTCGTAGTC	CCTTCCGTTAAGGTTTCCCC	20.0	9.0	-CT---CGTAG---T-C	ACTGATCGTAGCAGTAC
E0	0.0	ACTGATCGTAGCAGTAC	ACGATCGCATC	AAACCCGGAATCCCCCGCATTTCC	24.0	11.0	AC-GATCG---CA-T-C	ACTGATCGTAGCAGTAC
E0	0.0	ACTGATCGTAGCAGTAC	ACGC	AAAACCCCCGCC	12.0	4.0	AC-----------G--C	ACTGATCGTAGCAGTAC
E0	0.0	ACTGATCGTAGCAGTAC	ACTCGTCGTC	ACCCTTCGTTCCGGTCC	17.0	10.0	ACT---CGT--C-GT-C	ACTGATCGTAGCAGTAC
E0	0.0	ACTGATCGTAGCAGTAC	CTGATCAGTC	CCCCTGGATCAGGGTTCC	18.0	10.0	-CTGAT-----CAGT-C	ACTGATCGTAGCAGTAC
E0	0.0	ACTGATCGTAGCAGTAC	CTGAGATCGAGC	CCCCTGGGAGGATTCCCGAGGCCC	24.0	12.0	-CTGAGA-TCG-AG--C	ACTGATCGTAGCAGTAC
E0	0.0	ACTGATCGTAGCAGTAC	GTCGCTC	GGTCGCTCCC	10.0	7.0	---G-TCG---C--T-C	ACTGATCGTAGCAGTAC
E0	0.0	ACTGATCGTAGCAGTAC	ACTATCGTAC	AAACCTTATCCGGTACC	17.0	10.0	ACT-ATCGTA-C-----	ACTGATCGTAGCAGTAC
E0	0.0	ACTGATCGTAGCAGTAC	GCTGC	GGCTGCCC	8.0	5.0	---G--C-T-GC-----	ACTGATCGTAGCAGTAC
E0	0.0	ACTGATCGTAGCAGTAC	ACGCGC	AAACCCCGCCGCC	13.0	6.0	AC-G--CG--------C	ACTGATCGTAGCAGTAC
E0	0.0	ACTGATCGTAGCAGTAC	ACTAGCGTC	AAAAACCCTTAAAGGGGGGGGCGTTTCCC	29.0	9.0	AC------TAGC-GT-C	ACTGATCGTAGCAGTAC
E0	0.0	ACTGATCGTAGCAGTAC	CTCGC	CCTCCCCCCCGGGCCC	16.0	5.0	-CT---CG--------C	ACTGATCGTAGCAGTAC
E0	0.0	ACTGATCGTAGCAGTAC	CTCGC	CCTTCCCGCCC	11.0	5.0	-CT---CG--------C	ACTGATCGTAGCAGTAC
E0	0.0	ACTGATCGTAGCAGTAC	ACAGCGTCGTC	AACCCCAGCCCCGTCGTCCC	20.0	11.0	ACAG--CGT--C-GT-C	ACTGATCGTAGCAGTAC
E0	0.0	ACTGATCGTAGCAGTAC	C	CCCC	4.0	1.0	-C---------------	ACTGATCGTAGCAGTAC
E0	0.0	ACTGATCGTAGCAGTAC	CGTC	CGGTTCCC	8.0	4.0	-C-----------GT-C	ACTGATCGTAGCAGTAC
E0	0.0	ACTGATCGTAGCAGTAC	ACGCATC	AAACCCCCGCATCCCC	16.0	7.0	AC--------GCA-T-C	ACTGATCGTAGCAGTAC
E0	0.0	ACTGATCGTAGCAGTAC	GATCGCTC	GGGAATCCGCCTC	13.0	8.0	---GATCG---C--T-C	ACTGATCGTAGCAGTAC
E0	0.0	ACTGATCGTAGCAGTAC	ACTCTCTC	ACCCCCTTCCCTCCTCCC	18.0	8.0	ACT---C-T--C--T-C	ACTGATCGTAGCAGTAC
E0	0.0	ACTGATCGTAGCAGTAC	ACTCGC	ACCCCTTCCGCCCC	14.0	6.0	ACT---CG--------C	ACTGATCGTAGCAGTAC
E0	0.0	ACTGATCGTAGCAGTAC	ACTC	AAAAAAACCCCCCTCCCCC	19.0	4.0	AC------------T-C	ACTGATCGTAGCAGTAC
E0	0.0	ACTGATCGTAGCAGTAC	CTGATCAGTC	CCCCTGGATCAGGGTTCC	18.0	10.0	-CTGAT-----CAGT-C	ACTGATCGTAGCAGTAC
E0	0.0	ACTGATCGTAGCAGTAC	ACTGTGAGTC	AACCTTTGGTGGGGAAGGGGGGTCCC	26.0	10.0	ACT----GT-G-AGT-C	ACTGATCGTAGCAGTAC
E0	0.0	ACTGATCGTAGCAGTAC	ACTATC	ACCCTATCCCC	11.0	6.0	ACT-A---------T-C	ACTGATCGTAGCAGTAC
E0	0.0	ACTGATCGTAGCAGTAC	ACTCAGCGTC	AAAACCCTCAAGGGCCGTCCC	21.0	10.0	ACT---C--AGC-GT-C	ACTGATCGTAGCAGTAC
E0	0.0	ACTGATCGTAGCAGTAC	ACTGCGTC	AAAAAAACCTGCCGTCC	17.0	8.0	ACTG--CGT--C-----	ACTGATCGTAGCAGTAC
E0	0.0	ACTGATCGTAGCAGTAC	AGCGC	AGGCGCC	7.0	5.0	---------AGC-G--C	ACTGATCGTAGCAGTAC
E0	0.0	ACTGATCGTAGCAGTAC	CTCGC	CCCCCCTTCGGCCCC	15.0	5.0	-CT---CG--------C	ACTGATCGTAGCAGTAC
E0	0.0	ACTGATCGTAGCAGTAC	CGCGC	CCCCGCGCCC	10.0	5.0	-C-G--CG--------C	ACTGATCGTAGCAGTAC
E0	0.0	ACTGATCGTAGCAGTAC	CTGAGATCGAGC	CCCCTGGGAGGATTCCCGAGGCCC	24.0	12.0	-CTGAGA-TCG-AG--C	ACTGATCGTAGCAGTAC
E0	0.0	ACTGATCGTAGCAGTAC	ACTGACGC	AAACCTGGGGGGGACGCCCC	20.0	8.0	ACTGA-CG---C-----	ACTGATCGTAGCAGTAC
E0	0.0	ACTGATCGTAGCAGTAC	TC	TTCC	4.0	2.0	--T-------------C	ACTGATCGTAGCAGTAC
E0	0.0	ACTGATCGTAGCAGTAC	ACGTCAGCGC	AACCCCGTCCCAGGGCCGCC	20.0	10.0	AC-G-TC--AGC-G--C	ACTGATCGTAGCAGTAC
E0	0.0	ACTGATCGTAGCAGTAC	GATCGTC	GATCCGTTCCC	11.0	7.0	---GATCGT--C-----	ACTGATCGTAGCAGTAC
E0	0.0	ACTGATCGTAGCAGTAC	ACTCA	ACCCCCTTTCCCCCCCA	17.0	5.0	ACT---C--------A-	ACTGATCGTAGCAGTAC
E0	0.0	ACTGATCGTAGCAGTAC	ACGTCGCGTC	ACCCCCGTCCGCGGTCCCC	19.0	10.0	AC-G-TCG---C-GT-C	ACTGATCGTAGCAGTAC
E0	0.0	ACTGATCGTAGCAGTAC	C	CC	2.0	1.0	-C---------------	ACTGATCGTAGCAGTAC
E0	0.0	ACTGATCGTAGCAGTAC	ACGCGCTC	AAACCCGCGCCTCCC	15.0	8.0	AC-G--CG---C--T-C	ACTGATCGTAGCAGTAC
E0	0.0	ACTGATCGTAGCAGTAC	ACGATCTCGTC	ACCCCGAATCCCTCCGGTTTTCC	23.0	11.0	AC-GATC-T--C-GT-C	ACTGATCGTAGCAGTAC
E0	0.0	ACTGATCGTAGCAGTAC	ACTCTAGTC	AAAACCCCCTCCCTAAAAGGGGTCC	25.0	9.0	ACT---C-TAG---T-C	ACTGATCGTAGCAGTAC
E0	0.0	ACTGATCGTAGCAGTAC	TCGC	TTCCCGCC	8.0	4.0	-----TCG--------C	ACTGATCGTAGCAGTAC
E0	0.0	ACTGATCGTAGCAGTAC	CGC	CCGGGCCC	8.0	3.0	-C-----------G--C	ACTGATCGTAGCAGTAC
E0	0.0	ACTGATCGTAGCAGTAC	CATCGTC	CCCCATTTCCCGTCCCC	17.0	7.0	-C--ATCGT--C-----	ACTGATCGTAGCAGTAC
E0	0.0	ACTGATCGTAGCAGTAC	ACTGTCGCAGTC	AAAACCTTGTCCCGGGGCCAGTCCCC	26.0	12.0	ACTG-TCG---CAGT-C	ACTGATCGTAGCAGTAC
E0	0.0	ACTGATCGTAGCAGTAC	GATCGATAC	GGATTCCCGGGGAAATACCC	20.0	9.0	---GATCG-A----TAC	ACTGATCGTAGCAGTAC
E0	0.0	ACTGATCGTAGCAGTAC	CTCGTC	CTCCCGTCCCC	11.0	6.0	-CT---CGT-------C	ACTGATCGTAGCAGTAC
E0	0.0	ACTGATCGTAGCAGTAC	AGCGC	AGGCGCC	7.0	5.0	---------AGC-G--C	ACTGATCGTAGCAGTAC
E0	0.0	ACTGATCGTAGCAGTAC	CGTC	CCGGTCC	7.0	4.0	-C-----------GT-C	ACTGATCGTAGCAGTAC
E0	0.0	ACTGATCGTAGCAGTAC	ACATCGCGC	AACCCCATCCCCGCCGGCCC	20.0	9.0	AC--ATCG---C-G--C	ACTGATCGTAGCAGTAC
E0	0.0	ACTGATCGTAGCAGTAC	ACTCTCTC	ACCCCCTTCCCTCCTCCC	18.0	8.0	ACT---C-T--C--T-C	ACTGATCGTAGCAGTAC
E0	0.0	ACTGATCGTAGCAGTAC	CTC	CTCC	4.0	3.0	-C------------T-C	ACTGATCGTAGCAGTAC
E0	0.0	ACTGATCGTAGCAGTAC	GATCGTC	GATCCGTTCCC	11.0	7.0	---GATCGT--C-----	ACTGATCGTAGCAGTAC
E0	0.0	ACTGATCGTAGCAGTAC	CTCGC	CCCCCCTTCGGCCCC	15.0	5.0	-CT---CG--------C	ACTGATCGTAGCAGTAC
E0	0.0	ACTGATCGTAGCAGTAC	ACTGTC	AAAAAAACCCCTGGGGTCCC	20.0	6.0	ACT----------GT-C	ACTGATCGTAGCAGTAC
E0	0.0	ACTGATCGTAGCAGTAC	ACTCTCGC	AAACCTTTCCTCGCCCCCCC	20.0	8.0	ACT---C-T--C-G--C	ACTGATCGTAGCAGTAC
E0	0.0	ACTGATCGTAGCAGTAC	ACTATCGTGCGAC	AAAACCCTATCCGGGGTGCCGGACCCCCC	29.0	13.0	ACT-ATCGT-GC-G-AC	ACTGATCGTAGCAGTAC
E0	0.0	ACTGATCGTAGCAGTAC	ACTCGAGACAGAC	AACCCCCCCTCCGAGGACAGGACC	24.0	13.0	AC---TCG-AGACAG-AC	ACTGATCGTAG-CAGTAC
E0	0.0	ACTGATCGTAGCAGTAC	C	CCC	3.0	1.0	-C---------------	ACTGATCGTAGCAGTAC
E0	0.0	ACTGATCGTAGCAGTAC	ACTCTAGTC	AAAACCCCCTCCCTAAAAGGGGTCC	25.0	9.0	ACT---C-TAG---T-C	ACTGATCGTAGCAGTAC
E0	0.0	ACTGATCGTAGCAGTAC	ACTACTC	AACCCCTACCCCTCCC	16.0	7.0	ACT-A-C-T--C-----	ACTGATCGTAGCAGTAC
E0	0.0	ACTGATCGTAGCAGTAC	ACTCGAGCAGC	AACCCCCCCTCCGAGGCCAGGCCC	24.0	11.0	ACT---CG-AGCAG--C	ACTGATCGTAGCAGTAC
E0	0.0	ACTGATCGTAGCAGTAC	ACTCGC	AACCCTCCGGCCCC	14.0	6.0	ACT---CG--------C	ACTGATCGTAGCAGTAC
E0	0.0	ACTGATCGTAGCAGTAC	ACTGTCGCAGTC	AAAACCTTGTCCCGGGGCCAGTCCCC	26.0	12.0	ACTG-TCG---CAGT-C	ACTGATCGTAGCAGTAC
E0	0.0	ACTGATCGTAGCAGTAC	GTCGTCGTC	GGTTCCCCGTCCGTTCCCC	19.0	9.0	---G-TCGT--C-GT-C	ACTGATCGTAGCAGTAC
E0	0.0	ACTGATCGTAGCAGTAC	CATCGTC	CCCCATTTCCCGTCCCC	17.0	7.0	-C--ATCGT--C-----	ACTGATCGTAGCAGTAC
E0	0.0	ACTGATCGTAGCAGTAC	ACTCGTC	AAACCTTTCCGGGGGGTTTCCC	22.0	7.0	ACT---CGT-------C	ACTGATCGTAGCAGTAC
E0	0.0	ACTGATCGTAGCAGTAC	ACGCAC	AACCCCCCGGCCACC	15.0	6.0	AC--------GC---AC	ACTGATCGTAGCAGTAC
E0	0.0	ACTGATCGTAGCAGTAC	ACGC	AAAACCCGGCCCCC	14.0	4.0	AC-----------G--C	ACTGATCGTAGCAGTAC
E0	0.0	ACTGATCGTAGCAGTAC	ACTACGACAGTC	AACCCTACCCGGGGGAAACAAGTTCCCC	28.0	12.0	ACT-A-CG-A-CAGT-C	ACTGATCGTAGCAGTAC
E0	0.0	ACTGATCGTAGCAGTAC	ACTACTC	AACCCCTACCCCTCCC	16.0	7.0	ACT-A-C-T--C-----	ACTGATCGTAGCAGTAC
E0	0.0	ACTGATCGTAGCAGTAC	CTCTC	CCTTCCCTCC	10.0	5.0	-CT---C-------T-C	ACTGATCGTAGCAGTAC
E0	0.0	ACTGATCGTAGCAGTAC	ACGAC	ACCCCCGGGGGACCCC	16.0	5.0	AC-----------G-AC	ACTGATCGTAGCAGTAC
E0	0.0	ACTGATCGTAGCAGTAC	CTGATCGCTC	CCCCTGAATCCCCGCCCTCCCC	22.0	10.0	-CTGATCG---C--T-C	ACTGATCGTAGCAGTAC
E0	0.0	ACTGATCGTAGCAGTAC	ACGTGCGTC	AACCCCCGGTGCCGGGTCC	19.0	9.0	----A-CGT-GC-GT-C	ACTGATCGTAGCAGTAC
E0	0.0	ACTGATCGTAGCAGTAC	ACTC	AAACCCTCCC	10.0	4.0	AC------------T-C	ACTGATCGTAGCAGTAC
E0	0.0	ACTGATCGTAGCAGTAC	GCGC	GCGC	4.0	4.0	---G--CG---C-----	ACTGATCGTAGCAGTAC
E0	0.0	ACTGATCGTAGCAGTAC	ACTCGTAGCGTC	AACCCTTCGTAGCCCGGTCCC	21.0	12.0	ACT---CGTAGC-GT-C	ACTGATCGTAGCAGTAC
E0	0.0	ACTGATCGTAGCAGTAC	CTCGCGC	CCCTTTCCGCCGCC	14.0	7.0	-CT---CG---C-G--C	ACTGATCGTAGCAGTAC
E0	0.0	ACTGATCGTAGCAGTAC	ACTCGTGCGCTC	AACCCTTTCGGTGGCCGCTCCCC	23.0	12.0	ACT---CGT-GCGCT-C	ACTGATCGTAGCAGTAC
E0	0.0	ACTGATCGTAGCAGTAC	ACTGATCGTAGC	ACCTTGGATCCGTTTAGGCCCC	22.0	12.0	ACTGATCGTAGC-----	ACTGATCGTAGCAGTAC
E0	0.0	ACTGATCGTAGCAGTAC	CTCGCGAC	CTTTCCGCCGACCCCCCC	18.0	8.0	-CT---CG---C-G-AC	ACTGATCGTAGCAGTAC
E0	0.0	ACTGATCGTAGCAGTAC	ACGCGTGC	AAACCCGCGGTTGGGGCCCCC	21.0	8.0	AC-G--CGT-GC-----	ACTGATCGTAGCAGTAC
E0	0.0	ACTGATCGTAGCAGTAC	ACTATCGTGCGAC	AAAACCCTATCCGGGGTGCCGGACCCCCC	29.0	13.0	ACT-ATCGT-GC-G-AC	ACTGATCGTAGCAGTAC
E0	0.0	ACTGATCGTAGCAGTAC	CTCGTAGC	CCCTCCGTTAGGCC	14.0	8.0	-CT---CGTAGC-----	ACTGATCGTAGCAGTAC
E0	0.0	ACTGATCGTAGCAGTAC	ACTCGTC	AAACCTTTCCGGGGGGTTTCCC	22.0	7.0	ACT---CGT-------C	ACTGATCGTAGCAGTAC
E0	0.0	ACTGATCGTAGCAGTAC	ACTCGTC	ACCCCCTCGTTCCCC	15.0	7.0	ACT---CGT-------C	ACTGATCGTAGCAGTAC
E0	0.0	ACTGATCGTAGCAGTAC	ACGC	AAAACCCGGCCCCCC	15.0	4.0	AC-----------G--C	ACTGATCGTAGCAGTAC
E0	0.0	ACTGATCGTAGCAGTAC	CTGCGTC	CCCCCCTGCCCGTTTCCCC	19.0	7.0	-CTG--CGT--C-----	ACTGATCGTAGCAGTAC
E0	0.0	ACTGATCGTAGCAGTAC	ACTCGTGCAGC	AACCCCCCCCTCCGTTTTTGCCAGGGGCCCC	31.0	11.0	ACT---CGT-GCAG--C	ACTGATCGTAGCAGTAC
E0	0.0	ACTGATCGTAGCAGTAC	ATCTCGTC	AATCCCCTTCCGTTCC	16.0	8.0	----ATC-T--C-GT-C	ACTGATCGTAGCAGTAC
E0	0.0	ACTGATCGTAGCAGTAC	ACGATCAGCGC	ACCCCGGATCCAGCCCGCCCC	21.0	11.0	AC-GATC--AGC-G--C	ACTGATCGTAGCAGTAC
E0	0.0	ACTGATCGTAGCAGTAC	CTCTC	CCTTCCCTCC	10.0	5.0	-CT---C-------T-C	ACTGATCGTAGCAGTAC
E0	0.0	ACTGATCGTAGCAGTAC	ATCTCGC	ATTCCTCGCCC	11.0	7.0	----ATC-T--C-G--C	ACTGATCGTAGCAGTAC
E0	0.0	ACTGATCGTAGCAGTAC	GTCGTAGC	GGTTCCCCGTAAGGGGCCC	19.0	8.0	---G-TCGTAGC-----	ACTGATCGTAGCAGTAC
E0	0.0	ACTGATCGTAGCAGTAC	ACGCGTGC	AAACCCGCGGTTGGGGCCCCC	21.0	8.0	AC-G--CGT-GC-----	ACTGATCGTAGCAGTAC
E0	0.0	ACTGATCGTAGCAGTAC	ACTCGCAC	AAACCCCTCCCGCACC	16.0	8.0	ACT---CG---CA---C	ACTGATCGTAGCAGTAC
E0	0.0	ACTGATCGTAGCAGTAC	AGTCTC	AAGTTTCCTCC	11.0	6.0	A--G-TC-T--C-----	ACTGATCGTAGCAGTAC
E0	0.0	ACTGATCGTAGCAGTAC	TCAGC	TTCCAAGGGGCCC	13.0	5.0	-----TC--AGC-----	ACTGATCGTAGCAGTAC
E0	0.0	ACTGATCGTAGCAGTAC	GTCGC	GGGTCGCCCCC	11.0	5.0	---G-TCG---C-----	ACTGATCGTAGCAGTAC
E0	0.0	ACTGATCGTAGCAGTAC	ACTGCGCGC	AACCCTTGCCGCGGGGCCC	19.0	9.0	ACTG--CG---C-G--C	ACTGATCGTAGCAGTAC
E0	0.0	ACTGATCGTAGCAGTAC	ACTCGCGTC	AAACCCCTCCCGCGGTCCC	19.0	9.0	ACT---CG---C-GT-C	ACTGATCGTAGCAGTAC
E0	0.0	ACTGATCGTAGCAGTAC	ACTCGCGTC	AAAAACCCCTCGGGGGGCGGTTCC	24.0	9.0	ACT---CG---C-GT-C	ACTGATCGTAGCAGTAC
E0	0.0	ACTGATCGTAGCAGTAC	ACTCGTC	AAACTCCCGGGGGGGTCCC	19.0	7.0	ACT---CGT-------C	ACTGATCGTAGCAGTAC
E0	0.0	ACTGATCGTAGCAGTAC	ACTCGTCTC	AAAACCCTCCGGTTCTCCCC	20.0	9.0	ACT---CGT--C--T-C	ACTGATCGTAGCAGTAC
E0	0.0	ACTGATCGTAGCAGTAC	CTCAGC	CTCCAGCCCC	10.0	6.0	-CT--------CAG--C	ACTGATCGTAGCAGTAC
E0	0.0	ACTGATCGTAGCAGTAC	CGAC	CGACCCCC	8.0	4.0	-C-----------G-AC	ACTGATCGTAGCAGTAC
E0	0.0	ACTGATCGTAGCAGTAC	ACTATCGTC	AACCTAAAAATCCCCGTC	18.0	9.0	ACT-ATCGT--C-----	ACTGATCGTAGCAGTAC
E0	0.0	ACTGATCGTAGCAGTAC	ACACTGCGAC	AACCACCCTGCCGACCC	17.0	10.0	AC--A-C-T-GC-G-AC	ACTGATCGTAGCAGTAC
E0	0.0	ACTGATCGTAGCAGTAC	GTAC	GTACCCCCC	9.0	4.0	-------------GTAC	ACTGATCGTAGCAGTAC
E0	0.0	ACTGATCGTAGCAGTAC	ACTCGCGC	AAACTCGCCGCCC	13.0	8.0	ACT---CG---C-G--C	ACTGATCGTAGCAGTAC
E0	0.0	ACTGATCGTAGCAGTAC	AT	ATT	3.0	2.0	A-------------T--	ACTGATCGTAGCAGTAC
E0	0.0	ACTGATCGTAGCAGTAC	ACTCGCGTC	AAACCCCTCCCGCGGTCCC	19.0	9.0	ACT---CG---C-GT-C	ACTGATCGTAGCAGTAC
[truncated: 557,356 more rows]
