# Supplementary material for: Terminator-free template-independent enzymatic DNA synthesis for digital information storage
Source: Nat Commun. 2019 Jun 3;10:2383. doi: 10.1038/s41467-019-10258-1 (PMC6546792; doi:10.1038/s41467-019-10258-1)
Supplement: Supplementary file 4 — Source Data [file 41467_2019_10258_MOESM4_ESM.zip › SourceData/E0-E4/E1-E4_MAP_decoding/Eureka-MAP-Decoding-Results/E2/E2-map-decoding-read-threshold-4.txt]

25 0 8000
50 0 7928
100 1 5579
150 15 2506
200 15 1608
250 21 1170
300 53 939
350 115 715
400 215 475
450 305 306
500 361 221
550 423 109
600 466 49
650 471 41
700 488 16
750 494 10
800 499 1
850 499 1
900 500 0
950 497 3
1000 499 1
1050 499 1
1100 500 0
1150 499 1
1200 500 0
1250 500 0
1300 500 0
1350 500 0
1400 500 0
1450 498 2
1500 499 1
