# Supplementary material for: Terminator-free template-independent enzymatic DNA synthesis for digital information storage
Source: Nat Commun. 2019 Jun 3;10:2383. doi: 10.1038/s41467-019-10258-1 (PMC6546792; doi:10.1038/s41467-019-10258-1)
Supplement: Supplementary file 4 — Source Data [file 41467_2019_10258_MOESM4_ESM.zip › SourceData/E0-E4/E1-E4_MAP_decoding/Eureka-MAP-Decoding-Results/E2/E2-map-decoding-read-threshold-5.txt]

25 0 8000
50 0 7985
100 0 7466
150 4 4876
200 6 2728
250 13 1850
300 18 1400
350 12 1225
400 44 992
450 86 780
500 172 572
550 245 413
600 272 345
650 334 247
700 386 167
750 431 101
800 455 65
850 477 38
900 486 21
950 493 13
1000 499 1
1050 499 1
1100 500 0
1150 499 2
1200 500 0
1250 500 0
1300 499 2
1350 500 0
1400 500 0
1450 500 0
1500 500 0
