# Supplementary material for: Terminator-free template-independent enzymatic DNA synthesis for digital information storage
Source: Nat Commun. 2019 Jun 3;10:2383. doi: 10.1038/s41467-019-10258-1 (PMC6546792; doi:10.1038/s41467-019-10258-1)
Supplement: Supplementary file 4 — Source Data [file 41467_2019_10258_MOESM4_ESM.zip › SourceData/E0-E4/E1-E4_MAP_decoding/Eureka-MAP-Decoding-Results/E2/E2-map-decoding-read-threshold-1.txt]

25 273 393
50 415 135
100 442 78
150 473 34
200 476 29
250 479 26
300 480 25
350 480 24
400 474 33
450 482 20
500 486 16
550 486 16
600 487 17
650 488 13
700 498 2
750 499 1
800 493 8
850 500 0
900 497 4
950 499 1
1000 500 0
1050 500 0
1100 499 1
1150 500 0
1200 500 0
1250 500 0
1300 500 0
1350 500 0
1400 500 0
1450 500 0
1500 500 0
