# Supplementary material for: Terminator-free template-independent enzymatic DNA synthesis for digital information storage
Source: Nat Commun. 2019 Jun 3;10:2383. doi: 10.1038/s41467-019-10258-1 (PMC6546792; doi:10.1038/s41467-019-10258-1)
Supplement: Supplementary file 4 — Source Data [file 41467_2019_10258_MOESM4_ESM.zip › SourceData/E0-E4/E1-E4_MAP_decoding/Eureka-MAP-Decoding-Results/E2/E2-plain-filter-decoding.txt]

25 137 1786
50 288 2386
75 381 2600
100 469 2453
125 550 2548
150 614 2239
175 663 2076
200 707 1893
225 777 1687
250 799 1512
275 838 1147
300 844 1336
325 882 1024
350 884 1055
375 905 880
400 930 616
425 937 584
450 928 658
475 947 480
500 964 338
525 957 435
550 973 243
575 973 257
600 974 268
650 986 132
700 990 82
750 992 78
800 994 58
850 994 66
900 996 50
950 996 43
1000 998 22
1050 1000 0
1100 1000 0
1150 998 28
1200 999 6
1250 1000 0
1300 1000 0
1350 999 14
1400 1000 0
1450 1000 0
1500 1000 0
