# Supplementary material for: Terminator-free template-independent enzymatic DNA synthesis for digital information storage
Source: Nat Commun. 2019 Jun 3;10:2383. doi: 10.1038/s41467-019-10258-1 (PMC6546792; doi:10.1038/s41467-019-10258-1)
Supplement: Supplementary file 4 — Source Data [file 41467_2019_10258_MOESM4_ESM.zip › SourceData/E0-E4/E1-E4_MAP_decoding/Eureka-MAP-Decoding-Results/E2/E2-map-decoding-read-threshold-2.txt]

25 13 5141
50 53 1672
100 141 738
150 312 304
200 419 120
250 463 49
300 474 30
350 481 21
400 488 15
450 497 3
500 499 1
550 497 6
600 498 2
650 495 5
700 497 4
750 493 7
800 495 6
850 493 7
900 491 9
950 493 7
1000 494 7
1050 490 11
1100 496 4
1150 498 3
1200 496 4
1250 494 6
1300 495 5
1350 497 3
1400 499 1
1450 496 4
1500 497 3
