# Supplementary material for: Terminator-free template-independent enzymatic DNA synthesis for digital information storage
Source: Nat Commun. 2019 Jun 3;10:2383. doi: 10.1038/s41467-019-10258-1 (PMC6546792; doi:10.1038/s41467-019-10258-1)
Supplement: Supplementary file 4 — Source Data [file 41467_2019_10258_MOESM4_ESM.zip › SourceData/E0-E4/E1-E4_MAP_decoding/Eureka-MAP-Decoding-Results/E2/E2-map-decoding-read-threshold-3.txt]

25 0 7938
50 6 6440
100 22 2049
150 37 1190
200 86 822
250 213 488
300 290 344
350 385 171
400 433 85
450 475 32
500 486 16
550 496 6
600 497 3
650 497 3
700 497 4
750 497 4
800 499 1
850 498 2
900 500 0
950 499 1
1000 497 3
1050 498 2
1100 498 3
1150 498 2
1200 499 1
1250 498 2
1300 496 4
1350 498 4
1400 500 0
1450 500 0
1500 499 1
