# Supplementary material for: Terminator-free template-independent enzymatic DNA synthesis for digital information storage
Source: Nat Commun. 2019 Jun 3;10:2383. doi: 10.1038/s41467-019-10258-1 (PMC6546792; doi:10.1038/s41467-019-10258-1)
Supplement: Supplementary file 4 — Source Data [file 41467_2019_10258_MOESM4_ESM.zip › SourceData/E0-E4/E1-E4_MAP_decoding/Eureka-MAP-Decoding-Results/E2/E2-best-map-decoding.txt]

25 273 1
50 415 1
100 442 1
150 473 1
200 476 1
250 479 1
300 480 1
350 481 2
400 488 2
450 497 2
500 499 2
550 497 2
600 498 2
650 497 3
700 497 3
750 497 3
800 499 4
850 499 4
900 500 4
950 497 4
1000 499 4
1050 499 4
1100 500 5
1150 499 5
1200 500 5
1250 500 5
1300 499 5
1350 500 5
1400 500 5
1450 500 5
1500 500 5
