# Supplementary material for: Terminator-free template-independent enzymatic DNA synthesis for digital information storage
Source: Nat Commun. 2019 Jun 3;10:2383. doi: 10.1038/s41467-019-10258-1 (PMC6546792; doi:10.1038/s41467-019-10258-1)
Supplement: Supplementary file 4 — Source Data [file 41467_2019_10258_MOESM4_ESM.zip › SourceData/E0-E4/E1-E4_MAP_decoding/Eureka-MAP-Decoding-Results/E3/E3-best-map-decoding.txt]

25 240 1
50 305 1
100 334 1
150 381 1
200 394 1
250 389 2
300 412 2
350 421 2
400 421 2
450 430 2
500 450 3
550 460 3
600 471 3
650 471 3
700 470 3
750 473 3
800 471 4
850 487 4
900 493 4
950 488 4
1000 486 4
1050 493 5
1100 492 5
1150 492 5
1200 496 5
1250 493 5
1300 496 5
1350 496 5
1400 494 5
1450 494 5
1500 492 5
