# Supplementary material for: Terminator-free template-independent enzymatic DNA synthesis for digital information storage
Source: Nat Commun. 2019 Jun 3;10:2383. doi: 10.1038/s41467-019-10258-1 (PMC6546792; doi:10.1038/s41467-019-10258-1)
Supplement: Supplementary file 4 — Source Data [file 41467_2019_10258_MOESM4_ESM.zip › SourceData/E0-E4/E1-E4_MAP_decoding/Eureka-MAP-Decoding-Results/E3/E3-map-decoding-read-threshold-4.txt]

25 0 8000
50 0 7966
100 0 6740
150 0 3323
200 20 1683
250 45 1216
300 43 1057
350 96 857
400 147 684
450 196 543
500 277 389
550 350 244
600 402 154
650 417 113
700 452 57
750 466 42
800 471 41
850 487 18
900 493 8
950 488 19
1000 486 20
1050 478 31
1100 486 21
1150 487 18
1200 481 24
1250 488 14
1300 475 30
1350 487 15
1400 480 22
1450 485 20
1500 492 10
