# Supplementary material for: Terminator-free template-independent enzymatic DNA synthesis for digital information storage
Source: Nat Commun. 2019 Jun 3;10:2383. doi: 10.1038/s41467-019-10258-1 (PMC6546792; doi:10.1038/s41467-019-10258-1)
Supplement: Supplementary file 4 — Source Data [file 41467_2019_10258_MOESM4_ESM.zip › SourceData/E0-E4/E1-E4_MAP_decoding/Eureka-MAP-Decoding-Results/E3/E3-map-decoding-read-threshold-5.txt]

25 0 8000
50 0 8000
100 0 7857
150 0 6579
200 4 3692
250 7 2061
300 10 1513
350 23 1313
400 43 1146
450 33 1056
500 79 858
550 123 773
600 180 622
650 221 498
700 294 340
750 334 254
800 393 153
850 422 104
900 448 72
950 465 40
1000 475 31
1050 493 8
1100 492 11
1150 492 11
1200 496 5
1250 493 10
1300 496 6
1350 496 6
1400 494 9
1450 494 8
1500 492 11
