# Supplementary material for: Terminator-free template-independent enzymatic DNA synthesis for digital information storage
Source: Nat Commun. 2019 Jun 3;10:2383. doi: 10.1038/s41467-019-10258-1 (PMC6546792; doi:10.1038/s41467-019-10258-1)
Supplement: Supplementary file 4 — Source Data [file 41467_2019_10258_MOESM4_ESM.zip › SourceData/E0-E4/E1-E4_MAP_decoding/Eureka-MAP-Decoding-Results/E3/E3-map-decoding-read-threshold-1.txt]

25 240 490
50 305 361
100 334 313
150 381 212
200 394 167
250 378 183
300 370 191
350 338 241
400 337 250
450 305 324
500 310 296
550 302 301
600 275 363
650 278 334
700 281 362
750 256 393
800 237 461
850 214 488
900 198 499
950 204 510
1000 203 486
1050 187 519
1100 163 591
1150 142 594
1200 147 567
1250 144 609
1300 121 635
1350 111 646
1400 132 645
1450 114 670
1500 122 651
