# Supplementary material for: Terminator-free template-independent enzymatic DNA synthesis for digital information storage
Source: Nat Commun. 2019 Jun 3;10:2383. doi: 10.1038/s41467-019-10258-1 (PMC6546792; doi:10.1038/s41467-019-10258-1)
Supplement: Supplementary file 4 — Source Data [file 41467_2019_10258_MOESM4_ESM.zip › SourceData/E0-E4/E1-E4_MAP_decoding/Eureka-MAP-Decoding-Results/E3/E3-map-decoding-read-threshold-2.txt]

25 1 5804
50 37 1861
100 120 803
150 267 436
200 349 253
250 389 178
300 412 161
350 421 129
400 421 119
450 430 116
500 439 88
550 455 62
600 446 77
650 442 80
700 446 78
750 453 66
800 435 91
850 420 126
900 419 120
950 402 130
1000 377 178
1050 379 200
1100 369 190
1150 369 212
1200 355 204
1250 348 231
1300 357 228
1350 332 264
1400 331 265
1450 337 239
1500 301 282
