# Supplementary material for: Terminator-free template-independent enzymatic DNA synthesis for digital information storage
Source: Nat Commun. 2019 Jun 3;10:2383. doi: 10.1038/s41467-019-10258-1 (PMC6546792; doi:10.1038/s41467-019-10258-1)
Supplement: Supplementary file 4 — Source Data [file 41467_2019_10258_MOESM4_ESM.zip › SourceData/E0-E4/E1-E4_MAP_decoding/Eureka-MAP-Decoding-Results/E3/E3-map-decoding-read-threshold-3.txt]

25 0 7988
50 0 7346
100 11 2557
150 43 1244
200 82 907
250 155 671
300 229 472
350 344 237
400 389 174
450 416 128
500 450 80
550 460 56
600 471 40
650 471 38
700 470 41
750 473 43
800 462 45
850 464 51
900 468 37
950 466 48
1000 475 33
1050 477 29
1100 483 24
1150 486 18
1200 480 28
1250 477 33
1300 473 35
1350 452 65
1400 458 52
1450 455 69
1500 444 79
