# Supplementary material for: Terminator-free template-independent enzymatic DNA synthesis for digital information storage
Source: Nat Commun. 2019 Jun 3;10:2383. doi: 10.1038/s41467-019-10258-1 (PMC6546792; doi:10.1038/s41467-019-10258-1)
Supplement: Supplementary file 4 — Source Data [file 41467_2019_10258_MOESM4_ESM.zip › SourceData/E0-E4/E1-E4_MAP_decoding/Eureka-MAP-Decoding-Results/E3/E3-plain-filter-decoding.txt]

25 50 2242
50 96 3702
75 155 4308
100 212 4397
125 216 5238
150 250 5502
175 299 5586
200 351 5447
225 359 5637
250 430 5205
275 433 5169
300 454 5130
325 521 4647
350 518 4782
375 557 4509
400 549 4649
425 594 4204
450 587 4367
475 672 3513
500 636 3889
525 689 3440
550 665 3754
575 704 3309
600 709 3256
650 742 2853
700 778 2535
750 805 2221
800 825 2018
850 841 1893
900 847 1869
950 865 1640
1000 871 1521
1050 884 1394
1100 915 1063
1150 916 1029
1200 917 1019
1250 929 891
1300 925 947
1350 937 781
1400 952 590
1450 960 500
1500 962 480
