# Supplementary material for: Terminator-free template-independent enzymatic DNA synthesis for digital information storage
Source: Nat Commun. 2019 Jun 3;10:2383. doi: 10.1038/s41467-019-10258-1 (PMC6546792; doi:10.1038/s41467-019-10258-1)
Supplement: Supplementary file 4 — Source Data [file 41467_2019_10258_MOESM4_ESM.zip › SourceData/E0-E4/E1-E4_MAP_decoding/Eureka-MAP-Decoding-Results/E4/E4-map-decoding-read-threshold-2.txt]

25 44 5730
50 235 1003
100 454 67
150 492 9
200 497 4
250 492 10
300 484 26
350 481 23
400 480 25
450 485 19
500 480 28
550 483 18
600 476 41
650 467 53
700 465 61
750 449 68
800 441 96
850 428 125
900 417 147
950 376 232
1000 340 312
1050 309 369
1100 295 405
1150 278 442
1200 250 530
1250 221 567
1300 192 663
1350 185 676
1400 177 716
1450 170 743
1500 159 794
