# Supplementary material for: Terminator-free template-independent enzymatic DNA synthesis for digital information storage
Source: Nat Commun. 2019 Jun 3;10:2383. doi: 10.1038/s41467-019-10258-1 (PMC6546792; doi:10.1038/s41467-019-10258-1)
Supplement: Supplementary file 4 — Source Data [file 41467_2019_10258_MOESM4_ESM.zip › SourceData/E0-E4/E1-E4_MAP_decoding/Eureka-MAP-Decoding-Results/E4/E4-map-decoding-read-threshold-3.txt]

25 1 7969
50 12 7293
100 199 2112
150 401 230
200 477 29
250 499 1
300 499 1
350 500 0
400 500 0
450 498 2
500 500 0
550 500 0
600 499 1
650 495 5
700 500 0
750 494 9
800 494 7
850 491 12
900 491 10
950 494 6
1000 490 12
1050 492 8
1100 492 11
1150 489 17
1200 486 20
1250 484 21
1300 484 23
1350 473 38
1400 455 65
1450 451 75
1500 443 101
