# Supplementary material for: Terminator-free template-independent enzymatic DNA synthesis for digital information storage
Source: Nat Commun. 2019 Jun 3;10:2383. doi: 10.1038/s41467-019-10258-1 (PMC6546792; doi:10.1038/s41467-019-10258-1)
Supplement: Supplementary file 4 — Source Data [file 41467_2019_10258_MOESM4_ESM.zip › SourceData/E0-E4/E1-E4_MAP_decoding/Eureka-MAP-Decoding-Results/E4/E4-map-decoding-read-threshold-1.txt]

25 396 151
50 436 93
100 396 173
150 408 134
200 413 135
250 398 181
300 339 316
350 316 365
400 243 531
450 240 526
500 170 697
550 171 721
600 145 798
650 135 828
700 127 855
750 109 924
800 103 995
850 110 965
900 84 1117
950 85 1066
1000 86 1088
1050 76 1166
1100 57 1197
1150 46 1248
1200 50 1234
1250 41 1301
1300 23 1353
1350 26 1347
1400 25 1395
