# Supplementary material for: Terminator-free template-independent enzymatic DNA synthesis for digital information storage
Source: Nat Commun. 2019 Jun 3;10:2383. doi: 10.1038/s41467-019-10258-1 (PMC6546792; doi:10.1038/s41467-019-10258-1)
Supplement: Supplementary file 4 — Source Data [file 41467_2019_10258_MOESM4_ESM.zip › SourceData/E0-E4/E1-E4_MAP_decoding/Eureka-MAP-Decoding-Results/E4/E4-map-decoding-read-threshold-4.txt]

25 0 8000
50 1 7969
100 21 7104
150 151 3221
200 308 725
250 442 91
300 489 11
350 495 5
400 500 0
450 499 1
500 500 0
550 500 0
600 500 0
650 500 0
700 500 0
750 500 0
800 500 0
850 500 0
900 500 0
950 500 0
1000 500 0
1050 500 0
1100 500 0
1150 499 1
1200 498 2
1250 499 1
1300 500 0
1350 499 1
1400 498 3
1450 495 6
1500 498 2
