# Supplementary material for: Terminator-free template-independent enzymatic DNA synthesis for digital information storage
Source: Nat Commun. 2019 Jun 3;10:2383. doi: 10.1038/s41467-019-10258-1 (PMC6546792; doi:10.1038/s41467-019-10258-1)
Supplement: Supplementary file 4 — Source Data [file 41467_2019_10258_MOESM4_ESM.zip › SourceData/E0-E4/E1-E4_MAP_decoding/Eureka-MAP-Decoding-Results/E4/E4-best-map-decoding.txt]

25 396 1
50 436 1
100 454 2
150 492 2
200 497 2
250 499 3
300 499 3
350 500 3
400 500 4
450 499 4
500 500 5
550 500 5
600 500 5
650 500 5
700 500 5
750 500 5
800 500 5
850 500 5
900 500 5
950 500 5
1000 500 5
1050 500 5
1100 500 5
1150 500 5
1200 500 5
1250 500 5
1300 500 5
1350 500 5
1400 500 5
1450 500 5
1500 500 5
