# Supplementary material for: Terminator-free template-independent enzymatic DNA synthesis for digital information storage
Source: Nat Commun. 2019 Jun 3;10:2383. doi: 10.1038/s41467-019-10258-1 (PMC6546792; doi:10.1038/s41467-019-10258-1)
Supplement: Supplementary file 4 — Source Data [file 41467_2019_10258_MOESM4_ESM.zip › SourceData/E0-E4/E1-E4_MAP_decoding/Eureka-MAP-Decoding-Results/E4/E4-plain-filter-decoding.txt]

25 214 3095
50 370 3887
75 521 3566
100 613 3190
125 701 2684
150 743 2330
175 818 1772
200 842 1501
225 880 1221
250 890 1139
275 936 674
300 953 477
325 949 549
350 955 485
375 968 356
400 974 296
425 977 262
450 988 141
475 988 143
500 995 64
525 995 58
550 999 14
575 996 47
600 992 97
650 998 16
700 999 11
750 1000 0
800 1000 0
850 1000 0
900 1000 0
950 1000 0
1000 1000 0
1050 1000 0
1100 1000 0
1150 1000 0
1200 1000 0
1250 1000 0
1300 1000 0
1350 1000 0
1400 1000 0
1450 1000 0
1500 1000 0
