# Supplementary material for: Terminator-free template-independent enzymatic DNA synthesis for digital information storage
Source: Nat Commun. 2019 Jun 3;10:2383. doi: 10.1038/s41467-019-10258-1 (PMC6546792; doi:10.1038/s41467-019-10258-1)
Supplement: Supplementary file 4 — Source Data [file 41467_2019_10258_MOESM4_ESM.zip › SourceData/E0-E4/E1-E4_MAP_decoding/Eureka-MAP-Decoding-Results/E4/E4-map-decoding-read-threshold-5.txt]

25 0 8000
50 0 8000
100 0 8000
150 19 7249
200 104 4514
250 244 1613
300 402 242
350 457 72
400 490 10
450 498 2
500 500 0
550 500 0
600 500 0
650 500 0
700 500 0
750 500 0
800 500 0
850 500 0
900 500 0
950 500 0
1000 500 0
1050 500 0
1100 500 0
1150 500 0
1200 500 0
1250 500 0
1300 500 0
1350 500 0
1400 500 0
1450 500 0
1500 500 0
