# Supplementary material for: Terminator-free template-independent enzymatic DNA synthesis for digital information storage
Source: Nat Commun. 2019 Jun 3;10:2383. doi: 10.1038/s41467-019-10258-1 (PMC6546792; doi:10.1038/s41467-019-10258-1)
Supplement: Supplementary file 4 — Source Data [file 41467_2019_10258_MOESM4_ESM.zip › SourceData/E0-E4/E1-E4_MAP_decoding/Eureka-MAP-Decoding-Results/E1/E1-best-map-decoding.txt]

25 286 1
50 348 1
100 394 1
150 421 2
200 457 2
250 464 2
300 482 2
350 487 2
400 492 3
450 485 3
500 492 3
550 494 3
600 499 4
650 499 4
700 497 4
750 499 4
800 500 5
850 498 5
900 499 5
950 500 5
1000 500 5
1050 500 5
1100 500 5
1150 500 5
1200 500 5
1250 499 5
1300 500 5
1350 500 5
1400 500 5
1450 500 5
1500 500 5
