# Supplementary material for: Terminator-free template-independent enzymatic DNA synthesis for digital information storage
Source: Nat Commun. 2019 Jun 3;10:2383. doi: 10.1038/s41467-019-10258-1 (PMC6546792; doi:10.1038/s41467-019-10258-1)
Supplement: Supplementary file 4 — Source Data [file 41467_2019_10258_MOESM4_ESM.zip › SourceData/E0-E4/E1-E4_MAP_decoding/Eureka-MAP-Decoding-Results/E1/E1-map-decoding-read-threshold-3.txt]

25 1 7778
50 9 4817
100 96 844
150 190 520
200 305 284
250 398 134
300 439 81
350 464 47
400 492 10
450 485 17
500 492 10
550 494 8
600 495 6
650 496 4
700 500 0
750 496 5
800 499 1
850 497 3
900 499 1
950 497 3
1000 496 4
1050 493 11
1100 495 8
1150 492 8
1200 490 12
1250 487 16
1300 482 23
1350 472 31
1400 464 44
1450 460 53
1500 456 52
