# Supplementary material for: Terminator-free template-independent enzymatic DNA synthesis for digital information storage
Source: Nat Commun. 2019 Jun 3;10:2383. doi: 10.1038/s41467-019-10258-1 (PMC6546792; doi:10.1038/s41467-019-10258-1)
Supplement: Supplementary file 4 — Source Data [file 41467_2019_10258_MOESM4_ESM.zip › SourceData/E0-E4/E1-E4_MAP_decoding/Eureka-MAP-Decoding-Results/E1/E1-map-decoding-read-threshold-2.txt]

25 33 3530
50 134 794
100 256 397
150 421 126
200 457 58
250 464 49
300 482 22
350 487 19
400 491 15
450 481 27
500 478 32
550 477 32
600 476 28
650 457 57
700 434 85
750 436 78
800 430 92
850 404 133
900 389 144
950 384 160
1000 380 165
1050 375 180
1100 345 210
1150 351 221
1200 337 228
1250 341 240
1300 327 262
1350 319 288
1400 309 292
1450 292 342
1500 286 370
