# Supplementary material for: Terminator-free template-independent enzymatic DNA synthesis for digital information storage
Source: Nat Commun. 2019 Jun 3;10:2383. doi: 10.1038/s41467-019-10258-1 (PMC6546792; doi:10.1038/s41467-019-10258-1)
Supplement: Supplementary file 4 — Source Data [file 41467_2019_10258_MOESM4_ESM.zip › SourceData/E0-E4/E1-E4_MAP_decoding/Eureka-MAP-Decoding-Results/E1/E1-map-decoding-read-threshold-1.txt]

25 286 380
50 348 240
100 394 148
150 384 183
200 322 282
250 314 290
300 290 343
350 264 411
400 223 467
450 233 486
500 207 605
550 185 629
600 153 702
650 124 747
700 137 767
750 104 828
800 103 874
850 68 952
900 61 949
950 53 976
1000 44 996
1050 43 970
1100 37 1016
1150 48 992
1200 40 1007
1250 35 977
1300 39 998
1350 32 1009
1400 35 1036
1450 40 1002
1500 33 1000
