# Supplementary material for: Terminator-free template-independent enzymatic DNA synthesis for digital information storage
Source: Nat Commun. 2019 Jun 3;10:2383. doi: 10.1038/s41467-019-10258-1 (PMC6546792; doi:10.1038/s41467-019-10258-1)
Supplement: Supplementary file 4 — Source Data [file 41467_2019_10258_MOESM4_ESM.zip › SourceData/E0-E4/E1-E4_MAP_decoding/Eureka-MAP-Decoding-Results/E1/E1-map-decoding-read-threshold-5.txt]

25 0 8000
50 0 7976
100 5 6124
150 28 2019
200 54 907
250 88 713
300 157 517
350 241 374
400 327 234
450 372 166
500 421 99
550 453 60
600 478 24
650 487 17
700 490 12
750 494 7
800 500 0
850 498 3
900 499 1
950 500 0
1000 500 0
1050 500 0
1100 500 0
1150 500 0
1200 500 0
1250 499 1
1300 500 0
1350 500 0
1400 500 0
1450 500 0
1500 500 0
