# Supplementary material for: Terminator-free template-independent enzymatic DNA synthesis for digital information storage
Source: Nat Commun. 2019 Jun 3;10:2383. doi: 10.1038/s41467-019-10258-1 (PMC6546792; doi:10.1038/s41467-019-10258-1)
Supplement: Supplementary file 4 — Source Data [file 41467_2019_10258_MOESM4_ESM.zip › SourceData/E0-E4/E1-E4_MAP_decoding/Eureka-MAP-Decoding-Results/E1/E1-map-decoding-read-threshold-4.txt]

25 0 8000
50 0 7619
100 25 2619
150 91 857
200 159 576
250 221 406
300 320 259
350 396 142
400 433 94
450 452 65
500 475 34
550 485 20
600 499 1
650 499 1
700 497 3
750 499 2
800 500 0
850 500 0
900 498 2
950 500 0
1000 500 0
1050 500 0
1100 500 0
1150 500 0
1200 500 0
1250 499 1
1300 499 1
1350 500 0
1400 498 2
1450 499 1
1500 497 3
