# Supplementary material for: Terminator-free template-independent enzymatic DNA synthesis for digital information storage
Source: Nat Commun. 2019 Jun 3;10:2383. doi: 10.1038/s41467-019-10258-1 (PMC6546792; doi:10.1038/s41467-019-10258-1)
Supplement: Supplementary file 4 — Source Data [file 41467_2019_10258_MOESM4_ESM.zip › SourceData/E0-E4/E1-E4_MAP_decoding/Eureka-MAP-Decoding-Results/E1/E1-plain-filter-decoding.txt]

25 170 2579
50 358 2765
75 477 2689
100 598 2130
125 634 1803
150 735 1408
175 755 1297
200 807 980
225 839 831
250 875 686
275 877 579
300 915 331
325 937 330
350 947 239
375 958 215
400 961 148
425 973 110
450 974 97
475 975 84
500 976 79
525 985 65
550 992 19
575 994 16
600 992 49
650 990 52
700 998 2
750 998 13
800 999 11
850 999 1
900 1000 0
950 1000 0
1000 999 1
1050 1000 0
1100 1000 0
1150 1000 0
1200 1000 0
1250 1000 0
1300 1000 0
1350 1000 0
1400 1000 0
1450 1000 0
1500 1000 0
