# Supplementary material for: Terminator-free template-independent enzymatic DNA synthesis for digital information storage
Source: Nat Commun. 2019 Jun 3;10:2383. doi: 10.1038/s41467-019-10258-1 (PMC6546792; doi:10.1038/s41467-019-10258-1)
Supplement: Supplementary file 4 — Source Data [file 41467_2019_10258_MOESM4_ESM.zip › SourceData/E0-E4/E1-E4_MAP_decoding/Eureka-Purified-In-Silico-Sequencing-Data/E3_2and3run.sort.uniq]

  22 TATAGCACGC
  21 TATAGCACAGC
  18 TATAGCGC
  15 TATAGCGCTGAC
  13 TATAGCGCTC
  12 TATAGCGCGC
  10 TATAGCGCTCTC
  10 TATAGCAGCGC
  10 TATAGCACGCTC
   9 TATAGCACAGCTC
   8 TATGCGCTGAC
   8 TATGCGC
   8 TATGCACGAC
   8 TATAGCGAC
   7 TATAGCTGC
   7 TATAGCTC
   7 TATAGCGACTC
   7 TATAGCAGCTGAC
   7 TATAGCACGCGCTC
   6 TGC
   6 TATGCACGC
   6 TATAGCGCGAC
   6 TATAGCACGCTGAC
   6 TATAGCACGCGC
   6 TATAGCAC
   5 TATGCGCTGACTC
   5 TATGCACGCTGACTC
   5 TATGCACGACTC
   5 TATAGCGCTGACTC
   5 TATAGCGCTAC
   5 TATAGCACTCTC
   5 TATAGCACGCTGC
   5 TATAGCACGCTCTC
   5 TATAGCACGCGAC
   5 TATAGCACAGCTGAC
   5 TATAGC
   5 TAGC
   4 TATGCAGCTGACTC
   4 TATGCACGCTGC
   4 TATGCACGCGCTC
   4 TATGCACGCGAC
   4 TATGCACAGCTC
   4 TATGCACAGCGC
   4 TATGCACAGC
   4 TATCAGCTGC
   4 TATCACAGCTGAC
   4 TATCACAGCTC
   4 TATAGCTGAC
   4 TATAGCGTGAC
   4 TATAGCGCTGC
   4 TATAGCAGCTCTC
   4 TATAGCAGCTC
   4 TATAGCACTGC
   4 TATAGCACTGACTC
   4 TATAGCACGTGAC
   4 TATAGCACGCTGACTC
   4 TATAGCACGACTC
   4 TATACAGCTCTC
   4 TATACAGCTC
   4 TAGCAGCTC
   3 TGCGC
   3 TATGCTGAC
   3 TATGCTC
   3 TATGCGCGACTC
   3 TATGCGCGAC
   3 TATGCAGCTC
   3 TATGCACGCTCTC
   3 TATGCACGCTC
   3 TATGCACAGCGACTC
   3 TATGCACACGAC
   3 TATGCAC
   3 TATGACGCTGC
   3 TATGACAGCTC
   3 TATCACAGCTGC
   3 TATCACAGCTGACTC
   3 TATAGCGCTACTC
   3 TATAGCGCGCTC
   3 TATAGCAGTGAC
   3 TATAGCAGCTGC
   3 TATAGCAGC
   3 TATAGCACTC
   3 TATAGCACGCGACTC
   3 TATAGCACGAC
   3 TATAGCACAGCTGC
   3 TATAGCACACTC
   3 TATACACGCTGAC
   3 TATACACGCTACTC
   3 TATACACAGCGC
   3 TAGCGCTGAC
   3 TAGCGCGACTC
   3 TAGCAGCTGACTC
   3 TAGCACAGCTGC
   2 TGCTC
   2 TGCGCGAC
   2 TCTGCTC
   2 TCAGATGACGC
   2 TCACAGCGAC
   2 TATGCGTACTC
   2 TATGCGCTGC
   2 TATGCGCGC
   2 TATGCAGTGC
   2 TATGCAGCGAC
   2 TATGCACTGCTC
   2 TATGCACGCGACTC
   2 TATGCACAGCTGCTC
   2 TATGCACAGCGACT
   2 TATGCACAGAC
   2 TATGAGCGCTC
   2 TATGACGCTGACTC
   2 TATCTAGCTACGC
   2 TATCGTACTC
   2 TATCACTGAC
   2 TATCACGCTGC
   2 TATCACGCTGACTC
   2 TATCACAGCTACTC
   2 TATATAGCGCTC
   2 TATAGCTCTC
   2 TATAGCTCGTCTC
   2 TATAGCTACGC
   2 TATAGCGTC
   2 TATAGCGCTGCTC
   2 TATAGCGCGTC
   2 TATAGCATGAC
   2 TATAGCAGCTGACTC
   2 TATAGCAGCTACTC
   2 TATAGCAGCGCTC
   2 TATAGCAGAGCTC
   2 TATAGCACTGAC
   2 TATAGCACGTGACTC
   2 TATAGCACGTCTGC
   2 TATAGCACGTCTCTC
   2 TATAGCACGTCTC
   2 TATAGCACGTC
   2 TATAGCACGCTACTC
   2 TATAGCACAGTC
   2 TATAGCACAGTAC
   2 TATAGCACAGCTGACTC
   2 TATAGCACAGCGC
   2 TATAGCACAGCGAC
   2 TATAGCACAGAC
   2 TATAGACGCTGTC
   2 TATAGACGCGAC
   2 TATACGCTGACTC
   2 TATACGCTAC
   2 TATACAGCTGACTC
   2 TATACACGCTGC
   2 TATACACGCGC
   2 TATACACAGCGAC
   2 TAGTGCACTGAC
   2 TAGCTC
   2 TAGCGCTGATC
   2 TAGCGCTCT
   2 TAGCACAGTGC
   2 TAGCACAGTC
   2 TAGCACAGCTCTC
   2 TAGATGCACTC
   2 TAGATGC
   2 TAGATAGCAGCGC
   2 TAGATAGCACACGC
   2 TAGAGCTGAC
   2 TAGACGACTC
   2 TACTAGCGC
   2 TACACAGCGAC
   2 CTATAGCAC
   1 TGCGTGACTC
   1 TGCGTG
   1 TGCGCTCTC
   1 TGCGACTCTC
   1 TGCAGCGCTC
   1 TGCACGTC
   1 TGCACGCTGACTC
   1 TGCACGCTGAC
   1 TGCACGCTC
   1 TGCACGC
   1 TGCACAGCTGTC
   1 TGCACAGCAGC
   1 TGCACACTGC
   1 TCTGCTCTC
   1 TCTGCGC
   1 TCTCACGCGAC
   1 TCTC
   1 TCTATGCACGCGAC
   1 TCTATAGTGCAGCTGAC
   1 TCTATAGCGCTC
   1 TCTATAGCAGCTGAC
   1 TCTATAGCAGC
   1 TCTATAGCACGCAC
   1 TCTATAGACAGC
   1 TCTATACGTCACACGC
   1 TCTAGCGCACGCTGACTC
   1 TCTAGCGC
   1 TCTAGAGCGCGCATGAC
   1 TCTACAGCTGACTC
   1 TCGCGCTATCTGCTCACGAGT
   1 TCGCGCTATATGCTCACGAGT
   1 TCATGCGTGACTC
   1 TCATGCGCTC
   1 TCATCTGTACAGCAGACTGC
   1 TCATCACTAGCGACTC
   1 TCATAGCGCGCTATC
   1 TCATAGCACATCTC
   1 TCAGCTACGCACGCTGAC
   1 TCAGCGCACACTCAC
   1 TCAGATCGACGAGCACACGTCTGACTC
   1 TCACGCGAC
   1 TCACGC
   1 TCACAGTGAC
   1 TCACACATCACGCGACTC
   1 TATGCTGC
   1 TATGCTGATC
   1 TATGCTGACTC
   1 TATGCTCAGCGACACAC
   1 TATGCGTGCTC
   1 TATGCGTCGC
   1 TATGCGCTCTGAC
   1 TATGCGCTC
   1 TATGCGCTACTC
   1 TATGCGCTAC
   1 TATGCGCGCGC
   1 TATGCATATACGATACTGCTCAC
   1 TATGCAGTGAC
   1 TATGCAGTC
   1 TATGCAGCTGCTC
   1 TATGCAGCTGC
   1 TATGCAGCTCTC
   1 TATGCAGCTACTC
   1 TATGCAGC
   1 TATGCACTGAC
   1 TATGCACTC
   1 TATGCACTACTC
   1 TATGCACT
   1 TATGCACGTGC
   1 TATGCACGTGAC
   1 TATGCACGTACTC
   1 TATGCACGCTGAC
   1 TATGCACGCTCTCAC
   1 TATGCACGCACTC
   1 TATGCACGATC
   1 TATGCACAGTGC
   1 TATGCACAGTC
   1 TATGCACAGCTGCT
   1 TATGCACAGCTGATC
   1 TATGCACAGCTGACTC
   1 TATGCACAGCTGAC
   1 TATGCACAGCTCTC
   1 TATGCACAGCGCTC
   1 TATGCACAGCGAC
   1 TATGCACACTGATCTC
   1 TATGCACACTGAC
   1 TATGCACACTCTC
   1 TATGCACACGTC
   1 TATGAGCTAC
   1 TATGAGCGTGACTC
   1 TATGAGCGCGACTC
   1 TATGACGCGAC
   1 TATGACAGTACTC
   1 TATGACAGCTGCTC
   1 TATGACAGCTGAC
   1 TATGACAGCGC
   1 TATGACAGC
   1 TATGACACTCTC
   1 TATGACACTACTC
   1 TATGACAC
   1 TATCTGACAGCTACTC
   1 TATCTGAC
   1 TATCTAGCAGCTGACTC
   1 TATCTAGACACTGACTC
   1 TATCTACACAGCGAC
   1 TATCGCTGCTC
   1 TATCGCTGATC
   1 TATCGCTGACTC
   1 TATCGCTGAC
   1 TATCGCTC
   1 TATCGCGCTGACTC
   1 TATCGCGCTC
   1 TATCGCGACTC
   1 TATCGCACAGAC
   1 TATCAGTC
   1 TATCAGTAC
   1 TATCAGCTGACTC
   1 TATCAGCTGAC
   1 TATCAGCTACTC
   1 TATCAGCTAC
   1 TATCAGCGACTC
   1 TATCAGCGAC
   1 TATCAGC
   1 TATCACTGACTC
   1 TATCACTC
   1 TATCACGTC
   1 TATCACGCTGAC
   1 TATCACGCGCTGTGCGC
   1 TATCACGCGCTC
   1 TATCACGCGC
   1 TATCACGC
   1 TATCACAGCTCTC
   1 TATCACAGCTAC
   1 TATCACAGCGCTC
   1 TATCACAGCGC
   1 TATCACAGCGAC
   1 TATCACAGC
   1 TATCACAGACTC
   1 TATC
   1 TATAGTGCGC
   1 TATAGTGCAC
   1 TATAGCTGACTC
   1 TATAGCTCACAGC
   1 TATAGCTATGCAC
   1 TATAGCTAGAGAC
   1 TATAGCGTGATC
   1 TATAGCGTGACTC
   1 TATAGCGTCTCTC
   1 TATAGCGTACTC
   1 TATAGCGTAC
   1 TATAGCGCTATC
   1 TATAGCGCGCTGACTC
   1 TATAGCGCGACTC
   1 TATAGCGCAGCTGC
   1 TATAGCGCACTC
   1 TATAGCGCAC
   1 TATAGCGACGCTGC
   1 TATAGCATGCTC
   1 TATAGCAGTGC
   1 TATAGCAGTGACTC
   1 TATAGCAGTCTGACTC
   1 TATAGCAGTC
   1 TATAGCAGCTAC
   1 TATAGCAGCT
   1 TATAGCAGCGTC
   1 TATAGCAGCGAC
   1 TATAGCAGCATCAGATCGAGA
   1 TATAGCAGCAC
   1 TATAGCAGATCATATACGATACTGCTGC
   1 TATAGCAGACTGAC
   1 TATAGCAGACGCGCTC
   1 TATAGCACTGCTC
   1 TATAGCACTGAGACTC
   1 TATAGCACTACTC
   1 TATAGCACTAC
   1 TATAGCACGTGCTC
   1 TATAGCACGTGC
   1 TATAGCACGTGATC
   1 TATAGCACGTACTC
   1 TATAGCACGCTGTC
   1 TATAGCACGCTGCTC
   1 TATAGCACGCTGAGC
   1 TATAGCACGCTAC
   1 TATAGCACGCACTC
   1 TATAGCACGAGCTCTC
   1 TATAGCACGACTCTC
   1 TATAGCACAGTGAC
   1 TATAGCACAGCTGCTC
   1 TATAGCACAGCTGCAC
   1 TATAGCACAGCGCTC
   1 TATAGCACAGCGACTC
   1 TATAGCACAGCACTC
   1 TATAGCACAGCAC
   1 TATAGCACACTGTC
   1 TATAGCACACTGCTC
   1 TATAGCACACTGAC
   1 TATAGCACACTAC
   1 TATAGCACACGC
   1 TATAGCACACGAC
   1 TATAGAGTGACTC
   1 TATAGAGTGAC
   1 TATAGAGCTGC
   1 TATAGAGCGAC
   1 TATAGAGCACAGCTGCAC
   1 TATAGAGCACAGCGC
   1 TATAGACGCGC
   1 TATAGACGACTC
   1 TATAGACGAC
   1 TATAGACAGTGC
   1 TATAGACAGCTC
   1 TATAGACACACT
   1 TATACTGCTC
   1 TATACTGCGACTC
   1 TATACTACGACTCTC
   1 TATACGCGCGCTC
   1 TATACAGTGC
   1 TATACAGCTGCAC
   1 TATACAGCTGC
   1 TATACAGCTGAC
   1 TATACAGCTACTC
   1 TATACAGCGC
   1 TATACAGCAC
   1 TATACAGC
   1 TATACACTGCTC
   1 TATACACGCTGAGC
   1 TATACACGCTGACTC
   1 TATACACGCTCTGAC
   1 TATACACGCGACTC
   1 TATACACGC
   1 TATACACGATC
   1 TATACACAGCTGC
   1 TATACACAGCTGAC
   1 TATACACACTC
   1 TATACACACGC
   1 TATACACACGACTC
   1 TATACACACAGCATC
   1 TATACAC
   1 TAGTGCGCGCTC
   1 TAGTAGTGCACGCGAC
   1 TAGTAGCGCTC
   1 TAGTAGCGC
   1 TAGTAGCGAC
   1 TAGTAGCACGCTGAC
   1 TAGTAGAGCTC
   1 TAGTAGAGCGCTC
   1 TAGCTGAC
   1 TAGCGTGAC
   1 TAGCGCTGC
   1 TAGCGCTCTC
   1 TAGCGCTC
   1 TAGCGCGAC
   1 TAGCGACTC
   1 TAGCAGCTGC
   1 TAGCAGCACGACTC
   1 TAGCACTGC
   1 TAGCACTCTC
   1 TAGCACTCGC
   1 TAGCACGCGACTC
   1 TAGCACGCGAC
   1 TAGCACGCAC
   1 TAGCACAGCTGAC
   1 TAGCACAGCGAC
   1 TAGCACAGCAGATCATATACGATACTGCTCGTC
   1 TAGCACAGCAC
   1 TAGCACAGAGCGC
   1 TAGCACAGAC
   1 TAGCAC
   1 TAGATGACGCTC
   1 TAGATAGCGCTGC
   1 TAGATAGCGCTGACTC
   1 TAGATAGCGCTC
   1 TAGATAGCGC
   1 TAGATAGCGACTC
   1 TAGATAGCACTACTC
   1 TAGATACACAGCTGAC
   1 TAGAGCGCTGAC
   1 TAGAGAGCTGACTC
   1 TAGACA
   1 TACTAGCACTCTC
   1 TACTAGCACGTGC
   1 TACTAGCACGCGAC
   1 TACTAGACACACTGC
   1 TACTACAGCTC
   1 TACTACAGCACGCTCTC
   1 TACATGACAGCTC
   1 TACATCAGACAGCGC
   1 TACATAGCACGC
   1 TACATAGCACAGCTC
   1 TACATAGCACAGCAC
   1 TACATACACAGCTCTC
   1 TACAGTAGAGCACGCTGAC
   1 TACAGCTGAC
   1 TACACATACGCAGACACGACTAGAGACGC
   1 GCTGAGAGCACACGTCTGACTCAGTCACTCGATCTG
   1 CTCTCTCACTCTCTC
   1 CTATATAGCACGCGC
   1 CTATAGCACTC
   1 CTATAGCACGCTGAC
   1 CTATAGCACGCTC
   1 CTATAGCACGACTC
   1 CTAGCGCGCTC
   1 CTAGCGATC
   1 CGCGAGCACACGTCTGACTCAGTCACTC
   1 CACACTCACACTCTCTC
   1 ATGCATGAC
   1 ATGCAGTGACTC
   1 ATGCACAGCGAC
   1 ATCATATACGATACTGCTCGCGC
   1 ATCATACTCGTGCAGC
   1 ATAGCACGCTGAC
   1 ATAGCACGCGC
   1 ATAGCACAGCTC
   1 AGCACAGCGACTC
   1 ACTAGCACGCGACTC
