# Supplementary material for: Terminator-free template-independent enzymatic DNA synthesis for digital information storage
Source: Nat Commun. 2019 Jun 3;10:2383. doi: 10.1038/s41467-019-10258-1 (PMC6546792; doi:10.1038/s41467-019-10258-1)
Supplement: Supplementary file 4 — Source Data [file 41467_2019_10258_MOESM4_ESM.zip › SourceData/E0-E4/E1-E4_MAP_decoding/Eureka-Purified-In-Silico-Sequencing-Data/E4_2and3run.sort.uniq]

  16 CTCTCATAGATGACTC
  16 CTCATCATGATGACTC
  12 CTCATCAGATGAC
  11 CTCATCATGACTC
  10 CTCTCATAGATGAC
  10 CTCTCAGATGAC
  10 CTCATCTGTGACTC
  10 CTCATCATAGATAC
   9 CTCATCATGATCTC
   9 CTCATCATGAC
   9 CTCATCATATGACTC
   9 CTCATCATAGATGACTC
   8 CTCTCTGATGAC
   8 CTCTCTAGATGACTC
   8 CTCTCATGATGAC
   8 CTCATCTGATGACTC
   8 CTCATCTAGATGAC
   8 CTCATCATAGATGC
   8 CTCATCATAGATGAC
   8 CTCATCATAGATC
   7 CTCTCTGATGACTC
   7 CTCTCATAGTGACTC
   7 CTCTCAGATACTC
   7 CTCATCTGTGAC
   7 CTCATCTGACTC
   7 CTCATCATGATGAC
   7 CTCATCATATGAC
   6 CTCTCTGTGACTC
   6 CTCTCTATGAC
   6 CTCTCATGATGACTC
   6 CTCATCTGAC
   6 CTCATCATGATGCTC
   6 CTCATCATGATC
   6 CTCATCATGATACTC
   6 CTCATCATAGATGCTC
   5 CTCTCTAGATGAC
   5 CTCTCATAGATCTC
   5 CTCATCGATGACTC
   5 CTCATCATGTGACTC
   5 CTCATCATGATGC
   5 CTCATCATGATAC
   5 CTCATCATAGATCTC
   5 CTCATCAGATGC
   5 CTCATCAGATGACTC
   5 CTCATAGATGACTC
   4 CTCTCTGATCTC
   4 CTCTCATATGAC
   4 CTCTCATAGATGC
   4 CTCTCATAGATC
   4 CTCTAGATGAC
   4 CTCATCTGTGCTC
   4 CTCATCTGATCTC
   4 CTCATCTGATC
   4 CTCATCTAGTC
   4 CTCATCTAGATGACTC
   4 CTCATCTAGATAC
   4 CTCATCGATGAC
   4 CTCATCATGAGAC
   4 CTCATCATAGTGAC
   4 CTCATCATAGTCTC
   4 CTCATCATAGATACTC
   4 CTCATCATAGACTC
   4 CTCATCATACTC
   4 CTCATCAGTGACTC
   4 CTCATCAGATGCTC
   4 CTCATCAGATAC
   4 CATCATGTGACTC
   3 CTCTCGATGACTC
   3 CTCTCATGATGC
   3 CTCTCATGATCTC
   3 CTCTCATGACTC
   3 CTCTCATATGACTC
   3 CTCATCTGTAC
   3 CTCATCTGATGC
   3 CTCATCTGATGAC
   3 CTCATCTATGACTC
   3 CTCATCTAGATC
   3 CTCATCTAC
   3 CTCATCGTGACTC
   3 CTCATCGTGAC
   3 CTCATCGACTC
   3 CTCATCATGTGAC
   3 CTCATCATGC
   3 CTCATCATGATGATC
   3 CTCATCATAGAC
   3 CTCATCAGTGAC
   3 CTCATCAGTC
   3 CTCATAGATGAC
   3 CTCACTGATGAC
   3 CTCACATGATGACTC
   3 CATCTGATGACTC
   3 CATCATAGATGC
   3 CATCATAGATGAC
   3 CATCATAGATCTC
   3 CACATGATGACTC
   2 CTCTGATGACTC
   2 CTCTCTGATACTC
   2 CTCTCTGAC
   2 CTCTCTCTACTC
   2 CTCTCTAGATCTC
   2 CTCTCTAGAGATCA
   2 CTCTCGTGACTC
   2 CTCTCGTGAC
   2 CTCTCATGTGAC
   2 CTCTCATGC
   2 CTCTCATGATGCT
   2 CTCTCATGATC
   2 CTCTCATGATACTC
   2 CTCTCATATGC
   2 CTCTCATATAC
   2 CTCTCATAGTGCTC
   2 CTCTCATAGTGC
   2 CTCTCATAGTGAC
   2 CTCTCATAGTCTC
   2 CTCTCATAGTC
   2 CTCTCATAGATGCTC
   2 CTCTCATAGATACTC
   2 CTCTCATAGATAC
   2 CTCTCATAGAGAC
   2 CTCTCATAGAC
   2 CTCTCAGTGACTC
   2 CTCTCAGTGAC
   2 CTCTCAGATGACTC
   2 CTCTATAGATAC
   2 CTCTAGATGACTC
   2 CTCTAGATCTC
   2 CTCGATGACTC
   2 CTCATGATGACTC
   2 CTCATGATACTC
   2 CTCATCTGTCTC
   2 CTCATCTGATGCTC
   2 CTCATCTGAGACTC
   2 CTCATCTATGC
   2 CTCATCTATC
   2 CTCATCTAGTGACTC
   2 CTCATCTAGTCTC
   2 CTCATCTAGATGCTC
   2 CTCATCTAGATGC
   2 CTCATCTAGATACTC
   2 CTCATCTACTC
   2 CTCATCGTACTC
   2 CTCATCGATAGACTC
   2 CTCATCATGTACTC
   2 CTCATCATGAGCTC
   2 CTCATCATC
   2 CTCATCATAGTC
   2 CTCATCATAGTACA
   2 CTCATCATAGTAC
   2 CTCATCATAGAGACTC
   2 CTCATCATAGAGAC
   2 CTCATCAGCTC
   2 CTCATCAGATCTC
   2 CTCATCAGATC
   2 CTCATCAGACTC
   2 CTCATCACTATCTC
   2 CTCATAGTGACTC
   2 CTCATAGATCTC
   2 CTCATAGATACTC
   2 CTCATAGAGC
   2 CTCATAGAGATC
   2 CTCACTAGATGAC
   2 CTCACATATGACTC
   2 CTCACATAGATCTC
   2 CTCACATAGACTC
   2 CTATCAGATGAC
   2 CTATAGTGACTC
   2 CATCTGATGACTCT
   2 CATCATGATGC
   2 CATCATGATGAC
   2 CATCATAGTGAC
   2 CATCATAGATGACTC
   2 CATCATAGAC
   2 CAGATCAGATAC
   1 TCTCTCTGCAGCAC
   1 TCTCATCATAGATAC
   1 TCTCACTACACACGCGC
   1 TCTACATCAGCGCGCTGC
   1 TATGCGCGCACTGACT
   1 TATGCACAGCGC
   1 TACTAGCACGAGCGTGACAC
   1 CTGCATCATAGATAC
   1 CTCTGACATGACTC
   1 CTCTCTGCATGCACAC
   1 CTCTCTGC
   1 CTCTCTGATGTAC
   1 CTCTCTGATGC
   1 CTCTCTGATC
   1 CTCTCTGATACT
   1 CTCTCTGAGATGC
   1 CTCTCTGAGATGAC
   1 CTCTCTCTGATGCTCAC
   1 CTCTCTCTGATGAC
   1 CTCTCTCGACTC
   1 CTCTCTCATCATAGAC
   1 CTCTCTCATAGATGCTC
   1 CTCTCTCATAGATATC
   1 CTCTCTCATAGAGCT
   1 CTCTCTCAGTCTC
   1 CTCTCTCAGATGCTC
   1 CTCTCTCACTC
   1 CTCTCTC
   1 CTCTCTATGACTC
   1 CTCTCTATCGACTC
   1 CTCTCTATATGACTC
   1 CTCTCTATAGATGAC
   1 CTCTCTATAC
   1 CTCTCTAGTGCTC
   1 CTCTCTAGTGCACTC
   1 CTCTCTAGTGAC
   1 CTCTCTAGTACTC
   1 CTCTCTAGC
   1 CTCTCTAGATGACAC
   1 CTCTCTAGATCATACTGCTCTC
   1 CTCTCTAGATC
   1 CTCTCTAGATACTC
   1 CTCTCTAGATAC
   1 CTCTCTAGACTC
   1 CTCTCTAC
   1 CTCTCGTAGATGACTC
   1 CTCTCGATGCTCT
   1 CTCTCGATAC
   1 CTCTCGAC
   1 CTCTCATGTGC
   1 CTCTCATGTGACTC
   1 CTCTCATGTCAC
   1 CTCTCATGTC
   1 CTCTCATGTAC
   1 CTCTCATGCTC
   1 CTCTCATGATCGACTC
   1 CTCTCATGATATC
   1 CTCTCATGATAC
   1 CTCTCATGACTCT
   1 CTCTCATGAC
   1 CTCTCATCTGATGACTC
   1 CTCTCATCATGTGACTC
   1 CTCTCATCATAGATGC
   1 CTCTCATCATAGATCTC
   1 CTCTCATCAGATGACTC
   1 CTCTCATCAGAGAC
   1 CTCTCATCACGACTCAC
   1 CTCTCATATGACTCT
   1 CTCTCATATC
   1 CTCTCATAGTGATC
   1 CTCTCATAGTAC
   1 CTCTCATAGATGTC
   1 CTCTCATAGAGATGAC
   1 CTCTCATAGACTGACTC
   1 CTCTCATAGACTC
   1 CTCTCATAGACAC
   1 CTCTCATACTC
   1 CTCTCAGTGC
   1 CTCTCAGTCTC
   1 CTCTCAGTC
   1 CTCTCAGTAGATGAC
   1 CTCTCAGC
   1 CTCTCAGATC
   1 CTCTCAGATAC
   1 CTCTCAGACTC
   1 CTCTCACGATAC
   1 CTCTCACATGAC
   1 CTCTATGACTC
   1 CTCTAGTGACTC
   1 CTCTAGCAGATCATATACGATACTGCTC
   1 CTCTAGATCATACTGCTCTCTC
   1 CTCTAGATACTC
   1 CTCTAGATAC
   1 CTCTACTGCTC
   1 CTCTACGTC
   1 CTCGTGACTC
   1 CTCGTCTGTGACTC
   1 CTCGTCTAGAGATC
   1 CTCGTCATGATACTC
   1 CTCGCTACTC
   1 CTCGCACACGTCAGACTCAGTCACTCGATC
   1 CTCGATGATCTGCACTC
   1 CTCGATACTC
   1 CTCGAGC
   1 CTCGACGC
   1 CTCATGCATGACTC
   1 CTCATGATGCTC
   1 CTCATGATGAC
   1 CTCATGATAC
   1 CTCATGACTC
   1 CTCATGAC
   1 CTCATCTGTGC
   1 CTCATCTGTC
   1 CTCATCTGTACTC
   1 CTCATCTGCGCTC
   1 CTCATCTGATGAGC
   1 CTCATCTGATATC
   1 CTCATCTGATAC
   1 CTCATCTGACATGAC
   1 CTCATCTCTGACTC
   1 CTCATCTCGC
   1 CTCATCTCGACTC
   1 CTCATCTCATGACTC
   1 CTCATCTCATAG
   1 CTCATCTCACATATGCTC
   1 CTCATCTATGACAC
   1 CTCATCTATGAC
   1 CTCATCTATCGACTC
   1 CTCATCTATAC
   1 CTCATCTAGTAC
   1 CTCATCTAGC
   1 CTCATCTAGATCTC
   1 CTCATCTAGATATC
   1 CTCATCTAGAGACTC
   1 CTCATCTAGAGAC
   1 CTCATCGTC
   1 CTCATCGTATGCTC
   1 CTCATCGTAGATGCTC
   1 CTCATCGCTC
   1 CTCATCGATGTC
   1 CTCATCGATGAGAC
   1 CTCATCGATC
   1 CTCATCGATACTC
   1 CTCATCGAGATCATATACGATACTGCTCGC
   1 CTCATCGACTGACTC
   1 CTCATCATGTGCTC
   1 CTCATCATGTGACTAC
   1 CTCATCATGTCAC
   1 CTCATCATGTACAC
   1 CTCATCATGCGAGAGCAC
   1 CTCATCATGCAGATGAGAG
   1 CTCATCATGATGTAC
   1 CTCATCATGATGCACTC
   1 CTCATCATGATGAGAC
   1 CTCATCATGATCGCTC
   1 CTCATCATGATCGCGAC
   1 CTCATCATGAGC
   1 CTCATCATCTGC
   1 CTCATCATCGCTGACAC
   1 CTCATCATCGATGAC
   1 CTCATCATCAGATGC
   1 CTCATCATCAGATGAC
   1 CTCATCATCAGATAGC
   1 CTCATCATATGTCTC
   1 CTCATCATATGTC
   1 CTCATCATATGCTC
   1 CTCATCATATGC
   1 CTCATCATATCTC
   1 CTCATCATATCAC
   1 CTCATCATATC
   1 CTCATCATATACTC
   1 CTCATCATATAC
   1 CTCATCATAGTGTC
   1 CTCATCATAGTGCTC
   1 CTCATCATAGTGACTC
   1 CTCATCATAGTACTC
   1 CTCATCATAGATGTC
   1 CTCATCATAGAGTCGACTC
   1 CTCATCATAGAGC
   1 CTCATCATACGATCATC
   1 CTCATCAGTCTC
   1 CTCATCAGTACTC
   1 CTCATCAGCGCA
   1 CTCATCAGATGTC
   1 CTCATCAGAGACTC
   1 CTCATCAGAGAC
   1 CTCATCACTAGATGAC
   1 CTCATCACGTGCTC
   1 CTCATCACATGACTC
   1 CTCATCACATAGATAC
   1 CTCATC
   1 CTCATATGC
   1 CTCATATGATACTC
   1 CTCATATGACTC
   1 CTCATATGAC
   1 CTCATATC
   1 CTCATATAGATGACTC
   1 CTCATATAGATAC
   1 CTCATAGTC
   1 CTCATAGTACTC
   1 CTCATAGCTGACTC
   1 CTCATAGC
   1 CTCATAGATC
   1 CTCATAGAGTCTC
   1 CTCATAGAGACTC
   1 CTCATACTCATATGAC
   1 CTCATACTC
   1 CTCATACTAGATGACTC
   1 CTCATACGACTAC
   1 CTCATACATACAGATC
   1 CTCAGTGCAGATCATAGTACGATACGCG
   1 CTCAGTGAC
   1 CTCAGTCTGTGAC
   1 CTCAGATACTC
   1 CTCAGATAC
   1 CTCAGACATCATAC
   1 CTCACTGCTGTGAC
   1 CTCACTGATGC
   1 CTCACTGATGACTC
   1 CTCACTGACTC
   1 CTCACTCTGTGACTC
   1 CTCACTCTGAGATGAC
   1 CTCACTCTCTGATCGTAGCACACGTCTGACTC
   1 CTCACTCTAGATGAC
   1 CTCACTCGATCTC
   1 CTCACTCGATACTC
   1 CTCACTCAGACTGCGTACAC
   1 CTCACTAGTGATC
   1 CTCACTAGTAC
   1 CTCACTAGCTC
   1 CTCACTACAGCGTACTC
   1 CTCACGTCATGTGAC
   1 CTCACGATACTC
   1 CTCACGACATC
   1 CTCACATGTGACTC
   1 CTCACATGAC
   1 CTCACATCAGCACACTC
   1 CTCACATACTAC
   1 CTCACAGTGACTC
   1 CTCACAGATGACTC
   1 CTCACACGTGTCGTC
   1 CTAGATGACTC
   1 CTACTCATGATGACTC
   1 CTACTCACATAGATCTC
   1 CTACATCGTGACTCAC
   1 CTACATCATGACACAC
   1 CTACATATATACTCTC
   1 CGCAGACATCTGCTG
   1 CGAGACGCACGAGA
   1 CATGCAGATCATATACGATACTGCTC
   1 CATGATC
   1 CATCTAGATGACTC
   1 CATCATGTGCTC
   1 CATCATGATGCTC
   1 CATCATCACTCACGCTC
   1 CATCATAGTGACTC
   1 CATCATAGTC
   1 CATCATAGACTC
   1 CATCAGATGCTC
   1 CATCAGATGACTC
   1 CATCAGATGAC
   1 CATCAGATACTC
   1 CATCACTCACTC
   1 CATATCGACATCTCACTC
   1 CATATCACATCTC
   1 CATATATGAC
   1 CATAGTGACTC
   1 CATACAGACTC
   1 CACTCTCATGTGAC
   1 CACTCTCATCATGAC
   1 CACTCTAGATGAC
   1 CACTCATCATATGC
   1 CACTCATCATAGATGAC
   1 CACTCATAGATGAC
   1 CACTCAGCAC
   1 CACTCACATCTGATAC
   1 CACGATACTC
   1 CACATGATGACAC
   1 CACATCATAGATAC
   1 CACATCACTCATAGAGAC
   1 CACATAGATGAC
   1 CACATAGACTC
   1 ATCTAGATCATATACGATACTGCTCTCGC
   1 ACTCTCATCTAGCAGAGC
   1 ACTCATAGATCTC
   1 ACTCAGCTAGTGACTC
   1 ACATCTCAGATGACTC
   1 ACACTGTGAGACGCGTC
   1 ACACGCAGACAGACACGAGACAC
