# Supplementary material for: Terminator-free template-independent enzymatic DNA synthesis for digital information storage
Source: Nat Commun. 2019 Jun 3;10:2383. doi: 10.1038/s41467-019-10258-1 (PMC6546792; doi:10.1038/s41467-019-10258-1)
Supplement: Supplementary file 4 — Source Data [file 41467_2019_10258_MOESM4_ESM.zip › SourceData/E0-E4/E1-E4_MAP_decoding/Eureka-Purified-In-Silico-Sequencing-Data/E2_2and3run.sort.uniq]

  35 CTACTCGTGCTC
  23 CTACTCGTAGCTC
  19 CTACTCGAGCTC
  16 CTACTCGTGCTGTC
  16 CTACTCGTCTC
  15 CTACTCGTGCTCAC
  14 CTACTCGTCTGTC
  14 CTACTCGCTGTC
  12 CTACTCTGCTC
  12 CTACTCGTCGTC
  12 CTACTCGTAGCTGTC
  10 CTACTCGTGCGC
   9 CTACTCGTGCTGC
   9 CTACTCGTGCGTC
   9 CTACTCGTCTCAC
   9 CTACTCGTAGCTCAC
   9 CTACTCGCTCAC
   9 CTACTCGAGCTGTC
   8 CTACTCGTGTGTC
   8 CTACTCGTGC
   8 CTACTCGTAGC
   8 CTACTCGCGTC
   7 CTCTCGTAGCTC
   7 CTACTCGTGTC
   7 CTACTCGTAGCGTC
   7 CTACTCGTAGCGC
   6 CTCTCGTGCTGTC
   6 CTACTCGTGCTGTCAC
   6 CTACTCGTAGCTGTCAC
   6 CTACTCGTACTGTC
   6 CTACTCGCTC
   6 CTACTCGAGCTCAC
   5 CTCTCGTGCTCAC
   5 CTCTCGTCGTCAC
   5 CTCTCGTAGCTGTCAC
   5 CTCTCGTAGCGTC
   5 CTACTCGTCTGC
   5 CTACTCGTCGC
   5 CTACTCGTAGCTAC
   5 CTACTCGCGC
   4 CTCTCGTAGCTGTC
   4 CTCTCGTAGCGTCAC
   4 CTCTCGAGCTGTC
   4 CTACTCTGCTCAC
   4 CTACTCTCTGTC
   4 CTACTCTCTCAC
   4 CTACTCTCTC
   4 CTACTCGTAGCTGC
   4 CTACTCGTACTC
   4 CTACTCGCTGTCAC
   4 CTACTCGAGC
   4 CTACGTGCTGTC
   4 CTACGTAGCTC
   3 GTAGAGTCGAGAGCACACGTCTGACTC
   3 CTCTCGTGCTGTCAC
   3 CTCTCGTGCTC
   3 CTCTCGTCTGTCAC
   3 CTCTCGTAGCTGC
   3 CTCTCGTACTGTC
   3 CTCTCGAGCTCAC
   3 CTCGTGCTCAC
   3 CTCGTAGCTC
   3 CTACTCTGCTGTC
   3 CTACTCTGCGC
   3 CTACTCTAGCTGTC
   3 CTACTCTAGCTC
   3 CTACTCTAGCGTC
   3 CTACTCGTCTGTCAC
   3 CTACTCGTC
   3 CTACTCGTAGCGTCAC
   3 CTACTCGCGTCAC
   3 CTACGTGCTCAC
   3 CTACGTGCTC
   3 CTACGTCTGTCAC
   3 CTACGTCTGTC
   3 CTACGTCTCAC
   3 CTACGAGCTCAC
   3 CTACGAGCTC
   2 CTGACTCGTAGCTC
   2 CTCTCTGCTGTCAC
   2 CTCTCTGCGTC
   2 CTCTCTCTC
   2 CTCTCTAGTC
   2 CTCTCTAGCTGTC
   2 CTCTCTAGCTC
   2 CTCTCGTGTGC
   2 CTCTCGTGTC
   2 CTCTCGTAGTCAC
   2 CTCTCGTAGCTGTAC
   2 CTCTCGTAGCTCAC
   2 CTCTCGCTC
   2 CTCTCGAGCTC
   2 CTCTCGAGC
   2 CTCTCAGCTGTCAC
   2 CTCTCAGCGTC
   2 CTCTAGCTGTC
   2 CTCGTGTCTGTCAC
   2 CTCGTGCTGTCAC
   2 CTCGTCTGTC
   2 CTCGTAGCGTC
   2 CTATCGTGCTGC
   2 CTACTGCTGTCAC
   2 CTACTGCGC
   2 CTACTCTGTGTCAC
   2 CTACTCTGTC
   2 CTACTCTGC
   2 CTACTCTC
   2 CTACTCTAGCTGTCAC
   2 CTACTCTAGCTCAC
   2 CTACTCGTGTGC
   2 CTACTCGTGTCAC
   2 CTACTCGTCGCTCAC
   2 CTACTCGTCGCAC
   2 CTACTCGTCAC
   2 CTACTCGTATGTC
   2 CTACTCGTAGTGTCAC
   2 CTACTCGTAGCTGTAC
   2 CTACTCGTACGTC
   2 CTACTCGCTGCGC
   2 CTACTCGCTGCAC
   2 CTACTCGC
   2 CTACTCGAGTGC
   2 CTACTCGAGCTGC
   2 CTACTCGAGCTAGAC
   2 CTACTCGAGCGTC
   2 CTACTCGACGTCAC
   2 CTACTCGAC
   2 CTACTCAGCTGC
   2 CTACTCAGCGC
   2 CTACTCAGCAC
   2 CTACGTGCGTC
   2 CTACGTCGTC
   2 CTACGTCAC
   2 CTACGTAGCTGTCAC
   2 CTACGTAGCTGTC
   2 CTACGTAGCTCAC
   2 CTACGTAGCGCAC
   2 CTACGCTGTCAC
   2 CTACGCTAC
   2 CTACGCGTC
   2 CTACGCGC
   2 CTACGAGCGC
   2 CACTCGTGCTGTC
   2 CACTACTCGTC
   2 CACTACTCGCTC
   1 TCTGCTCAGATCGAGCACACGTCTGACTC
   1 TCTCGTAGCTCAC
   1 TCTCACACTCACGCTGCAGTC
   1 TCACATAGCACTGC
   1 GTGCAGATCATATACGATACTGCGCTC
   1 GCTCAGATCGAGTCTC
   1 GCAGATCGAGTCTC
   1 CTGACGCTGCAC
   1 CTCTGTGCTGTC
   1 CTCTGTGCTCAC
   1 CTCTGCTCAC
   1 CTCTGCTC
   1 CTCTGCGAC
   1 CTCTGCATGCAC
   1 CTCTCTGTGTC
   1 CTCTCTGTGCAC
   1 CTCTCTGCTGTC
   1 CTCTCTGCTC
   1 CTCTCTGCGTCGC
   1 CTCTCTCGTAGCTCTC
   1 CTCTCTCGTAGCTC
   1 CTCTCTAGTGTC
   1 CTCTCTAGCTGC
   1 CTCTCTAGCTCGCGAGCGATGAGAC
   1 CTCTCTAGCTCAC
   1 CTCTCTAGCGCAC
   1 CTCTCGTGTGTCAC
   1 CTCTCGTGCTGTCTC
   1 CTCTCGTGCTGTCA
   1 CTCTCGTGCTGC
   1 CTCTCGTGCGTCAC
   1 CTCTCGTGCGTC
   1 CTCTCGTGCGCAC
   1 CTCTCGTGCGC
   1 CTCTCGTGCACTGTC
   1 CTCTCGTGC
   1 CTCTCGTCTGTC
   1 CTCTCGTCTCGTC
   1 CTCTCGTCTCAC
   1 CTCTCGTCTC
   1 CTCTCGTCTAGTCT
   1 CTCTCGTCTAGC
   1 CTCTCGTCGTC
   1 CTCTCGTCAC
   1 CTCTCGTC
   1 CTCTCGTAGTGTC
   1 CTCTCGTAGTGATC
   1 CTCTCGTAGCGC
   1 CTCTCGTAGCAC
   1 CTCTCGTAGC
   1 CTCTCGTAGATC
   1 CTCTCGTAGAGCTGAGC
   1 CTCTCGTAGACTCTC
   1 CTCTCGTACTGTCAC
   1 CTCTCGTACTGCAC
   1 CTCTCGCTGTC
   1 CTCTCGCTCAC
   1 CTCTCGCGC
   1 CTCTCGCAGATCGAGAGTACACGTCTGAC
   1 CTCTCGCAGATCGAGACACGTCTGACTC
   1 CTCTCGCAC
   1 CTCTCGAGTGTCAC
   1 CTCTCGAGCTGC
   1 CTCTCGAGCAC
   1 CTCTCGACTGTCAC
   1 CTCTCGACTC
   1 CTCTCATGCTGTC
   1 CTCTCAGCTCTC
   1 CTCTCAGC
   1 CTCTCAGACATC
   1 CTCTCACTCATCGAGAG
   1 CTCTCAC
   1 CTCTATCTCGTGACGC
   1 CTCTAGTGTC
   1 CTCTAGCTGCAGAGCGAGAGCAC
   1 CTCTAGCAGAC
   1 CTCTAGATGACTC
   1 CTCTACTGCGTCAC
   1 CTCTACTCGTAGC
   1 CTCTACTCGTACTGTCAC
   1 CTCTACTCGCTC
   1 CTCTACTCGAGCTC
   1 CTCTACTCGACGTCAC
   1 CTCTACTCATCTCACAC
   1 CTCTACGTCTCAC
   1 CTCTACGTAGTC
   1 CTCTACGAGCGTCA
   1 CTCTACATCGAC
   1 CTCTACACTAGCGTCACGC
   1 CTCTACACGCAGACGACACAC
   1 CTCGTGTGTC
   1 CTCGTGCGTCAC
   1 CTCGTGCACTGCTACGCTC
   1 CTCGTCTGTCAC
   1 CTCGTCGTCAC
   1 CTCGTCGCTCAC
   1 CTCGTCAGCTCGAGAC
   1 CTCGTAGCTGTCAC
   1 CTCGTAGCTGC
   1 CTCGTAGCTCAC
   1 CTCGTAGCGCAC
   1 CTCGTACGC
   1 CTCGCTC
   1 CTCGCGCTCAGAGAGAGA
   1 CTCGCGCGCAGAGCACACTGCACTC
   1 CTCGCAGAGCTCAGAGCAGACGTGCACACTCTG
   1 CTCGCAGACTCAC
   1 CTCGAGCTCAC
   1 CTCGAGCAGATCAGATCGCACGTCTGACTC
   1 CTCGACTCAC
   1 CTCATCTGTC
   1 CTCAGCTGC
   1 CTCAGCTC
   1 CTCAGCGCGTCTCAC
   1 CTCAGCGCGCGCAC
   1 CTCAGAGCGCACGTACTCAGTCACTCGA
   1 CTCAGACAGACACACACGCTGAC
   1 CTCACTGTCGTCAC
   1 CTCACTCTCTGCTGC
   1 CTCACTCTAGCGCGC
   1 CTCACTCGTGCTGTC
   1 CTCACTCGTGCGC
   1 CTCACTCGTAGCGTC
   1 CTCACTCGAGCTCAC
   1 CTCACGTGCGTC
   1 CTCACGCTC
   1 CTCACGCGC
   1 CTCACATACGAC
   1 CTCACACGTAGCTGCTAC
   1 CTCACACACTCGTAGCTC
   1 CTATCTCGTCAC
   1 CTATCTCGCTGTC
   1 CTATCGTGCAC
   1 CTATCGTGC
   1 CTATCGTAGCTCAC
   1 CTATCGCGC
   1 CTATACTCGTC
   1 CTATACTCGCGC
   1 CTAGCTGTC
   1 CTAGCTCGTCTCAC
   1 CTAGCTCGCTGTCAC
   1 CTAGCGTGC
   1 CTAGCACGTGC
   1 CTAGACGTGCGC
   1 CTAGACGCTC
   1 CTACTGTGTGTCACAC
   1 CTACTGTGCTGTC
   1 CTACTGTAGCGTCAC
   1 CTACTGCTGTC
   1 CTACTGAGCTCGTC
   1 CTACTGAGCTCAC
   1 CTACTGACTCAC
   1 CTACTCTGTGTC
   1 CTACTCTGTGCTC
   1 CTACTCTGTCGTC
   1 CTACTCTGTAGCTC
   1 CTACTCTCTCAGATCGA
   1 CTACTCTCGTGCTC
   1 CTACTCTCGTGCGC
   1 CTACTCTCGTCAC
   1 CTACTCTCGTC
   1 CTACTCTCGTAGCTC
   1 CTACTCTCAC
   1 CTACTCTAGTC
   1 CTACTCTAGCTAC
   1 CTACTCTAGCGCAC
   1 CTACTCTAGC
   1 CTACTCTACTC
   1 CTACTCTACGTAGCTCAC
   1 CTACTCGTGTCT
   1 CTACTCGTGTCGTCAC
   1 CTACTCGTGCTGTAC
   1 CTACTCGTGCTGCTC
   1 CTACTCGTGCTGCAC
   1 CTACTCGTGCGTCAC
   1 CTACTCGTGCAGCACACGTCTGACTC
   1 CTACTCGTGCAC
   1 CTACTCGTCTGTCACT
   1 CTACTCGTCTGTAC
   1 CTACTCGTCTGCAC
   1 CTACTCGTCTCTC
   1 CTACTCGTCTAGTCAC
   1 CTACTCGTCGCGTC
   1 CTACTCGTCACAC
   1 CTACTCGTATC
   1 CTACTCGTAGTGTC
   1 CTACTCGTAGTGAC
   1 CTACTCGTAGTCTC
   1 CTACTCGTAGTCAC
   1 CTACTCGTAGTC
   1 CTACTCGTAGCTGCAC
   1 CTACTCGTAGCTGAC
   1 CTACTCGTAGCGTCTC
   1 CTACTCGTAGCGTCGC
   1 CTACTCGTAGCAC
   1 CTACTCGTACTGC
   1 CTACTCGTACTCAC
   1 CTACTCGTACGC
   1 CTACTCGCTGTCT
   1 CTACTCGCTGCTCAC
   1 CTACTCGCTGC
   1 CTACTCGCTCAGATCGAG
   1 CTACTCGCGTGCTGAC
   1 CTACTCGCGCGAGAGCAC
   1 CTACTCGCGACGTCAC
   1 CTACTCGCAGCTCAC
   1 CTACTCGCAGATCGAGC
   1 CTACTCGCAC
   1 CTACTCGATCTC
   1 CTACTCGAGTC
   1 CTACTCGAGCT
   1 CTACTCGAGCGCAC
   1 CTACTCGAGCGC
   1 CTACTCGAGCAC
   1 CTACTCGACTC
   1 CTACTCGACGCAC
   1 CTACTCAGTGTC
   1 CTACTCAGTGCTC
   1 CTACTCAGCTCAC
   1 CTACTCACTGTCAC
   1 CTACTCACTGTC
   1 CTACTCACGTAGCTATCTC
   1 CTACTAGCTCAC
   1 CTACTAGCTC
   1 CTACTACTCGATGCACTGTCACAC
   1 CTACTACGTGCTCAC
   1 CTACGTGCTAC
   1 CTACGTGCAC
   1 CTACGTCTC
   1 CTACGTCTACATC
   1 CTACGTCTAC
   1 CTACGTCGTCTCAC
   1 CTACGTCGCAC
   1 CTACGTCGC
   1 CTACGTAGCTGCAC
   1 CTACGTAGCTAC
   1 CTACGTAGCGC
   1 CTACGTACTGTCAC
   1 CTACGTACGC
   1 CTACGCTGTC
   1 CTACGCTC
   1 CTACGCAC
   1 CTACGAGCTGC
   1 CTACGAGCGTCAC
   1 CTACGACGTCAC
   1 CTACGACGCGATCGAGAGCACAC
   1 CTACATGCTGCGTC
   1 CTACATCAGACTGTCAC
   1 CTACAGCTC
   1 CTACACTCTACGCTC
   1 CTACACTCGTGTC
   1 CTACACGTGCTC
   1 CTACACGTGCGC
   1 CTACACGCTGC
   1 CTACACGAGCGTAC
   1 CATCTCATC
   1 CATCTAGCTCAC
   1 CATCACATCTCACTC
   1 CATATCTCACTC
   1 CATATCATCTC
   1 CATACTCGTCTGTC
   1 CATACGTCTGTC
   1 CAGCTCAC
   1 CACTCTGCTC
   1 CACTCTCTGCTCAC
   1 CACTCTCGACGTGAC
   1 CACTCTCACGTAGC
   1 CACTCTAGCTC
   1 CACTCTAGCGTCAC
   1 CACTCGTGTGTC
   1 CACTCGTGCTC
   1 CACTCGTCTC
   1 CACTCGTCGC
   1 CACTCGTAGCTGATC
   1 CACTCGTAGCTC
   1 CACTCGTACTCAC
   1 CACTCGCTGTC
   1 CACTCGCTAGCTGCACAC
   1 CACTCGCAGATCGAG
   1 CACTCGAGTGACTCTC
   1 CACTCGACAGATCGCAG
   1 CACTCAGCGC
   1 CACTATCTCTCACA
   1 CACTATCTCGCAC
   1 CACTAGCTCAC
   1 CACTACTCTCGTAGATC
   1 CACTACTCGACAC
   1 CACTACATGTGCTC
   1 CACTACACGTACTCTGTCAC
   1 CACGTAGTGTC
   1 CACGCTGCTCAC
   1 CACGCGTCGATCGAGAGCACACGTCTGACTC
   1 CACATATACGCACGCAGAC
   1 CACACTCAC
   1 ATCTAGATCATATACGATACTGCTCTCGCTC
   1 ATATACGATACTGCTCGCTC
   1 ATATACGATACTGATCTCGATC
   1 ACTAGCTCGTCTCAC
   1 ACTAGCTCGAGCTC
