# Supplementary material for: Terminator-free template-independent enzymatic DNA synthesis for digital information storage
Source: Nat Commun. 2019 Jun 3;10:2383. doi: 10.1038/s41467-019-10258-1 (PMC6546792; doi:10.1038/s41467-019-10258-1)
Supplement: Supplementary file 4 — Source Data [file 41467_2019_10258_MOESM4_ESM.zip › SourceData/E0-E4/E1-E4_MAP_decoding/Eureka-Purified-In-Silico-Sequencing-Data/E1_2and3run.sort.uniq]

  61 CATATCACATCTC
  55 CATATCATCTC
  41 CATATCTCTC
  41 CATATCACTCTC
  36 CATATCTCTCACTC
  36 CATATCACATC
  35 CATATCTCACTC
  32 CATATCACATCTCTC
  30 CATATCATCTCTC
  29 CATATCACTCACTC
  28 CATATCATCTCACTC
  26 CATATCTCTCAC
  25 CATCACTCTC
  25 CATATCTCTCTC
  25 CATATCACTCTCTC
  25 CATATCACTCAC
  24 CATCACATCTC
  23 CATATCACTC
  22 CATCACTCTCTC
  22 CATCACTCTCACTC
  19 CATATCACTCTCAC
  18 CATCACATCTCACTC
  18 CATATCACATCTCAC
  17 CATCATCTCACTC
  17 CATATCATCTCAC
  15 CATCATCTCTC
  15 CATCACATCTCAC
  14 CATCTCTCACTC
  14 CATCTCTCAC
  14 CATCACATCTCTC
  14 CATATCTCAC
  14 CATATCACATCTCACTC
  13 CATCACTCACTC
  13 CATCACATCACTC
  13 CATATCACTCTCACTC
  13 CATATCACATCAC
  12 CTATCACATCTC
  12 CATATCTC
  11 CATATCACATCACTC
  10 CATCACTCTCAC
  10 CATCACATC
  10 CATATCATCACTC
  10 CATATCATC
   9 CATCTCACTC
   8 CTATCTCTCAC
   8 CTATCACTCTCACTC
   7 CTCACTCTCAC
   7 CTCACATCTCACTC
   7 CTATCATCTCAC
   7 CTATCACTCTCTC
   7 CTATCACTCTC
   7 CTATCACATCTCTC
   7 CATCATCTC
   7 CATCACTC
   7 CATCACATCAC
   6 CTATCTCTCACTC
   6 CTATCATCTC
   6 CTATCACTC
   6 CTATCACATCACTC
   6 CATCTCTCTC
   6 CATCTCTC
   6 CATATCACACTC
   6 CATACACATCTC
   5 CTCACTCTCACTC
   5 CTCACATCTCTC
   5 CTATCTCACTC
   5 CTATCACTCTCAC
   5 CTATCACTCAC
   5 CTATCACACTCACTC
   5 CATCATCACTC
   5 CATCAC
   5 CATATCACTCTCT
   5 CATATCACTCTAC
   5 CATATCACACTCAC
   4 CTCATCTCACTC
   4 CTCACATCTC
   4 CTCACATCACTC
   4 CTATCATCTCACTC
   4 CTATCACTCACTC
   4 CTACTCGTGCTC
   4 CATCTCAC
   4 CATCTC
   4 CATCATC
   4 CATCACTCTACTC
   4 CATCACTCAC
   4 CATATCAC
   4 CATACACTCTCTC
   3 CTCTCTCACTC
   3 CTCACTCTCTC
   3 CTATCACATCTCACTC
   3 CATCATCTCAC
   3 CATCATCAC
   3 CATCACTCTCTCACTC
   3 CATCACATCTAC
   3 CATCACATCATC
   3 CATCACACTC
   3 CATATCATCAC
   3 CATATCACACTACTC
   3 CATATCACAC
   3 CATATATCACTC
   3 CATACATCTC
   3 CATACATCACTC
   3 CATACATC
   3 CATACACTCTCACTC
   3 CATACACATCTCTC
   2 CTCTCTCTC
   2 CTCTCTCAC
   2 CTCTCACATCGAGAGC
   2 CTCATCATCTCACTC
   2 CTCATATCTCTC
   2 CTCATATCATCTCTC
   2 CTCACTCACAGATCGATC
   2 CTCACATCTCAC
   2 CTCACAGATCACAGTCGAGAGCAC
   2 CTATCTCTCTC
   2 CTATCTCTC
   2 CTATCACTCTCAGC
   2 CTATCACTCTAC
   2 CTATCACATC
   2 CTACTCGTCTC
   2 CTACACATCAC
   2 CTACACACTC
   2 CGTATCACATCTC
   2 CGATATCTCTCAC
   2 CATCTCACTCTCTC
   2 CATCTCACATCAC
   2 CATCTACTC
   2 CATCATCTCACTCAC
   2 CATCATCACATCTC
   2 CATCACTCTCACT
   2 CATCACATCTCTCTC
   2 CATCACATCTACTC
   2 CATCACACTCACTC
   2 CATATCTCTCATC
   2 CATATCTCTCACTCT
   2 CATATCTCTAC
   2 CATATCTACTCACTC
   2 CATATCGCTCTC
   2 CATATCATCTCACT
   2 CATATCATCTACTC
   2 CATATCATCATCTCACTC
   2 CATATCATCATC
   2 CATATCACTCTCATC
   2 CATATCACTCTCA
   2 CATATCACTCTACTC
   2 CATATCACTCATC
   2 CATATCACTCACTCA
   2 CATATCACTCACAC
   2 CATATCACGTCTCTC
   2 CATATCACATCTCTCTC
   2 CATATCACATCTCATC
   2 CATATCACATCTCACA
   2 CATATCACACTCACTC
   2 CATATCACACAC
   2 CATATATCTC
   2 CATATACTC
   2 CATATACATCTC
   2 CATAGATCACTCAC
   2 CATACTCTC
   2 CATACATCTCTC
   2 CAGATACATC
   2 CACTCATCTCTC
   2 CACTATCACATCTC
   2 CACATCTCTCACTC
   2 CACATATCACATCTC
   1 TCTCTCAGATCGAGACACGTCTGACTC
   1 TCTATATCGATGAC
   1 TCATCACTCTCTC
   1 TCATCACTCACTCTC
   1 TCATATCACTCACTC
   1 TCATATACACATCAC
   1 TATCACTCTC
   1 CTGTCACATCTC
   1 CTGATCGTACAGCGCATC
   1 CTGATCACTCAC
   1 CTCTCTCTCACTC
   1 CTCTCTCGATCGAGAGCAC
   1 CTCTCTCATC
   1 CTCTCTCAGCTCGATCTGATCTACTC
   1 CTCTCTCAGC
   1 CTCTCTC
   1 CTCTCGTAGTGC
   1 CTCTCGTAGCTGTCAC
   1 CTCTCGTAGCAC
   1 CTCTCATGAGCTC
   1 CTCTCATCTCTC
   1 CTCTCAGATGAGAGCACACGTCTGACTC
   1 CTCTCAGATCGAGCACACGTCTGACTC
   1 CTCTCAGATCGAGAGTACACGTCTGACTC
   1 CTCTCACTC
   1 CTCTCACATCTACACTC
   1 CTCTCACACTCACTGAC
   1 CTCTATCTCTCAC
   1 CTCTACAGATCGAGCATATCTC
   1 CTCGTAGCTCAC
   1 CTCGCTGCTC
   1 CTCGCTCTC
   1 CTCGCGAGAGCACTCTGACTC
   1 CTCGCATCTCTC
   1 CTCATGAGTGAC
   1 CTCATCTGCACATCACTC
   1 CTCATCTCTC
   1 CTCATCTCAC
   1 CTCATCTATGACTC
   1 CTCATCTACGCATGACTC
   1 CTCATCGAGAG
   1 CTCATCATGTACTC
   1 CTCATCATCTCTC
   1 CTCATCATC
   1 CTCATCATAGTGAGAC
   1 CTCATCACTCTCTC
   1 CTCATCACATCTCTCACAC
   1 CTCATCACATCTCACATC
   1 CTCATCACATCTC
   1 CTCATCACATCGAGAGCAC
   1 CTCATCAC
   1 CTCATATCATCAC
   1 CTCATATCACATCTCACTC
   1 CTCATATCACATCTCAC
   1 CTCATATCACATCTAC
   1 CTCATATCACATCAC
   1 CTCAGACGAGAGCACACGTCTGACTC
   1 CTCACTCTCTCT
   1 CTCACTCTCGATCGAGAGCACACGTCTGACTC
   1 CTCACTCTCAGACTC
   1 CTCACTCGTGCTC
   1 CTCACTCATATCACTC
   1 CTCACTCAGACGAGAGCACACGTC
   1 CTCACTCACTCTCACACTC
   1 CTCACTCACTC
   1 CTCACTCACAC
   1 CTCACTATCAGCTCTCTC
   1 CTCACTACTCACGTCAC
   1 CTCACGCAGAGCACACGTCGACT
   1 CTCACGATCTC
   1 CTCACATCTCTCT
   1 CTCACATCTCGC
   1 CTCACATCTCACTCT
   1 CTCACATCTCACT
   1 CTCACATCTACAC
   1 CTCACATCGCACGAGCACACGTCGATCACGC
   1 CTCACAGTCGACGCACACACTCAGCTC
   1 CTCACAGAGAGCACACTCTGAC
   1 CTCACACTCACTC
   1 CTCACACTC
   1 CTATCTCATCTC
   1 CTATCTCAGATCGAGAGACACG
   1 CTATCTCACTCAGATGAGAGCACACGTCTGACTC
   1 CTATCTCACATCAC
   1 CTATCTCAC
   1 CTATCGTCTCACTC
   1 CTATCATCTCTC
   1 CTATCATCTCATC
   1 CTATCATCAC
   1 CTATCACTCACAGATC
   1 CTATCACATCTCTCAGATCGAGCGCAC
   1 CTATCACATCTCACT
   1 CTATCACATCTCAC
   1 CTATCACATCAC
   1 CTATCACATAC
   1 CTATCACAGTCACTC
   1 CTATCACACACACACAGC
   1 CTATATCTCTC
   1 CTATATCTCACTCGCAGAGCA
   1 CTATATCTC
   1 CTATATACGATACTGCTCTC
   1 CTATAGTCGCGCACGTAGAGC
   1 CTATACTCATCTCT
   1 CTATACATCTCACTCAC
   1 CTATACATCTC
   1 CTATACATACTC
   1 CTATACACATC
   1 CTACTCTAGCGCTGTC
   1 CTACTCTAGCGC
   1 CTACTCGTCTGTC
   1 CTACTCGTCGTC
   1 CTACTCGTAGC
   1 CTACTCGAGTCAC
   1 CTACTCGAGCGTC
   1 CTACTCAGCTGCAC
   1 CTACTCACTCACTC
   1 CTACGTCTCAC
   1 CTACGTAGCAC
   1 CTACGCTC
   1 CTACATCTCTC
   1 CTACATCATCTC
   1 CTACATCAC
   1 CTACACATCTCACTC
   1 CGTCTACTCTCAC
   1 CGTATCATCTC
   1 CGCACGCAGACACAGCGAGCACAC
   1 CGATCACTCATC
   1 CGATATCTCTCACTC
   1 CGATATCTCACTC
   1 CGATATCATCTC
   1 CATGTCTCAC
   1 CATGTCATCACTAC
   1 CATGTATCTCTC
   1 CATGTATATCTGC
   1 CATGCACTCTCACTC
   1 CATGATCTCTCTC
   1 CATGATCTCTCAGCTCGATGAGCAC
   1 CATGATCTCTCACTC
   1 CATGATCTCTCAC
   1 CATGATCATCTC
   1 CATGATCACTCTCTC
   1 CATGATCACTCAC
   1 CATCTCTCTCAC
   1 CATCTCTCATCTCTC
   1 CATCTCTCAGATCGAGAGCACACGTCTGACTC
   1 CATCTCTACAC
   1 CATCTCATCGAGAGCACA
   1 CATCTCATCGAGAGCAC
   1 CATCTCAGCATCTCGAGCGC
   1 CATCTCAGATCGAGAGAGATCGA
   1 CATCTCAGATCGAGAGACACGC
   1 CATCTCACTCTC
   1 CATCTCACATCTCACTC
   1 CATCTCACATCACTC
   1 CATCTCACATC
   1 CATCTATCTCACTC
   1 CATCTATCTATCAC
   1 CATCTATCATCTC
   1 CATCTATCACTCTC
   1 CATCTATCACATCTCTCTC
   1 CATCTATCACATCTCAC
   1 CATCGCACGAGAGACAGTCTGACTAC
   1 CATCGAGAGCACACGTCTGACTC
   1 CATCATCTCATC
   1 CATCATCTCACTAC
   1 CATCATCTCACAC
   1 CATCATCTACACTC
   1 CATCATCAGATCGA
   1 CATCATCACATCTCAC
   1 CATCATCACAGATCGAGAG
   1 CATCAGATCGCACTCACTC
   1 CATCACTCTCTCTC
   1 CATCACTCTCGACTC
   1 CATCACTCTCAGATCGACG
   1 CATCACTCAGATCGAGAG
   1 CATCACTCACTCT
   1 CATCACTCACTCATATCGC
   1 CATCACTCACTCAGATCGC
   1 CATCACTACTC
   1 CATCACTAC
   1 CATCACGTCTGACTCAGTCACTCGATCT
   1 CATCACGATCTC
   1 CATCACATCTCTCAC
   1 CATCACATCTCT
   1 CATCACATCAGCTC
   1 CATCACATCACTCT
   1 CATCACACTCTCTC
   1 CATCACACTCTC
   1 CATCACACTCAC
   1 CATATGACACATCTC
   1 CATATCTCTCTCAGATCGAG
   1 CATATCTCTCTCAC
   1 CATATCTCTCTCA
   1 CATATCTCTCAGCTC
   1 CATATCTCTCAGATCGAGTGCAC
   1 CATATCTCTCACT
   1 CATATCTCATCTCTC
   1 CATATCTCATCTCAC
   1 CATATCTCATCT
   1 CATATCTCATCACTC
   1 CATATCTCAGATCAGAGAGC
   1 CATATCTCACT
   1 CATATCTCACATCTCAC
   1 CATATCTCACACTGAC
   1 CATATCTCACACTC
   1 CATATCGCTCACTC
   1 CATATCGCTCAC
   1 CATATCGCTC
   1 CATATCGATCTCTC
   1 CATATCGACTCACAC
   1 CATATCATCTGCACAC
   1 CATATCATCTCT
   1 CATATCATCTCACTCACAC
   1 CATATCATCTCACA
   1 CATATCATCGCTC
   1 CATATCATCATCTC
   1 CATATCATCACTCT
   1 CATATCATATACGATACTGC
   1 CATATCATACTC
   1 CATATCATAC
   1 CATATCAGATCGA
   1 CATATCACTCTCGC
   1 CATATCACTCTCAGATCGAGAG
   1 CATATCACTCTCACA
   1 CATATCACTCTACAC
   1 CATATCACTCAGATCG
   1 CATATCACTCACTCTC
   1 CATATCACTCA
   1 CATATCACGC
   1 CATATCACGATCTC
   1 CATATCACATCTCTCACTC
   1 CATATCACATCTCACT
   1 CATATCACATCTCACAC
   1 CATATCACATCTACAC
   1 CATATCACATCACT
   1 CATATCACATAC
   1 CATATCACACTCTCTC
   1 CATATCACACTACAC
   1 CATATCACACT
   1 CATATC
   1 CATATATCTCTCAC
   1 CATATATCTCTC
   1 CATATATCTCACTC
   1 CATATATCTCAC
   1 CATATAGACATC
   1 CATATACTCTCTC
   1 CATATACTCTCACTC
   1 CATATACTCTC
   1 CATATACATCTCTC
   1 CATATACATCAGATCGAGAG
   1 CATATACATCAC
   1 CATATACATC
   1 CATATACACATCTC
   1 CATAGTCACTCTCTC
   1 CATAGTCACTCTC
   1 CATACTCTCTCTC
   1 CATACTCTCTCACTC
   1 CATACTCTCACATCGAGAGCACACGTCTGAGTC
   1 CATACTCATCTCACTC
   1 CATACTCATCAC
   1 CATACTCACTCTCTC
   1 CATACTCACTCACTC
   1 CATACTCACTC
   1 CATACTCAC
   1 CATACTC
   1 CATACTATCACTCAC
   1 CATACATCTCACTC
   1 CATACATCACATCTCAC
   1 CATACATCAC
   1 CATACAGACACAGCACGAGAGCAC
   1 CATACACTCTCACT
   1 CATACACTCACTC
   1 CATACACTCAC
   1 CATACACGCAGATCGAGAG
   1 CATACACATCTCACTC
   1 CATACACATCTCAC
   1 CATACACATCACTC
   1 CATACACATCACATCAC
   1 CATACACATCAC
   1 CATACACACTCACTC
   1 CATACACACTC
   1 CAGTCATCACTC
   1 CAGTCACACTCTC
   1 CAGTATCATCTCAC
   1 CAGTATCATCTC
   1 CAGTATCACTCTCACTC
   1 CAGTATCACTCTCAC
   1 CAGTATCACATCAC
   1 CAGTACACACTCTCAC
   1 CAGCTCATCATCTC
   1 CAGCATCACTCTCAGAC
   1 CAGCAGTATCATGTCAC
   1 CAGATCATCTCAC
   1 CAGATATCATCTCTC
   1 CAGATATCACATCTCATC
   1 CAGATATCACATCTC
   1 CAGATACTCAC
   1 CAGAGATCACTC
   1 CAGACATACAC
   1 CACTGACTGCGTC
   1 CACTCTCTCTACAC
   1 CACTCTCTCGATCGATAGCAC
   1 CACTCTCTC
   1 CACTCTCAC
   1 CACTCGTGCGCAC
   1 CACTCATCACATC
   1 CACTCACTCTCACTC
   1 CACTCACTCTC
   1 CACTCACTCACTC
   1 CACTCACATCTCACTC
   1 CACTCACATCTCAC
   1 CACTATCTCACTC
   1 CACTATCATCTCTC
   1 CACTATCATCTC
   1 CACTATCATCAC
   1 CACTATCACTCTCTC
   1 CACTATCACGATCTCAC
   1 CACTACGCACATCTCAC
   1 CACTACACAC
   1 CACATGATCACTC
   1 CACATCTCTCTC
   1 CACATCTCATCTCACTCAC
   1 CACATCTCAGATCGCACATGACACTCAC
   1 CACATCTCACATCTCTC
   1 CACATCATCACTCAC
   1 CACATCAGCATCTCAC
   1 CACATCAGATGAGAGCACAC
   1 CACATCACTCTCACTC
   1 CACATCACATCTCTCACTC
   1 CACATCACATCTC
   1 CACATCAC
   1 CACATATCTCTCTC
   1 CACATATCTCTC
   1 CACATATCTCACT
   1 CACATATCTCAC
   1 CACATATCATCTCAC
   1 CACATATCACTCTC
   1 CACATATCACTCACTC
   1 CACATATCACTCACAC
   1 CACATATCACTCAC
   1 CACATATATACACTATC
   1 CACATATACATCTCACTC
   1 CACATACTCTCTC
   1 CACACTCTC
   1 CACACTCATCACATGCTCAC
   1 CACACTATCTCTCAC
   1 CACACTATCACATC
   1 CACACTACGC
   1 CACACGCATCGAGC
   1 CACACGACGCGCACACTCTGCACTCAC
   1 CACACATCTCAC
   1 CACACATATCTCACACT
   1 CACACATACACACATGAGAGAC
   1 CACACACTCTCACTCATC
   1 CACACACATCTACACAC
   1 ATCTCACTCATATGATGC
   1 ATCACATCTC
   1 ATCACATCACTC
   1 ATACTGCATATCTCTCTC
   1 ATACGATCGTGCTCTCTAC
   1 ACTCTCATCAGCAGAGTC
   1 ACTCATCTCGCGACGTC
   1 ACATCACTCACTCAC
   1 ACATCACATCACTAC
   1 ACATATCGCTCTCACGCTC
   1 ACATATCATCTCACTC
   1 ACATATCACGCAC
   1 ACATATCACATC
   1 ACATACACTCAC
   1 ACACTCTACTCAGC
   1 ACACATCACATCTCACAC
   1 ACACAGTATCGCTCATC
