# Supplementary material for: Terminator-free template-independent enzymatic DNA synthesis for digital information storage
Source: Nat Commun. 2019 Jun 3;10:2383. doi: 10.1038/s41467-019-10258-1 (PMC6546792; doi:10.1038/s41467-019-10258-1)
Supplement: Supplementary file 4 — Source Data [file 41467_2019_10258_MOESM4_ESM.zip › SourceData/H01-H12/H01-H12_dataTable_ONT.csv]

template_ID	match	template	strandC	strandR	time	read
H01	0	AGACTGTGC	AGACTGC	AAAAGGGGGGGGGGGAAAAAACCTTTTTTGGCC	2017-08-05T23:18:59	@1a7954de-d753-4c74-bedd-766bfa37ad5b
H01	0	AGACTGTGC	GCTGCGCG	GGGGGGGGGGGCCCTTTTTTGCGCG	2017-08-05T23:26:42	@ee0d3aa0-952a-45b0-a788-01013e541af8
H01	0	AGACTGTGC	GAGACATGAGAC	GAAGGGAAAAAAACCATGGGAGAC	2017-08-05T23:36:19	@bd5e66b8-3907-4693-90f0-02d4636300fd
H01	0	AGACTGTGC	GCGTCTGATCTACACATCGCGTGCTCTCACTGCACGACGCTCTCAGATCTGTGCTGAGCTC	GCGTCCTGGATCTACACATTCGCGTGCTCTTTCCCACTGCACGACGCTCTTCAGATCTGTGCTGAGGGGGGGGGGGGGGCCTTCCC	2017-08-05T23:32:59	@c4882a29-ea11-4a10-9e94-cc97c049e9db
H01	0	AGACTGTGC	TCAGACGTGTGCTCTCGATCAGTCTCATACGT	TTCAGACGTGTGCTCTTCCGATCAGGTCCCCTTTTCAATTACGT	2017-08-05T23:28:49	@350af5cc-b493-4a4e-bd8d-de0c0d0b59c7
H01	0	AGACTGTGC	TCAGACGTGTGCTCTCGATCTGTCTCTCTCAGTACGT	TTCAGACGTGTGCTCTTCCGATCCTGTTCCCCCTTTTTTTTTTTTTTCTTTCTCAGTACGT	2017-08-05T23:41:05	@eee3c361-8544-44af-865e-393cd2ac12c3
H01	0	AGACTGTGC	TCAGACGTGCTCTCGATCTGTAGTCTACAGTACGT	TTCAGACGTGCTCTTCCGATCTGTAAAGGTCCCCCCCCCCCCCTTACCAGTACGT	2017-08-05T23:50:31	@a4f9d9c0-5afe-49f8-90bb-de1c8ac7104c
H01	0	AGACTGTGC	GAT	GGATTT	2017-08-05T23:34:48	@fc0f91bc-05b4-48bd-8bc7-25b6bdcc8c55
H01	0	AGACTGTGC	ATCATGTATGTCAGACGTGAGAGTACTCTCGATCTGCGCAGTCTGTGCAGC	ATTCATGGTAATGGGTTCAGACGTGAAGAGTAACTCTTCCGATCTGGGCGCAAAAGGTTCCTGTGCAGCC	2017-08-05T23:49:25	@280b47d3-d158-4bf2-a8e1-09a69986feee
H01	0	AGACTGTGC	AGACTGC	AAGGGGGGGGGGGGGGAACCCTTGGGGCC	2017-08-05T23:38:23	@849ce3bc-d499-4a6e-a66d-0be0b39079c4
H01	0	AGACTGTGC	AGACAGTGAGC	AAAGGGGGGGGGGGGGGGGACAGGTGAGGGCCC	2017-08-05T23:37:13	@46fb267e-083a-4da4-a750-fc9ff9d6d224
H01	0	AGACTGTGC	AGACTGC	AAAGGGGGGGGGGGACCCTTGGGC	2017-08-05T23:53:27	@3620ab96-5a27-45e1-9edf-2c111e4cb7fd
H01	0	AGACTGTGC	AGACGC	AGGGACCCGCC	2017-08-06T00:04:03	@76a4e959-69c3-408c-84a7-89dbbd28abd2
H01	0	AGACTGTGC	GCGCATACGAGATCGCTGACTGACTGAGTCAGACGTGTGCTCTCGATCTGCAGTCTCTCTCAGTACGT	GCGGCATACGAAGATTCGCCTTGACTGACTGGAAGTTCAGACGTGTGCTCTTCGATCTGGCAGGTTCCCCCCCCCCTCTTTTCTCAGTACGT	2017-08-06T00:01:57	@21590cdd-8b1a-48b5-82fb-7e01153f1ff5
H01	0	AGACTGTGC	AGCTGTAGC	AAGCTTTTTGGTAGGGCC	2017-08-05T23:57:17	@eb4e558a-688f-4c00-8cc2-39fd50bb5fed
H01	0	AGACTGTGC	TACGACACAGTCACATCATATATACACACTCTCGATCTGTATATATATATGAGACGTGC	TACGACCACCAGTCCACATTCATATATACACAAACTCTTCGATCTGGTATTATTATTATTATTGAGGAAACCGGGTGGCC	2017-08-05T23:57:33	@bfbc5e09-a56f-49e8-9e7a-eefebe109f2d
H01	0	AGACTGTGC	ACTGTGC	ACTTTTGTTGCC	2017-08-06T00:03:37	@84980c82-50a9-4e0a-a0a5-5d342e6987c5
H01	0	AGACTGTGC	CATACGAGATCACTGTAGTGACTGAGTCGCAGTATACATACATACTCGATCTGCATCTCAGT	CATACGAAGATTCACTTGTAGTGACTTTGGAGTTCGGGCAGTATTAACATAACATACCTCCGATCCCTGGCCCCAATTTTTCCTCAGT	2017-08-05T22:48:07	@2991c804-43e3-4803-b5cb-b4c2db009971
H01	0	AGACTGTGC	GTACA	GGGGGGGGGGGGTACCA	2017-08-05T23:15:41	@42e5d856-f0b0-4898-ba03-7f9304486084
H01	0	AGACTGTGC	GAGC	GAGGCC	2017-08-06T00:48:47	@f9f0ed3d-ce3a-47dc-a88c-c75438e93923
H01	0	AGACTGTGC	ATCATATGTGACTGTCAGATGCTCTCGATCGATAC	ATTCATATGGTGACTGGGTTCAGATGCTCTTCCGATCGATAC	2017-08-06T00:22:44	@79cb236b-22b7-432e-9706-43ceb8c151dc
H01	0	AGACTGTGC	CGACACGAGATCTACACATCACACACTCTCTACGACGCTCTCGATCTGTGTGTACTGAGACT	CGACCACCGAGATCTACACATTCACCACACTCTTTCCTACGACGCTCTTCCGATCTGTTTGTGTACTGAAGGGGGGGGGGGACT	2017-08-06T00:08:48	@0e3c29e2-7f34-4c36-90fa-c440f0833ec9
H01	0	AGACTGTGC	GAGACTGTC	GAGGGGGGGGGGACCTTTTTGTC	2017-08-06T00:20:07	@64e69fcf-9c03-4052-b1dc-2c5d31a8f158
H01	0	AGACTGTGC	CAGCGACACGAGATCACATCGTACACTCTCTACGACGCTCTCGTCTACATGCGAC	CAGCGACCACCGAGATCACATTCGTACACTCTTCCTACGACGCTCTTCCCGTCTACATTGCGGGGAACCCC	2017-08-06T00:07:08	@94369f11-918b-42d3-8583-b5f31de897da
H01	0	AGACTGTGC	CATCTCTCATGCGT	CCATCCCCCCCCCCCCTTTTTCTCATTGCGT	2017-08-06T00:29:21	@829428c9-20a6-493d-8656-17adea33b573
H01	0	AGACTGTGC	AGATGT	AAAGGGGGGATTTGGGGT	2017-08-06T00:18:53	@420c555d-e848-4c0f-b4fa-21337ad1b988
H01	0	AGACTGTGC	AGAGACATGC	AAAAGGGGAGACCATGGC	2017-08-06T00:30:03	@d5d867a5-1ad9-40fe-8b19-bda07dcfa308
H01	0	AGACTGTGC	AGAC	AAAAAAAAAAAAAAAAAAAAAAAAAAAAAAAAAGGGGGGGGGGGGGGAAACCCC	2017-08-06T00:49:05	@fa2915a1-9eb2-439d-a74f-4e02713d14a7
H01	0	AGACTGTGC	GCGCATACGAGATCGCTAGTGACTGTCAGACGTATCGCTGATCTGACTACTCTCAGTACGT	GCGGCATACGAGATTCGCCTTAAAGTGACTGGGTTCAGACGTATCGCTGATCTGACTTACTTTTTCTCCAGTACGT	2017-08-06T00:14:26	@fc38cabc-e699-41bc-9052-568c5ef6087b
H01	0	AGACTGTGC	AGACTGTC	AAAGGGGAAAACCTTTTGTTCC	2017-08-06T00:41:21	@07e1e09e-0c87-4e84-8bf8-8bf20ed66f08
H01	0	AGACTGTGC	TC	TC	2017-08-06T00:55:47	@42787a02-dc56-4936-a71c-b1cb9b8a90b2
H01	0	AGACTGTGC	GAGTCTC	GAAGTCTC	2017-08-06T00:36:09	@6460dfa9-b2eb-48df-8f98-47ab657413ca
H01	0	AGACTGTGC	CTACGACGCTCTCGATCGTACATACGAGACTCA	CCTACGACGCTCTTCCGATCGTTACATTACGAGGGGACCTTTTCCA	2017-08-06T00:57:00	@20c85dee-85a8-4a1e-9b8b-9601fcedaf2b
H01	0	AGACTGTGC	CACGAGATCTACATCACGTACGCATCTCTACGCTCTCGATCTACGTACGTAGAGACTAC	CCACGAGATCTACATTCACGTACGCATCTTTCCCTACGCTCTTCCGATCTACGTACGTTTAGAAAAGGGAAACCCCCTTTTTTAC	2017-08-06T00:28:20	@7ff94db2-cbbd-45b9-94e1-cdf245bbf49f
H01	1	AGACTGTGC	AGACTGTGC	AAAAAAGGGAAACCCTTTTTTGGGGGTTGGGGC	2017-08-06T00:20:36	@10be93fd-5605-4947-81f7-a18d8c54483e
H01	0	AGACTGTGC	AGTGTGC	AAAGGGGGGGGGGTTTGGTGC	2017-08-06T00:27:34	@da410f74-68b2-4c41-8c83-7a42e1219f6a
H01	0	AGACTGTGC	AGATCTATGATCGTGTGCTGCTCTCGATCTGCACAGTCTCTCAGCGTA	AGATTCTTAATGGAATTCGGTTGTGCTGCTCTCCCCGATCTGCAACCCAAAAGTCCCCCCTTCTCAGGCCGTA	2017-08-06T00:19:32	@6d60cf39-957c-4e22-86ef-12042f0acf76
H01	0	AGACTGTGC	AGAGACTGTGCG	AAAAAAAAAAAAAAAAAAAAAAGGGAGACTGGGTTGGGGCCG	2017-08-06T01:05:59	@8616e4ca-2297-4a55-bc53-9cd9229c88f5
H01	0	AGACTGTGC	ACTGC	AAAAAAAAAAACTGGGGCC	2017-08-06T00:47:33	@080c3b26-aff3-4926-8729-370b689488c3
H01	0	AGACTGTGC	AGAGCTGTGC	AAAAAAAAGGAAGCCCTTTGGGTTGCC	2017-08-06T00:47:25	@28f27662-c539-4c8a-ac76-a38859c6d27f
H01	0	AGACTGTGC	CTGTAGC	CCTGGGGTAGGC	2017-08-06T00:53:58	@e8b50e1a-f62a-4dec-8859-bb4791c347a2
H01	0	AGACTGTGC	GAGCACAGTGAGC	GGGAAAGCCACAGGGGTTGAGGCC	2017-08-06T00:52:47	@32c9aaf7-3fbe-4e01-93da-510cea22952e
H01	0	AGACTGTGC	AGC	AAGGGGCC	2017-08-06T00:54:22	@18b21189-fef3-4bbc-a71a-8daad6e5929a
H01	0	AGACTGTGC	GAGCTAGATCTCAGTATG	GAGCTTAGGAATTCCCCTTTCAGTATG	2017-08-06T01:05:19	@3896d68d-1b8f-4fa1-b733-ed48ae919eb0
H01	0	AGACTGTGC	GACGCGTGAGAGC	GGGAAACCCGCGTGAGAGGCC	2017-08-06T00:09:05	@e343ddc5-17f1-4f81-adf6-4495941fe6ae
H01	0	AGACTGTGC	AGAGCTGTC	AAAGGGGGGGGGGGAGGGGGGGGGCTTTGGGGGGTCC	2017-08-06T09:44:14	@50ba8f27-16ca-4c9b-a5c9-d4a7ef5110b7
H01	0	AGACTGTGC	ACGCATGCGAGATCGCTGTGCTGTCAGACATATGCTCGATCTGCATGACAGCTCTCAGTACGT	ACGGCATGCGAGATTCGCCTTGTGGCTGGGTTCAGACATTATTGCTTTTCCGATCTGGCATGACCCAAAGGCCCCTCTCAGTACGT	2017-08-06T09:24:00	@8ddc2cb9-75c9-4b40-b891-0ff390899974
H01	0	AGACTGTGC	GC	GGGGGGGGGGGGCCC	2017-08-06T10:22:23	@8d1112cb-8b83-4689-acc0-388a0455cf4a
H01	0	AGACTGTGC	ATCGCATAGTGACTGAGTCGAGACGACATGTCTCAGTCTGTCTCTCAGC	ATTCGCCCATAGTGACTGGAGTTCCGAAGACGACATTGTCTTCCAGTCTGGGGTCCCCCTTCTCAGGC	2017-08-06T09:54:55	@51a43a0d-6436-417c-b6d7-f7fe481a6609
H01	0	AGACTGTGC	TACGCGACACGAGATCTACACATCACGTATACTCTCTACGACACTCTCGATCTACATGCTACAGAGTGTGC	TACGGCGACCACCGAGATCTACACATTCACGTATACTCTTTCCCTACGACACTCTTCGATCTACATTGCTACAGAAAGGGGTTTTTTTTGGGTTTGGGGGGGGC	2017-08-06T09:43:04	@06285707-ed7c-435a-a3e0-6794fc1a98f7
H01	0	AGACTGTGC	AGTAGTGC	AAAGGGGGGGGGGGGGGTTAAGGGTTGGC	2017-08-06T09:47:32	@b1da020c-1912-4364-8ed1-7e8106e73fa6
H01	0	AGACTGTGC	AGAGCAGTCACA	AGAGGGGGGGGGGGGGGGGGCCAGTTCACA	2017-08-06T10:23:37	@5f3bb660-352e-4a58-8f96-3615cd48971d
H01	0	AGACTGTGC	AGAGCGCATGAGATCTAGTGACTGAGTCAGACATGTGCTCTCGATCTGACAGTCTCTCTGTGCATGC	AGAGCGGCATGAGATTCTTAGTGACTGGAGTTTCAGACATTGTGCTCTTCGATCTTGAACAGGTTTTCCCCCCTTCTCTGTGCATTGGCC	2017-08-06T10:22:42	@cd7af55d-abd6-4d07-b9b4-efbcef56be52
H01	0	AGACTGTGC	AGCTC	AGGGGGGGGCCTTTTCC	2017-08-06T09:35:55	@724d27af-5070-4897-af27-a1e7a9d29230
H01	0	AGACTGTGC	AGAC	AAGGGGGGGGGACCCC	2017-08-06T10:21:40	@686b487b-1d71-423e-9180-769dc132400f
H01	0	AGACTGTGC	GACTAGC	GAACCTTTAAGCC	2017-08-06T10:09:13	@93178399-4adf-416b-b60a-987ce1a1cd24
H01	0	AGACTGTGC	AGAGCTGCAGC	AAAGGAAGCCCTTTGCAGCC	2017-08-06T10:15:43	@e6bd4b87-1b02-4ed4-82b9-72ee7185b5a9
H01	0	AGACTGTGC	AGTG	AAGTTTG	2017-08-06T09:23:57	@9579a44f-cec8-4903-9d23-afbb32742adf
H01	0	AGACTGTGC	CGACACGAGATCTACACATCACGTACACTCTCTACACGACGCTCTCGATCTGTACTGAGAGAC	CGACCACCGAGATCTACACATTCACGTACACTCTTTCCCTACACGACGCTCTTCCGATCTGTACTGAAAAAGGGGGGGGGGGGAGAAACCCCCCC	2017-08-06T10:01:06	@d50c8130-8a7c-4f2b-be04-ed3c0dfa23de
H01	0	AGACTGTGC	GAC	GAAACCCC	2017-08-06T10:20:49	@6f30e73c-57d6-4f7c-a87c-1fe51b0c5ba7
H01	0	AGACTGTGC	TCAGACTCTCGATGCAGTCTCTCAGTACGC	TTCAGACTCTTCCGATTGGCCCCAAGTCCCCCTTTTCTCAGTACGGC	2017-08-06T10:01:11	@7b992518-9141-4721-a578-39387e069021
H01	0	AGACTGTGC	AGACTGTGAGATCGACGTCTGACTC	AAAAGGGAAACTTTTGGGGTGGGGAAAGATCGAACGTCTGAACTCC	2017-08-06T09:33:37	@24aa6924-369d-4af4-899a-c9713e3f9d16
H01	0	AGACTGTGC	ATCGCTGTGCTGAGTCAGACGTATGCTCTCGATCTGAGCACTCTCAGTACGT	ATTCGCCTTGTGGCTGGAGTTCAGACGTATTGCTCTTCCGATCTGAAGCACCCCTTTTTTCTCCAGTACGT	2017-08-06T09:53:04	@d68fab37-217d-4e25-a145-96415d02943b
H01	0	AGACTGTGC	AGACTGC	AAAAAAAAAAAGGGGGGGACTTTTTTTGGCC	2017-08-06T09:23:46	@3efc5371-c4cd-48f6-ad4b-8567cabfe773
H01	0	AGACTGTGC	AGAGAGC	AAAAAAAAAAAAAGAGGGAGCCCCCC	2017-08-06T09:43:06	@75c523f4-7931-43bb-90ba-f2b48e127a33
H01	0	AGACTGTGC	GTCGCTGCTGTGACTGAGTCAGACGTGTGCTCTCAGTCAGCAGAGTCTCTCAGTACGT	GTCGCCTTGCTGGTGACTGGAGTTCAGACGTGTGCTCTTCAGTCAAGCCCCAAAAAGAGTTTCCCCTCTCAGTACGT	2017-08-06T10:21:28	@09424c32-8e51-4623-9607-e8a8c2e3b6b6
H01	0	AGACTGTGC	ATCACTATATGACTGAGTCGCGTGTGCTCTCGATCTGCAGTACGT	ATTCACCCTTATATTGACTGGAGTTCCGGGCGTGTGCTCTTCCGATCTGGCCCCAGTACGT	2017-08-06T09:54:54	@282e4b42-9045-4c1a-8115-e66fa7c45118
H01	0	AGACTGTGC	AGAGAGCTC	AGAAAGGGGAGGGCCTCC	2017-08-06T09:34:09	@d9501dfd-969b-4a1a-97ff-43902e666099
H01	0	AGACTGTGC	GCGAGCTGTGAGATCGCTAGTGACTGTCAGACGTATGCTCTCAGTCACGCAGCGAGCTCTCAGTACGTAGATCGCGTCGTCAGCAGAGTGTGTGATGCAGATCTCGTGATCGCGTATCATACGATATCTCAC	GCCCCGAGCTTGTGAAGATCGCCTTAGTGACTGGGTTCAAGACGTTATTTGCTCTTCAGTCACGCAGCGAAAGGCCCCTTTTCTCAGTACGTAGATCGGGCGTCGTCCAGCAGGAAAAGTGTGGGTGAATGGCAGATCTCGGTGAAATTCGCCGTATCATTTACGAAAATATCCTTTCAAAC	2017-08-06T09:48:12	@670fe722-4fb0-46cb-8e43-f88a1fbd5f20
H01	0	AGACTGTGC			2017-08-06T11:17:39	@64652b41-b46b-43f6-8cc5-10655f2593c8
H01	0	AGACTGTGC	TCAGACGTGTGCTCTCGATCTGCACAGTCTCTCAGTACGT	TTCAGACGTGTGCTCTTCCGATCTGGCCCCACCAGGTTCCCCTTTTTTCTCAGTACGT	2017-08-06T11:27:19	@b4c236c1-a883-4e80-99be-acbe5c0e7075
H01	0	AGACTGTGC	AGAGACTGC	AGAAGGGGGGGGGGGGGGGGGGGGGAACCCTTTTGGGC	2017-08-06T10:38:07	@0778545c-5086-477c-b565-a3ddb0d79df7
H01	0	AGACTGTGC	ACTGTGA	AAAAAAAAAAAAAACCTTTTGTTGGGGAA	2017-08-06T10:29:27	@1b82d9b9-5b5e-4974-bed0-fa0407394609
H01	0	AGACTGTGC	AGACTGC	AAAAAAAGGGGGGAAAACCCCTTGGCC	2017-08-06T10:45:11	@5df7e311-9053-4830-a082-5b87a460e6df
H01	0	AGACTGTGC	TCAGACGTGTGCTCTCGATGCTCG	TTCAGACGTGTGCTCTTCCGATGGGGCCCCCTCGG	2017-08-06T11:24:25	@b73dc17a-1c38-456c-86ff-7422c6aa5a7e
H01	0	AGACTGTGC	AGAC	AAAGGGGGGGGGGACCC	2017-08-06T10:45:45	@cd809074-44d7-4036-8fcd-b24f060e3194
H01	0	AGACTGTGC	AGACTGCG	AAAAGGGGGGGGAACCCTTTGGGCG	2017-08-06T10:49:04	@b0b05cf3-d77a-4227-8b72-0698b360ff95
H01	0	AGACTGTGC	AGACT	AAAAAAAAAGGGGGGGGGGGGGGGAACT	2017-08-06T10:49:09	@3d9700af-4e5e-4fee-a5aa-e61a93991cd6
H01	0	AGACTGTGC	GAGAC	GAGACCCC	2017-08-06T11:20:21	@afac984a-b5bc-4cda-89ab-765368a6b622
H01	0	AGACTGTGC	AGTG	AAAAAGGGGGGGGGGGGTTTTTTTG	2017-08-06T11:12:07	@c706f4f5-3e50-479b-b94b-d34bd3417b9a
H01	0	AGACTGTGC	GCTCA	GCTCA	2017-08-06T10:55:28	@7544ea25-c0ba-4627-92d8-8422ed58ed2e
H01	0	AGACTGTGC	CTCTCGATCTGTCTCTCATACGTGC	CTCTTCCGATCTGGGTCCCCTTTTCTCAATTACGTGCC	2017-08-06T10:35:33	@caa35402-a635-4295-9fff-d9c803c311c5
H01	0	AGACTGTGC	AGAGACTGAGAGCGCATCTGACTCAGTCACT	AGAAAAAAAGGGGAACCTTTGGAAGAGCGCATCTGAACTCCAGTCACT	2017-08-06T11:03:28	@24661d72-2e1f-47d1-b2ae-8fba33b1fc79
H01	0	AGACTGTGC	CGAGACGCATGCGAGATCGCTGTGACTGAGTCGCGTGTGCTCTCAGTCAGCAGTCTCTCGAGTACGT	CGAAGACGGCATGCGAGATTCGCCTTGTTGACTGGAGTTCCGGGCGTGTGCTCTTCCAGTCAGCAGGGGTCCCCCTTTCTCGAGTACGT	2017-08-06T10:35:00	@5b2c2957-bdc2-42be-995e-06231a523369
H01	0	AGACTGTGC	AGAC	AAAGGGGGGGGGGGGGACC	2017-08-06T10:47:10	@9a630317-0485-40c3-b30c-730ee31e74ba
H01	0	AGACTGTGC	ATCTACATCACGTACACTCTACACGACGCTCTCGATCTGCATGCTGAGATGCTGCG	ATCTACATTCACGTACACTTTTTTCCTACACGACGCTCTTCCGATCTGCATGCTTTGAAAAAAAAGGAATTGCTTTTTTTGGCCG	2017-08-06T10:30:18	@25832849-8724-43dc-bb7e-f8f27e300b32
H01	0	AGACTGTGC	AGCTGTGC	AGCCCTTTGGTGGCC	2017-08-06T10:35:24	@e74dd83a-c4de-4e41-9d21-22a574499be3
H01	0	AGACTGTGC	GACAG	GGGACCCCCAG	2017-08-06T11:07:52	@e7c9b91e-6ed0-4525-9a5f-e04b7b1b4970
H01	0	AGACTGTGC	GAGTG	GAGGTTG	2017-08-06T10:45:36	@fb876698-73b5-491d-b590-8979e2c17583
H01	0	AGACTGTGC	AGCTGTC	AGGGCTTTGGGGGGTTCCC	2017-08-06T11:19:55	@5b2a4eee-d027-4395-9f96-d8c3dbc7ea59
H01	0	AGACTGTGC	AGACGTC	AAAGGGGGGGGGGAACCCGGGGTTCC	2017-08-06T11:27:07	@cbdc3d5d-3c2e-46ef-8794-bf267d2bded5
H01	0	AGACTGTGC			2017-08-06T11:23:01	@c24f95c2-7c3d-49b3-b2cb-53b141057d6c
H01	0	AGACTGTGC	AGCAGCAGTGCT	AGCAGCAGGGTTTGCT	2017-08-06T10:48:51	@b2443473-65f4-4c06-a1f2-7751aa096b85
H01	0	AGACTGTGC	GAGACTGTGAGC	GAGGGGGGGGACCTTTGGTGAGGC	2017-08-06T11:22:39	@8c72bed6-23c1-42e7-866c-f8a29c12a2dd
H01	0	AGACTGTGC	AGAGACGCGTA	AAAGGGGGGAGACGCGTTTAA	2017-08-06T11:42:30	@75d592ae-311a-498c-ba22-0d0ef0801a06
H01	0	AGACTGTGC	ACATACAGTCATATGTGACTGTCAGACGTGTGCTCTCGATCTGCACTCTCGTACGTGCGT	ACAATACAGTTCATATGGTGACTGGGTTCCAGACGTGTGCTCTTCCGATCTGGCCACCTTCTCGGTACCGTGCGT	2017-08-06T11:34:48	@f05131d8-96dc-485d-856a-40196d6d36a8
H01	0	AGACTGTGC	AGAGCTGTC	AAGGGGAGGCCTTTTTGGGTTTCCC	2017-08-06T11:47:57	@583c502a-800d-40b9-a412-466c469c1731
H01	0	AGACTGTGC	GACTCGCTGTGACTGAGTCAGACGTGTATGTCGATGCACTCTCAGTACGT	GAACTCGCCTTGGTGACTGGAGTTCAGACGTGTATGTTCGATGGGCCACCCCTTTTTCTCAGTACGT	2017-08-06T11:57:54	@4a5f70a0-fc7c-427f-8d38-d1258eebd569
H01	0	AGACTGTGC	AGACTGTGAGCA	AAAGGGGGGGGGGAACCTTTTTTTTTGGGTGAGCAA	2017-08-06T12:06:10	@308e1a0b-38de-4921-805b-04aa27b07679
H01	0	AGACTGTGC	AGACGCACAGTGCA	AAAAGGGGAAAAAAACGCACAGGGGTGCA	2017-08-06T11:35:43	@36a72222-b67d-4421-9e2d-35cb5fe0a653
H01	0	AGACTGTGC	AGTGACTGAGTCAGACATGTGCTCTCGATCTAGTCTCTCAGTACACGT	AGTGACTGGAGTTCAGACATGTGCTCTTCCGATCTAGGGTTCCCCTTTCTCAGTACACGT	2017-08-06T11:35:32	@75560ed1-313c-4c9b-afce-a33fdfb1cf5a
H01	0	AGACTGTGC	TAGAGAGCTGA	TAGAAAGGGAAGCCCCTGA	2017-08-06T11:38:34	@0d39441f-2b80-4301-9ce6-12b5537a4d12
H01	0	AGACTGTGC	AGAGCTGC	AGAAAAGGGGGGGGGCTTTGGGGGCC	2017-08-06T11:56:14	@f0b94444-731f-4f4a-aeb4-56ce989060e3
H01	0	AGACTGTGC	AGACTGAGC	AAAAAAAAGGAAACCCCCCCCTTTTTTGGGAGGCC	2017-08-06T11:55:28	@dddc5f09-eb79-448d-84da-47b02ab926ca
H01	0	AGACTGTGC	AGAGCTAGTAGC	AAGGGGGGGGGGGAGCCTTTAGGGGTTTTAGGGGGGGGGCCC	2017-08-06T12:32:14	@1f0d914b-08ce-4feb-8ef3-49638100f7fc
H01	0	AGACTGTGC	AGCTCGTGC	AAAAGGGGGGGGGGCCTTTTCGTTGGCC	2017-08-06T12:06:33	@e20305f2-fd49-42c8-a3b3-a8d072b33f07
H01	0	AGACTGTGC	AGACTGC	AAGGGGGGGGGACCTTGGCC	2017-08-06T12:15:35	@76a5d8e8-c52f-480f-9fe4-086805deb973
H01	0	AGACTGTGC	ATCATATGAGCGTGTCAGCGTGTGCTCTCGATCTACAGATGCTCTCAGTACGT	ATTCATATGAGCGTGGGTTCAGGCGTGTGCTCTTCGATCTACCCCCAAAGAAAAAATTTGCCCTTTCTCAGTACGT	2017-08-06T12:01:32	@202b43f1-2015-483f-b288-c148900654f7
H01	0	AGACTGTGC	ATCGCTGTGACTGTCAGACATAGCTCTCGATCTGCTACAGTCTCTCAGTACGTA	ATTCGCCTTGGTGACTGGGTTCAGACCATTAGCTCTTCCGATCTGGGCTACAAAGGTTCCCCCTTTCTCAGTACGTA	2017-08-06T12:18:14	@29ee3618-ef2d-4148-8678-2ca777b08103
H01	0	AGACTGTGC	ATGTGC	AAAAAAATTTTTTTTGGGGTTTGGGGGGCC	2017-08-06T12:11:52	@5685e61a-0d73-4702-838a-ea58afcecd79
H01	0	AGACTGTGC	AGAGAGAC	AGAAAAAGGGGAGAC	2017-08-06T12:06:46	@df8a19f8-9d03-42da-a4ac-0cbc2749c30c
H01	0	AGACTGTGC	ACGTATCTGATCGCTAGTGACTGAGTCAGACGTGTGCTCTCAGCGCAGTCAGTACGT	ACGGTATCTGAATTCGCCTTAGTGACTGGAGTTCAGACGTGTGCTCTTCCAGCGGCAAAGGGTTCCAGGTACGT	2017-08-06T11:41:37	@578269b2-a454-46eb-8447-5ce501d9d40e
H01	0	AGACTGTGC	AGACTGCAGATCAGCACGTCACGACTCAGTCGCTAGCAGATCTCGTATGCGTCTCTGAGATGCGACAGAGC	AAAGGGGGGGGGGGGGGACCTTTTGCCCCAGATCCAGGCACGTCACGAACTCCAGTCCGCTAAGGCCCAGATCCTCGTATGCCGTCTTCCTTGGAAGATGGGGCGACAGGGAGC	2017-08-06T11:48:10	@3886ea35-08f1-4103-bea2-9ba46fbc938b
H01	0	AGACTGTGC	ATCGCTAGTGACTGAGTCAGCATATATACTCGATCTACAGCAGTCTCTCAGTACGT	ATTCGCCTTAGTGACTGGAGGTTCAGGCATTATATACTTCCGATCTTTACAGCCCAGGGGTTTCCCCCTCTCAGTACGT	2017-08-06T12:09:57	@1ce326d9-dac3-47c6-ba30-72a2944ec338
H01	0	AGACTGTGC	GAGAGAGACATGTGC	GAAAGGGGAGGGAGACATTTTTTTTGTGGCC	2017-08-06T11:31:10	@c812ca10-6cc9-4556-aca5-e2ac2033eb42
H01	0	AGACTGTGC	AGAGCAGCG	AAAAAAAAAAAAAGAGGCCCAGGCG	2017-08-06T13:05:25	@0aa3dbe3-adc7-45b4-8d13-683bcd7f7611
H01	0	AGACTGTGC	GAGACTGCG	GGGGGAGACCTTGCCG	2017-08-06T12:51:36	@3587c406-b406-40f5-bb9c-24f7653722b3
H01	0	AGACTGTGC	AGC	AAAAAAAGGGGGGGGGGGGGGCCC	2017-08-06T13:28:15	@f6eb12d8-e64b-4df3-8688-04052df5d9d4
H01	0	AGACTGTGC	AGAGTAGC	AAAAGGGAGGGTTTTAGGCC	2017-08-06T13:16:29	@5027db3d-2ab9-42e6-af4b-102d15500530
H01	0	AGACTGTGC			2017-08-06T12:52:45	@73143a12-6380-4648-9ce3-0d0a862cbf93
H01	0	AGACTGTGC	CACTGTGCAGCGACACGAGTCTACATCACGTACACTCTCGCTCTCATCGTACTGAGAGACG	CACCTTGTGCAGCGACCACCGGAGTCTACATTCACGTACACTCTTTCGGCCTTTCTTCCATTCCGTACTGAAAAAAAGAGACG	2017-08-06T12:59:10	@7782b9be-5244-43d8-953c-4e743f2bd093
H01	0	AGACTGTGC	GCTGC	GGGGGGGGGGGGGGCCTTTGCC	2017-08-06T13:19:17	@4c913395-aa43-4cd8-8b42-1e3866e5bd64
H01	0	AGACTGTGC	GACAGCAGATCTGATCTGACTCAGTCACTGCGATCTCGCTGCGTCTGCTG	GACAGCCAGATCTGATCCTGAACTCCAGGTCACTGGGCGGATCTCGGCCTGCGTCTGCTGG	2017-08-06T12:59:41	@bfacbcec-336c-46cb-a460-85ae787c2b22
H01	0	AGACTGTGC	AGACGAGC	AGGGGGGGGGAAAACCCCGGAGCC	2017-08-06T13:31:10	@25b7b790-6b22-4ba4-b9be-b77a0a03eb29
H01	0	AGACTGTGC	AGAGCTGCTGTGC	AGAGGGCCTTGCTTTTTTTTGGGTTTGGCC	2017-08-06T13:32:35	@1caa6060-7a12-4a81-872b-e06342b0980f
H01	0	AGACTGTGC	ACTGTC	AAACCCTTGGTTTTCC	2017-08-06T13:28:58	@1221fc39-a24a-4eec-ba06-2578407507fe
H01	0	AGACTGTGC	GC	GCC	2017-08-06T13:15:19	@28f9790e-fc74-4d7e-b86c-85854e0acccb
H01	0	AGACTGTGC	GACTGTGC	GGGGGGGGGGACTTTTGTGCC	2017-08-06T13:17:59	@3801579b-b780-4d4c-bb9f-29c5bae7c3d1
H01	0	AGACTGTGC	GACGCTGTA	GAAACGCTTTTGGGGTTA	2017-08-06T13:35:33	@663c4c23-e874-485a-9bec-2478a6cc521d
H01	0	AGACTGTGC	C	C	2017-08-06T12:50:06	@1c1f67b8-50a4-4f77-b4be-39a7327f41ea
H01	0	AGACTGTGC	TACGT	TACGT	2017-08-06T13:03:13	@36d87d6d-e1f3-4915-bf3e-153472dc0899
H01	0	AGACTGTGC	AGACT	AAAAAGGGGGGACT	2017-08-06T12:36:10	@4682b840-5e0e-4934-a3df-147559d05ec6
H01	0	AGACTGTGC	AGAGAC	AAGGGGAGGGAACCCC	2017-08-06T12:50:44	@daf26410-f4e1-4afd-bb82-b0387c14b882
H01	0	AGACTGTGC	AGAGACT	AAAAAAAGAAGGGGGGAACTT	2017-08-06T12:37:20	@4b85c747-8342-4965-afdf-f9bec42a6b9b
H01	0	AGACTGTGC	AGACTGC	AGGGGAAACCCTTTTGCC	2017-08-06T13:42:49	@ca9eb5b2-cab6-4c95-85ea-313305c9bb69
H01	0	AGACTGTGC	AGAGACTGTGTGC	AAAGGGGAGAACCCTTTGTGGTTTTTTTTGGGGGGCC	2017-08-06T13:55:14	@0e3b538d-7f65-4f1e-8855-49d36540a56b
H01	0	AGACTGTGC	AGACATAGCTG	AAAAAGGAACCCATTAGCTTG	2017-08-06T14:11:52	@e29ad1e8-72a3-4d3c-9bfa-074a3813ae2f
H01	0	AGACTGTGC	AGAGAC	AGAGGGGGGGGACCCC	2017-08-06T13:59:28	@48deec33-f215-4ab3-9f10-862c7bc403ea
H01	0	AGACTGTGC	AGACGCTATGAGC	AGGGGGGGGGGGGACGCTTTATGAGGGC	2017-08-06T13:41:52	@e4fac4db-676c-4f66-a64c-ecae742b4378
H01	1	AGACTGTGC	AGACTGTGC	AAAAGGGAAACCTTTTTTTTGTGGGGCC	2017-08-06T14:10:21	@e88eac84-7a76-4fb0-baf0-31b420f04f7e
H01	0	AGACTGTGC	GCAGCATACGAGAGATCGCTAGTGACTGAGTCAGACATATACTCTCGATCTAGTAGTACGT	GCAGCATACGAGAGATTCCGCCTTAGTGACTGGAGTTCAGACATTATTTACTCTTCGATCTAGGTAGTACGT	2017-08-06T14:26:50	@1ad22ef0-7b8f-4a02-95d7-059b88057444
H01	0	AGACTGTGC	AGACATC	AAAAAAAAAAAAAGGGGACCATC	2017-08-06T14:08:19	@247ad981-edd2-4e95-a99a-af440b7b1b0f
H01	0	AGACTGTGC	GAGAC	GAGGGGGGGGAAAACCCC	2017-08-06T14:34:23	@e2d246a3-3fef-430a-a718-dded03018520
H01	0	AGACTGTGC	GAGAGAC	GAAAAGGAGGGAAC	2017-08-06T14:06:15	@28051f7b-426d-413c-be26-a700a0336a75
H01	0	AGACTGTGC	ACTGTGACGAGACACACGTCTGACTCAGTCACAGCGAGTCGTGTGCGTCTCTGCTGAGATGAGCAGCGAGC	AACCCTTTTTTTGGGGGTTGACGGAAGGAAACACACGTCTGAACTCCAGTCACCAAGGCGGAGTCGTGTGCCGTCTTCTGCTTGGAAGATGAGGCAGCGGAGCC	2017-08-06T13:41:06	@acb2e450-49e3-44a3-a602-79f37724d916
H01	0	AGACTGTGC	AGAGCTGTC	AAAAAAAGAGGGCCTTTGGGTTCC	2017-08-06T14:20:55	@e5e1c559-c39d-47ea-8055-b584c2f6f80e
H01	0	AGACTGTGC	TCGACGTGTGCTCTCGATCTGCACTCATCTCGTACG	TTCCGAACGTGTGCTCTTCCGATCTTGGCCCCACTCAAAAATTTCTTTTTCGTACG	2017-08-06T14:17:41	@2340e332-e09b-496f-a6e1-b564452b74f8
H01	0	AGACTGTGC	AGACTGC	AAGGGGGGGAACCTTTTTTGGGGCC	2017-08-06T14:19:25	@7eafc9f3-7439-4d1f-9f66-029f6114a6ba
H01	0	AGACTGTGC	AGAGC	AGAAAGGGGGGGGCCC	2017-08-06T14:34:35	@145ac293-c126-49ec-9c64-d244182b26d9
H01	0	AGACTGTGC	GTGTGAGC	GGGGGGGGGGTTTTTTGTTTGAGGGCC	2017-08-06T14:23:51	@06698fe1-f409-4228-85d1-bf099fe39a4c
H01	0	AGACTGTGC	AGAC	AAAAAGGGGAC	2017-08-06T14:13:04	@54f4c53c-abac-4317-9b74-6693002a0584
H01	0	AGACTGTGC	GTCAGCGTGTGCTCTGATCGTCTCTCGTGCGT	GTTCAGGCGTGTGCTCTTTGATCCGGGTTTTCCCCCTTTCTCGTGCGT	2017-08-06T14:16:30	@f299bccf-b91c-43fa-975e-9cb635eb84fa
H01	0	AGACTGTGC	GAGC	GGAGGGGCCCC	2017-08-06T14:09:30	@b6594754-c49a-49b2-b6b4-6b330ffae14b
H01	0	AGACTGTGC	AGAC	AAAAAAAAAAAAAAAAAAAAAGGGGGGGGGGGAAC	2017-08-06T14:12:37	@f74a755d-6e6f-484f-b925-8dfc0ce75954
H01	0	AGACTGTGC	AGACTGTGA	AGGGGGGAACCTTTTGGGGTGGGAA	2017-08-06T14:38:22	@9dc71017-ca16-4c75-9310-e215c7be5a7d
H01	0	AGACTGTGC	AGAGC	AGGGGGAGCC	2017-08-06T13:53:40	@5196a99b-93a6-427f-80aa-633d0acd03e8
H01	0	AGACTGTGC	AGAGC	AAGGGGGGGGGGGGGGAGC	2017-08-06T15:41:59	@1496248d-4dd3-48db-9622-5311a9cd7b96
H01	0	AGACTGTGC	ATCATAGCAGTGACTGAGTCAGACGTGTGCTCTCGATGCTCTCAGTACGT	ATTCATAGCAGTGACTGGAGTTCAGACGTGTGCTCTTCCCGATTGGGGCCCCCCCCCCCTTCTCCAGTACGT	2017-08-06T14:53:08	@e8c21978-36a5-4a7e-896e-ecda6c09c158
H01	0	AGACTGTGC	AGAGC	AAAAAAAGGGAGGGC	2017-08-06T15:02:04	@ac065a4e-d2f8-4448-aecb-401d5ff25bb4
H01	0	AGACTGTGC	GACGT	GGGGGGGGGGGGAAACCCGGGT	2017-08-06T15:20:23	@3f47229e-ebd0-40ee-bcee-f9034d336d70
H01	0	AGACTGTGC	TCAGACGTGTGCTCTCGATGCTCTCGTACGT	TTCAGACGGTGTGCTCTTCCGATGGGGCCCCCCTTTCTCCGGTACGT	2017-08-06T15:30:36	@a5a61e89-e9f6-4a60-ba40-5802071171de
H01	0	AGACTGTGC	GCGCATGCATCATATAGTGACTGAGTCAGACGTGTGCTCTCGATCTGCTCTCAGTACGT	GCGGCATGCAATTCATATAGTGACTGGAGTTCAGACGTGTGCTCTTCCGATCTGGGGCCCCTCTCAGTACGT	2017-08-06T15:45:09	@58cc2b8a-60e7-4d4c-913a-c57d502a8d48
H01	0	AGACTGTGC	GAGTGCT	GAAGTTTTTTGGGCT	2017-08-06T15:00:48	@8b35190f-cea8-44bf-ad2d-df4291712bcf
H01	0	AGACTGTGC	AGAC	AAAGGGAACCCCCC	2017-08-06T15:30:39	@1abf2c0a-fc01-4f5b-bd5b-cb0176fc7f29
H01	0	AGACTGTGC	GC	GGGGGGGGGCC	2017-08-06T15:05:04	@94a3e639-ed9c-416b-8cfb-d3eb98317f8e
H01	0	AGACTGTGC	GAGCAGTGC	GGAAAGCCAGTTTGCC	2017-08-06T15:17:17	@d009bdef-561b-438c-a740-872ab4f4732d
H01	0	AGACTGTGC	AGACTGC	AGGGAAAACTGGCCCC	2017-08-06T14:53:09	@46e3a3e1-3d84-4225-8137-8a284269b580
H01	1	AGACTGTGC	AGACTGTGC	AAAGGGGGGGGGGACCTGGGGGTTGGGCC	2017-08-06T15:22:45	@36fc7f78-0d60-4571-908f-02bbd95a4ea0
H01	0	AGACTGTGC	AGACTGTCGCA	AAGGGAAACCCTGTCGCA	2017-08-06T15:36:50	@82604ea6-8718-47c1-bd31-dc9956e424a9
H01	0	AGACTGTGC	CACAGTCACTCTCTCAGTACGT	CCCCACAGGTTTCCCACCCCCTCTTTTCTCAGTACGT	2017-08-06T15:43:50	@7ab4a9fc-d2d8-42d9-946e-c1698ed2db9c
H01	0	AGACTGTGC	TCAGACGTGTGCTCGATCTGCAGCTCTCAGTACG	TTCAGACGTGTGCTCGATCTGCCCAAAAGGCCCCCCCCCCCCTTTTCTCAGTACG	2017-08-06T14:55:02	@471ae7a4-e16d-4bb0-9cd1-2538ee3b534e
H01	0	AGACTGTGC	GC	GC	2017-08-06T15:19:11	@85c0ee39-fd67-4910-a1d7-a3d85e44c2c9
H01	0	AGACTGTGC	TCAGTGTAGCTCTCGATCTGCATGCTGTCAGTACGT	TTCAGGTGGTAGCTCTTCCGATCTGGCCCCATTGCCTGTTTCCCAGTACGT	2017-08-06T14:49:30	@5df18fab-9715-4cd9-9af4-445e20682ec5
H01	0	AGACTGTGC	TACGT	TACGT	2017-08-06T15:34:33	@4f95ab58-386c-4d63-94e0-a8571eb2df6b
H01	0	AGACTGTGC	GACGTGC	GAACCGTGCC	2017-08-06T15:26:02	@8cd0f19d-acac-4ac1-b5fc-e56a0d7c6412
H01	0	AGACTGTGC	GAC	GGGGGGGGACCC	2017-08-06T15:09:56	@a703e5c6-ed21-4114-b80a-9aa0e05f6f98
H01	0	AGACTGTGC	GAGCATG	GGGAGGGCATTG	2017-08-06T15:31:01	@d7c63a96-55c2-45c1-af12-54270af7cf75
H01	0	AGACTGTGC	AGAGACAGCACAGTGC	AAAAAAAAAAAAAGGGGGGGAGGAAAACCAGCACAGTTGGGGCC	2017-08-06T14:55:43	@28fde065-24cb-4ba2-ae75-3ba9efe9de93
H01	0	AGACTGTGC	ACTATAGTGACTGAGTCAGACATATGCTCTCGATCTGAGTCTCTCAGTACGT	ACCTTATAGTGACTGGAGTTCAGACATTAATTGCTCTTCCGATCTGGAAAGGTTTTTCCCCTTTCTCAGTACGT	2017-08-06T15:17:22	@a1e52a5c-8a28-4f56-9ed8-d484acda821d
H01	0	AGACTGTGC	AGCGC	AAAGGGGGCCCGGGGCC	2017-08-06T15:46:02	@d621fba3-e4f5-46d2-9db8-c68729235ea3
H01	0	AGACTGTGC	AGAGAGCGC	AAAGGGGAAGAGCCCCGGGGGC	2017-08-06T15:22:54	@222ed6ac-5837-423c-8cb9-bbff72795587
H01	0	AGACTGTGC	GAGAGCTCTGC	GAAAAAAAGGGGAAGCCTCTTTTGGCC	2017-08-06T14:53:21	@b29f2f3b-f6cf-4f70-a405-06df3a7879d0
H01	0	AGACTGTGC	CTCTCTATCTAGCAGCATGATCTGCTATGAGTGCTGAGTCAGACGTGTGCTCTCGATCTGCACTGTACGTGT	CTCTCCTTATCTTTAGGCAGCATGAATTCCTGCTATGAAGTGGCCTGGAGTTCAGACGTGTGCTCTCCGATCTGGCCACTGTTACGTGT	2017-08-06T14:48:55	@a318b5e7-d4cb-48ce-b448-750fc49b4435
H01	0	AGACTGTGC	ACAGTGC	AACAGGGTGGGGCC	2017-08-06T15:30:56	@6fe3c042-2405-4e2a-b82d-1e7984d12202
H01	0	AGACTGTGC	GATC	GGAATTC	2017-08-06T16:15:10	@d132fed3-eab7-4ca1-9bb2-e1127ac527f1
H01	0	AGACTGTGC	AGAGTGTAGC	AGAAAGGGGGGGGGGGGGTTTTTTTTGGGTTAGGCC	2017-08-06T16:28:55	@63214000-2ea9-4c0b-ab8f-b85c4c9da066
H01	0	AGACTGTGC	GAGCG	GAAAGGGCCCGG	2017-08-06T15:59:55	@f95a63c3-5258-473e-be79-2290e028c666
H01	0	AGACTGTGC	AGCTGC	AAGGGGGGGCCCTTTTTGGCC	2017-08-06T16:45:05	@8a139234-c8dd-41ef-80c1-60fe05edbb57
H01	0	AGACTGTGC	ACTGTGA	AAAAAAAACCTTTTTTGTTGGGGAA	2017-08-06T16:13:34	@e56ff57d-30a6-41ff-8bd9-98b8fa3effca
H01	0	AGACTGTGC	GCT	GGGGGGGGGCT	2017-08-06T16:29:00	@554f3347-9309-4019-be83-541b8b5e13d5
H01	0	AGACTGTGC	AGAGACTGAGC	AAAAGGGGAGACTTTGAGGCC	2017-08-06T16:32:12	@5a310fff-1735-456a-87ff-cf3cf97317e6
H01	0	AGACTGTGC	AGTGTGAGC	AAAAGGGGGGGGGGGGGGGGGGGGGGTTGGTTGGGGAGCC	2017-08-06T16:16:35	@8b2bdac3-d751-442f-a968-6483d134e2f9
H01	0	AGACTGTGC	ATGCGT	AAATTTTGCGT	2017-08-06T16:21:00	@692b57da-a146-4696-b022-5abed4cb70e5
H01	0	AGACTGTGC	TCAGACGTGTGCTCTCGATCTGTCTCTCAGTACGT	TTCAGACGTGTGCTCTTCCGATCTGGGTCCCCCCCCCTTTTTTTCTCAGGTACGT	2017-08-06T16:23:58	@47ba116f-0f30-4846-82a4-f3fc28bb6d5f
H01	0	AGACTGTGC	AGAGAGC	AAGAGGAAGCCCC	2017-08-06T16:54:49	@6b656a3d-a53a-4280-89da-2e6fd5e1b03e
H01	0	AGACTGTGC	GACTGTGC	GGGAACCCTTGGTGGC	2017-08-06T16:04:32	@3bae6423-adf5-42f5-9529-8235b6118070
H01	0	AGACTGTGC	GACTGTGC	GAAACCTTTGTGGGGGCC	2017-08-06T15:54:05	@b1987418-09d6-44d8-8de9-620f6d4fcd2a
H01	0	AGACTGTGC	GTGCTGCG	GGGTGCTGGCG	2017-08-06T16:38:09	@ff4159b5-9a86-4311-bf1c-17aa639b91e8
H01	0	AGACTGTGC	AGAGACTGC	AGGAGGGGGGGGGACCTGGGCC	2017-08-06T16:44:28	@aa7c3ee7-cc89-4b92-95ad-39c3e19ad0ce
H01	0	AGACTGTGC	GAGACTGAGAC	GAAGGGGGGGGGGGGAACCCTTTTGGGAGACC	2017-08-06T16:03:08	@cdcb5e08-e04c-4cc7-a676-3f609adf985c
H01	0	AGACTGTGC	GACTGCACTCG	GGGGGGGGGGAACTTTGCACTTCCG	2017-08-06T16:36:20	@b3f9d588-dca7-4163-a1df-f10929a8fbd7
H01	0	AGACTGTGC	GACTGAGAC	GAAACCCTTTTTTTTTGGAGACC	2017-08-06T16:24:43	@ffafb5fc-a727-4e8c-a154-0af1d5df4721
H01	0	AGACTGTGC	AGAGTAGT	AAAAAGGGGGGGGGGGGGGGAGGTAGGGGT	2017-08-06T16:32:16	@9e92e94e-89f8-4d4d-89f1-08b2c80abbd7
H01	0	AGACTGTGC	AGAGAGAGAGTGA	AGAGAGAAAAAAAAAGGGGAGGTTGA	2017-08-06T16:55:38	@402a0996-0bd7-400c-87cf-a1138c8ee2f1
H01	0	AGACTGTGC	GCGACTGCAGATCTACACATCACGTGCACTCTCACTACGTGCTCTCTCGTGCTGAGAGC	GCGACCTGCAAGATCTACACATTCACGTGCACTCTTTTCCACCTACGTGCTTTCTTCCTCGTTTGCTGAGAAGGGGGC	2017-08-06T16:51:36	@b079f675-7a11-4557-bc98-deaf50b71194
H01	0	AGACTGTGC	GAGTGT	GAGGGGGGGGGGGGTTGGTT	2017-08-06T15:50:25	@d446ae42-8bf5-4dc5-8b35-c723ee19eb08
H01	0	AGACTGTGC	GACTGC	GGAAACCTTGGGGGGCC	2017-08-06T15:52:31	@84abe12a-096a-4829-a723-6c4d88fd7c5f
H01	0	AGACTGTGC	AGCTGC	AAAAGGGGGGGGGGGGGCTTTTGCC	2017-08-06T16:26:33	@71e14b3b-73ba-4e85-b7e5-e225f92011c7
H01	0	AGACTGTGC	AGACTGTGAGC	AAGGGGAAACCTTGGTTTGAGGGC	2017-08-06T15:50:05	@92799975-f750-4b11-85b4-0997b0145970
H01	0	AGACTGTGC	AGACTGTGCA	AGGGGAAAACCCTGGGTTTGGGGCCAA	2017-08-06T16:09:00	@c3967fb2-95ac-41a1-897e-dc18aca1e39c
H01	0	AGACTGTGC	GCTGTGA	GGGGCCTTGTTGGGA	2017-08-06T17:12:14	@4de27f3f-83fd-4807-be67-8d99dae7197a
H01	0	AGACTGTGC	GCTGTC	GGCCCTTTGTC	2017-08-06T17:04:29	@774d7916-6c47-484f-af90-696d57d25615
H01	0	AGACTGTGC	AGACGCATGCGATCGCTAGTGACGAGTCAGCGATATGCTCTCGATCTAGTCTCGTACGT	AAGACGGCATGCGAATTCGCCTTAGTGACGGAGTTCCAGGCGATATTGCTCTTCCGATCTAGTTTTTTTCTCGGTACGT	2017-08-06T18:04:14	@c1616ba1-9f93-44fe-b4da-13f5b56538e3
H01	0	AGACTGTGC	GCTGTC	GGCTTTGGGTTCC	2017-08-06T18:06:49	@740815df-9936-475e-958c-edab886d36b9
H01	0	AGACTGTGC	AGACGC	AAAAAAAGGGGGGGGGGGGGGGGGGGGGGGACGGGGCC	2017-08-06T18:08:47	@e1f4e2e4-c1ef-4750-bb17-2545b4e6fef6
H01	0	AGACTGTGC	AGAGC	AAAGAGGGGCC	2017-08-06T17:42:32	@879b9073-0f15-4d7a-b397-e4e6cca562e2
H01	0	AGACTGTGC	TACGT	TACGT	2017-08-06T17:17:20	@05723848-dad9-435a-b596-ee12084b49b1
H01	0	AGACTGTGC	AGACTGTCTGC	AAAAGGGGGAAACTTTTGGGTCTGGCC	2017-08-06T17:17:04	@78b4e56a-2e90-4404-9f20-bb23d6bff76b
H01	0	AGACTGTGC	CACGAGATCTACACATCACGTATACTCTCTACGACGCTCTCGATCACGTACACTGAGAC	CCACCGAGATCTACACATTCACGTATACTCTTTCCCTACGACGCTCTTCCGATCACGTACACTGAAAAGGGGACCC	2017-08-06T18:02:57	@7abb1b51-3846-4816-9c5e-13d1021ea0c3
H01	0	AGACTGTGC			2017-08-06T17:18:54	@7d08ee06-c85f-494c-80e0-e834a3bf6f5a
H01	0	AGACTGTGC	AGAGAC	AGAAAGGAACCCC	2017-08-06T17:28:27	@4deb4fdd-eaf6-4cb1-a0f9-58fb26681f2d
H01	0	AGACTGTGC	GAGAGCTCTAGAGC	GAGGGGGGGGGAAGGCTCCCTTAAGGGAGC	2017-08-06T17:29:04	@a3f9aa3f-4481-41cd-af47-899bd11ca5b6
H01	0	AGACTGTGC	AGACTGCAG	AAAAAAAAAAAAAAAAAAAAAAAAAGGGGGGGGACCCTTTGGCCCAG	2017-08-06T17:27:48	@3ccac6e1-ccb2-4483-9294-a7e8419bacef
H01	0	AGACTGTGC	AGTGTCA	AAAGGGGGGGGGGGTTGGGTTCCA	2017-08-06T17:50:53	@bc661008-3c0b-4836-888a-7724e3d00d3d
H01	0	AGACTGTGC	GCTGACACGAGATGATCATCACACGTACACTCTCACGACGCTCTCGATCTGCGTGTGCACTGAGTGTGAGC	GCTGACCACCGAGATGATCCCATTCACACGTACACTCCTTCCCACGACGCTCTTCCGATCTGCGTGTGCCACTGAGGGGGGGGGGGGGGGTTGGTGAAGCC	2017-08-06T17:05:05	@e36bcb44-39ac-4e55-9e87-f50aa416af56
H01	0	AGACTGTGC	GC	GC	2017-08-06T17:14:48	@813cca82-2640-4ae0-8b81-2d84e5a7424a
H01	0	AGACTGTGC	AGACTGTAGC	AAAGGGGAAACCCCCTGGGTTTAAGGC	2017-08-06T18:10:18	@2a5e50b7-0dfc-47ec-b6a4-4ba3d6ea836e
H01	0	AGACTGTGC	ATCGCTAGTGACTGAGTCGCGATGCTCTCGATCTGACAGTCTCTCAGTACATGC	ATTCGCCTTAGTGACTGGAGTTCGGGCGATGCTCTTCCGATCTGGACCCAAAAAAAAAAAGGGTCCCCCTTTCTCAGTACATGC	2017-08-06T17:58:59	@12ee4e56-b9e1-4875-b00c-122b73fabfba
H01	0	AGACTGTGC	GTGTGC	GTTTGGTGCC	2017-08-06T17:51:09	@a763bab8-5c20-4336-9f32-25548880cb12
H01	0	AGACTGTGC	AGACTGTAGA	AAAAAAAAAAAAAGGGGAAACCTTTGGGGTAGGAA	2017-08-06T16:57:42	@a1527b0c-950d-49a9-8f07-a7b3e9f162ab
H01	0	AGACTGTGC	AGAGATGC	AAAAAAAAAGGGGAGGGGATTTGC	2017-08-06T17:59:31	@9ef456f0-2d71-44af-8f3e-1a535f3630b0
H01	0	AGACTGTGC	AGAGC	AAAGAGCCCCC	2017-08-06T18:10:13	@bc8316bd-1696-486e-8be6-a20ac9eef191
H01	0	AGACTGTGC	AGCTGC	AAGGGGGGGGGGGGGGGGGGCCTGGGC	2017-08-06T18:00:17	@649fe000-efaa-4cc7-a4a5-a3771b0afe35
H01	0	AGACTGTGC	CGCTGTCAGTGTGACGATAGCATACGTGATGACAGAGTCGATATCTGTACACATACTCTATCTCACAGAGACAGCTGATCGCTGAGTCGACGTATGCTCTCAGTCAGAGTCTCTCACGT	CCGCTTTGTTCAGTTTTGGGTGACGGGATAGCCATACCGTGATGACAAAGAGGGTTCGATTATCTTTGTAACACCAATAACTCTATCTTCCAAACAGAAGACAGCCTTTGATTCCGCCTGGAGTTCGACGTATGCTCTTCCAGTCAGAGGTTCCCCTTCTCCACGT	2017-08-06T19:28:25	@e412d497-944e-4b19-aff0-f496e27f66b2
H01	1	AGACTGTGC	AGACTGTGC	AAAAAGGGAAAACCCTTTGTTGGGGGGCC	2017-08-06T18:44:49	@616f15ff-9c7a-4b1b-b3e4-774ecefac2ef
H01	0	AGACTGTGC	AGACTGTCT	AAAAGGGGGGGGGACTTTTGTCT	2017-08-06T18:49:01	@b6a6e66d-884c-4e0a-b6a9-b329f310acf5
H01	0	AGACTGTGC	AGAGAGCACACTGC	AGAAAAGAGCAAACCACTTGC	2017-08-06T18:46:33	@b3a6ec90-8ca6-47ed-9868-b830111155bc
H01	0	AGACTGTGC	CTGAGTCAGACATGTGCTCTCGATCTGACAGTCTCTCTCAGTACGT	CTGGAGTTCAGACATTGTGCTCTTCCGATCTGAACAAGGGTCCCCCCCTCCCTCTCAGTACGT	2017-08-06T18:51:46	@a5d47660-92b3-48b9-9c61-cde73ef73fa5
H01	0	AGACTGTGC	GACTGC	GGGGGGGGGGAACCCTTGGGGC	2017-08-06T18:53:41	@fe07df7a-a594-42d8-9d8f-5072d0cf0961
H01	0	AGACTGTGC	AGTCT	AGTCCCCCCT	2017-08-06T18:33:12	@25af4f7d-ce7d-4ee4-ac09-7c3cf3564c4b
H01	0	AGACTGTGC	AGCTGTGC	AGGGCCTTTTGTTTTTTTTTTGGGGGGGGCC	2017-08-06T19:05:55	@69e35a48-262e-454f-b844-607355672129
H01	0	AGACTGTGC	GACTGTGC	GGGAAAACCCCTTTTTTTGGTGCC	2017-08-06T19:22:52	@12742497-d31f-4dd9-8b20-55b3d77db9c0
H01	0	AGACTGTGC	CGTCTGATCTACATCACGCTCTCACACGACGCTCTCTGAGAGATGAGTGA	CGTTCCTGGATCTACATTCACGGCCTCTTTCCACCACGACGCTCTCTTGAGAGGGGGGGGGGGATGAGGTTGAA	2017-08-06T18:47:17	@d22fd38b-de98-491f-8b48-e185b60503f4
H01	0	AGACTGTGC	TCAGACGTGTGCTCTCAGTCTGCACAGAGTCTCTCGAGCGCGT	TTCAGACGTGTGCTCTTCAGTCCTGGCCAACCCCCCCCAAAGAGGTTTCCCCCCCCCCCTTTTCTCGAGCCGCGT	2017-08-06T18:51:19	@4f6804b5-1f9b-45d0-9c70-538fd6b6efb0
H01	0	AGACTGTGC	TACGT	TACGT	2017-08-06T18:47:02	@0ffe45ca-c099-440f-b9a1-c1c456efa19f
H01	0	AGACTGTGC	AGCTGTC	AAGGGGGGGGGGCCTTTTTTTTTTGTTCC	2017-08-06T19:01:28	@dbc71ae2-7196-40b1-84a5-9129268f4c86
H01	0	AGACTGTGC	AGAGACTGTCA	AGAGGGGAAAAACCTTTTGTTCAA	2017-08-06T19:16:42	@67bd0b9a-859c-4cdf-85ca-478786163e64
H01	0	AGACTGTGC	TCAGTGACGCGATGATATGCTCGTGATGTGCTCTCGAGCGC	TTCAGTGACGGCGATGATATGCTTCCGGTGATGTTGGCCCCCCTCTTTTTCGAGCGGC	2017-08-06T18:56:07	@f7811978-2a2a-467c-8063-471bd525c711
H01	0	AGACTGTGC	ACATGTGACTGTCAGACATGTGCTCTCTGATGTCTCAGTACGTG	ACCATGGTGACTGGGTTCAGACATTGTGCTCTTCTGATGGGTTTCCCCCCCCCCCTTTTCAGTACGTG	2017-08-06T18:59:11	@0796bd85-7be4-4223-b2db-cfbf172c294c
H01	0	AGACTGTGC	AGC	AAGCCCCCC	2017-08-06T18:33:14	@bf1b7179-a7c0-4e81-b179-e23078c5f696
H01	0	AGACTGTGC	AGACA	AAAAAAGGGGGGGGGGGGGACCA	2017-08-06T19:03:14	@7ccd4926-0e06-48a8-9025-ce7788e62924
H01	0	AGACTGTGC	CTCTCGATCTGTCACTCAGTACGT	CTCTTCCGATCTGGGTTTTCCCACTTTTTTTTTTCAGTACGT	2017-08-06T19:17:28	@463089f3-eaa8-4527-af6d-71208a660f29
H01	0	AGACTGTGC	AGAGAC	AAAAAAAAAAAGGGGAGGAACCCC	2017-08-06T19:07:40	@5db091b9-c592-4fa2-bcc9-57cab3292bcd
H01	1	AGACTGTGC	AGACTGTGC	AAAGGGGAACTGTTGGGCC	2017-08-06T18:11:51	@e0ef3083-328f-4a10-85b2-478c060d96a0
H01	0	AGACTGTGC	AGAGACTGAGCAG	AGAAAGGGGGGGGGGGACCCTGAGGCCAG	2017-08-06T18:33:49	@f7743dd9-0881-482e-938b-8d7436a0c64f
H01	0	AGACTGTGC	GTGTGCA	GGGGGGGGGGGGGGGTTTTGTGCCA	2017-08-06T18:22:35	@61af7593-21a0-4dbd-a187-0c19b1631812
H01	0	AGACTGTGC	GC	GC	2017-08-06T19:27:32	@b1fdf31b-ab20-49a3-b962-1b03908b4b3b
H01	1	AGACTGTGC	AGACTGTGC	AAAAAAAAAAAAAAAAAGGGGGGGGGGACCTTGGGTTTGGGGGC	2017-08-06T18:49:48	@0c9356fe-d87e-46e7-87c6-1ff8f12201ee
H01	0	AGACTGTGC	TGTGC	TGGGTGGGCC	2017-08-06T18:56:32	@3b6957c6-eef5-4010-8832-720908bc5dc0
H01	0	AGACTGTGC	GAGACTGTGC	GAAGGGGACCCTTTTTTTTGGGGGGTGGGCC	2017-08-06T18:24:58	@225debe9-6cd8-4714-b17d-ebf901c037fd
H01	0	AGACTGTGC	GTGTGC	GTTTGGGTTTGGGGGGC	2017-08-06T18:53:57	@cd881cb4-618e-4683-abfe-07530bd9639b
H01	0	AGACTGTGC	CGTGCGAGATCTACATCACTACATACACACACGACGCTCTCAGTCTGCATGCTGAC	CGTGCCGAGATCTACATTTCACCTACATAACCACCACACGACGCTCTTCCAGTCTGCATTGCTGAAACCCCCC	2017-08-06T18:12:26	@d342623c-ffac-471e-ad63-1655170ea687
H01	0	AGACTGTGC	AGACTAGTGCA	AGGGGACCTTTTAGTTGGGGCA	2017-08-06T19:10:07	@a4981024-ff00-4d81-a5ee-c4acab286e91
H01	0	AGACTGTGC	GAGACGTGC	GAAGGGGAACCCGTTGGGGCC	2017-08-06T19:57:11	@4f548c03-a745-4fa3-8468-e2a08118d790
H01	0	AGACTGTGC	AGAGC	AAAAAAAGGGGAAAGGGGGGC	2017-08-06T20:53:34	@4bd15049-2b87-41eb-a58a-4df31e04a787
H01	0	AGACTGTGC	AGAGCTGC	AAAAGGGGAGCCTGGGGGCC	2017-08-06T20:55:51	@9157061a-eb28-4c4f-b6a3-1606f3b9c23c
H01	0	AGACTGTGC	GCGACACGAGATCTGCACATCACGTACTCTCTACACGCAGCTCTCGATCTACGTAC	GCGACACCGAGATCTGCACATTCACGTACCTCTTTCCCTACACGGCAGCTCTTCCGATCTACGTAC	2017-08-06T20:02:02	@88d4c556-dbb3-488d-b342-27ddef5956c4
H01	0	AGACTGTGC	AGC	AAGGGGGGGGGGCCC	2017-08-06T20:08:38	@46a1e3e4-c13c-4d6d-bcb5-5c71b0525ece
H01	0	AGACTGTGC	AGTGTGAGAGC	AAAAGGGGGGGGGGGGGGTTTTTTTTTGGGTGGAGAGC	2017-08-06T19:45:10	@b5642396-d642-4d4f-8f7b-5c88c70d7755
H01	0	AGACTGTGC	AGAGAGAGAGACTGCA	AGAGAGAGAAAGGGGAAACTTGGCCA	2017-08-06T19:39:46	@c0984ed3-c782-4560-a919-19a1a6ffc8d4
H01	0	AGACTGTGC	GCGCGCTGCAGATCGCTAGTGACTGAGTCAGACGTGTGCTCTCGATCTGCACAGTCAGCAGTACGT	GGCGGCGCTTGCAAGATTCGCCTTAGTGACTGGAGTTCAGACGGTGTGCTCTTCCGATCTGCACCCCAAAGGTCCCCAGCAAGTACGT	2017-08-06T19:32:35	@1e4da055-353c-4851-9886-690d7b7459a8
H01	0	AGACTGTGC	AGAGAGCGCTGCAGTGTGC	AAGGAGAGGGGGGGCGCTTTGCAGGTTTGGGGTGC	2017-08-06T20:52:01	@f278647b-b1e2-4149-af4b-23de82887dde
H01	0	AGACTGTGC	ACGCAGTCATGTGACTGTCAGACGTGTATCTCGATCTGCTCAGTGCGTAC	ACGGCAGTTCATGGTGACTGGGTTCAGACGTGTTATCTTCCGATCTGCTCAGTGCGTAC	2017-08-06T19:53:19	@748665b2-bd6f-4364-b8e1-c1484c9cf8a3
H01	0	AGACTGTGC	GAC	GGGGGGACCC	2017-08-06T21:01:29	@6a66aa71-29b2-43d5-8e60-80f49e25b51f
H01	0	AGACTGTGC	TCAGACGTGTGCTCGATCTGCAGCACTGCTCAGTACGTA	TTCAGACGTGTGCCTTCCGATCTGGCAAAGCCCCCCACTGCTCAGTACGTA	2017-08-06T20:57:12	@e8f343c2-2521-4124-8094-dc083a41c3e9
H01	0	AGACTGTGC	AGACAGCATGTGC	AAGGGGACAGCATTTGTGCC	2017-08-06T19:56:08	@d955d036-9b7c-49c1-9b73-340993b989a9
H01	0	AGACTGTGC	CGACAGAGATCTACGTCTACATACTCTCTACGACGCTCTCGATCATGCTGAGAGACGCACGC	CGACCAAGAGAATCTACCGTCTACATTACTCTTTTCCTACGACGCTCTTTCCGATCATTGCTGAAAAAAAAAGGAGAAACCGCACGCC	2017-08-06T20:39:58	@1bdabc5d-09b5-4de8-add9-01e9b78aaf87
H01	0	AGACTGTGC	GACTGC	GGAACCTTTGGGGGCCC	2017-08-06T19:32:51	@0f092b49-3f6a-4488-a478-589e6de4b215
H01	0	AGACTGTGC	GC	GGGCC	2017-08-06T20:46:06	@d4a958d7-4f82-4599-86b8-f92753333ce4
H01	0	AGACTGTGC	AGACGCTGA	AAAGGGGGGGGGGGACGCTTTTGAA	2017-08-06T20:36:30	@fcefbd5a-f901-4f90-bbe3-cc2e35d51447
H01	0	AGACTGTGC	AGCTGAGC	AAGCTTGAGGC	2017-08-06T19:50:24	@675c0bba-ae9d-43df-a3a2-2ce9dfe4d799
H01	0	AGACTGTGC	GACTGTGC	GAAACTGGTTGCCC	2017-08-06T20:17:47	@37d6a51a-4462-4598-8e83-322e6ea8bfd9
H01	0	AGACTGTGC	ATGAGC	AAAAATGGAGC	2017-08-06T20:02:22	@cf49c6f9-9ae3-49df-9998-1765c7540b11
H01	0	AGACTGTGC	AGACTC	AAAAAAGGAAACCCTCC	2017-08-06T20:49:16	@7dc215bb-8b80-45b2-99ea-e4397f0d10cd
H01	0	AGACTGTGC	AGTGTC	AAGGGTTTTGTC	2017-08-06T19:52:37	@e42f4df5-f532-4bc2-868c-41878260e172
H01	0	AGACTGTGC	AGACTG	AAAGGGGGGGGGGGGGAACTG	2017-08-06T19:55:38	@bf39cd71-30b4-439e-9a1d-ef6b33f67973
H01	0	AGACTGTGC	GAC	GGAAAC	2017-08-06T20:01:30	@a822247e-3842-45f5-92c7-54ab68cec407
H01	0	AGACTGTGC	AGAGTGCA	AAAAAAAAAAAAAAGAAAAAAAAAAAAAAAGGGGTTGCCA	2017-08-06T19:34:59	@9bfb3410-deaf-472e-ae8b-962101de6342
H01	0	AGACTGTGC	GACTACTGTAC	GGAAACTTACTTTTGGTACC	2017-08-06T19:52:18	@5282eb23-4ef2-4415-b91b-f8143e6b1984
H01	0	AGACTGTGC	AGACTC	AGGGAAACCCTCCC	2017-08-06T21:04:24	@13445316-28d9-4eaf-a5e9-22626a7d8eef
H01	0	AGACTGTGC	GAC	GGAC	2017-08-06T19:34:05	@f8d33af0-6d4a-486d-9aa3-df89a5a8ad73
H01	0	AGACTGTGC	GACTGC	GGGGGGGGGGGGACCTTTGCC	2017-08-06T19:52:14	@37aea8a0-c8ed-4962-be50-782400eb6b1a
H01	0	AGACTGTGC	AGAC	AAGGGAAAACCCC	2017-08-06T19:52:12	@9f9bfef2-7912-4f58-bdc6-4ef2ecc5afbe
H01	0	AGACTGTGC	TACAGACATGATACTCTCGATCTCTCTCTCAGTACGT	TACAGACATTGATAACTCTTCCGATCTTTTCCCCCTCCCTTCTCAGTACGT	2017-08-06T20:20:06	@d3163b15-6fbd-49aa-ae73-022f3719183d
H01	0	AGACTGTGC	AGAGAC	AAAAAAAAGGAGAC	2017-08-06T20:06:52	@964cbe37-be48-4294-b8a0-851a845d6c34
H01	0	AGACTGTGC	AGACTAGTGC	AAGGGGGGGGGGGGACCTTTTTTAGGGTTGCC	2017-08-06T20:22:39	@5aabb0ba-c529-4bec-819a-fa8b47f95fa9
H01	0	AGACTGTGC	AGACTAGTGAGAGC	AGGAAACCCTTAGTTGAGAGCC	2017-08-06T20:58:46	@f2545403-3083-446a-bc64-a6d18c7b46f0
H01	0	AGACTGTGC	AGAGCAGATCG	AAAAAGGGGAGGGCCAGATCG	2017-08-06T19:57:15	@c1cbc173-aae5-44a3-8246-f5858b6deeb9
H01	0	AGACTGTGC	ATCGCTAGTGACTGAGTCAGTATGCTCTCGTCTGAGACAGAGTCTCTCAGTACGC	ATTCGCCTTAGTGACTGGAGTTCAGGTATTGCTTTCTTCCGTCTGAGGACCCCAAGAAAAGGTTCCCCTCTCAGTACGGC	2017-08-06T19:40:12	@912d2892-0bbb-4e96-ac85-7cc21e1d16ba
H01	0	AGACTGTGC	AGACGCGC	AAAGGAAACCGGCGGGGGGGC	2017-08-06T01:14:35	@9dee60e4-3e34-4961-982c-5e100a739d8a
H01	0	AGACTGTGC	AGC	AAAAGGGGGGGCCC	2017-08-06T01:09:05	@a8723f01-d36f-4c1c-b157-115c36224c14
H01	0	AGACTGTGC	AGACGC	AAAAAAAAAAAGGGGAAAAAACCCGGGCC	2017-08-06T01:23:00	@1a256756-bff8-45b9-b604-cd6827e0e363
H01	0	AGACTGTGC	ACGC	AAAAAAAAAAACCGGGCC	2017-08-06T01:52:08	@8e86cad3-df20-4281-9351-f1e0a0f1ddab
H01	0	AGACTGTGC	GACTGAGC	GGAAAACCTGAGGC	2017-08-06T01:32:12	@f9f99e55-b28d-4d5a-918d-afe4b6efdbc5
H01	0	AGACTGTGC	GAGCGC	GAAGCCCCGGGGGCC	2017-08-06T01:35:29	@70ea5e69-06f2-4879-a5b0-2daddc7e1627
H01	0	AGACTGTGC	AGAC	AAAGGGGACCCC	2017-08-06T01:25:52	@53376a52-5f15-49c7-880e-2803ede2d527
H01	0	AGACTGTGC	GAGCTAGTGC	GAGGGGGGGGGCTTTTAGTGGCC	2017-08-06T01:10:54	@bd045b29-9931-4cb0-ae9e-a354937d3b67
H01	0	AGACTGTGC	AGACTC	AGGGAAACCCTTC	2017-08-06T01:37:18	@35dc964e-6b7c-46f8-8ea2-937090ad29cc
H01	0	AGACTGTGC	AGAGACTGC	AAAAAAGAGACCTTTGC	2017-08-06T01:32:54	@31724636-ef4f-40e6-8e01-72a0a255fc3f
H01	0	AGACTGTGC	AGTGC	AAAAAAGTTTGGGGCC	2017-08-06T01:14:33	@ebfec2d7-5ce6-4a53-8825-e8eb4e2f1ab9
H01	0	AGACTGTGC	GC	GC	2017-08-06T01:48:12	@ec5d29a2-ded8-4d8c-ab42-41fa57c68ff3
H01	0	AGACTGTGC	ATCTGCAGTGACTGAGTCAGCGTGTGCTCTCGATCTGACACTCTCAGTACGT	ATTCTGCCAAAGTGACTGGAGTTCAGGCGTGTGCTCTTCCGATCTGGAACCCCAAAAAAACCCCCCTCTCAGTACGT	2017-08-06T02:11:04	@40e6d5b1-09a4-49e0-93f6-08ff1a6faa22
H01	0	AGACTGTGC	AGAGACTGC	AGAAAAAGGGGGGGGGGGGGGAACCCCCCTGGGCC	2017-08-06T01:27:13	@18ecfb32-9e6d-447e-a01f-21071cc6d82a
H01	0	AGACTGTGC	ATGACA	AAAAAAAAATTGGGACA	2017-08-06T01:18:09	@660fb7a9-ca73-43c9-808a-2ce46ba2559c
H01	0	AGACTGTGC	AGAC	AAAGGGGGGGGGAC	2017-08-06T01:09:35	@51740c5f-47b7-4eff-9c65-4db7992602a5
H01	0	AGACTGTGC	ATCGCTAGTGACTGAGTCAGACAGTATCACTCTCGATCTGCAGCTAGCTCTCAGTACGT	ATTCGCCTTAGTGACTGGAGTTCAGACAGTATTCCAACTCTTCCGATCTGGCAGCTTTAAGCCCCCTTCTCAGTACGT	2017-08-06T01:46:26	@68493e9c-1375-4b86-a2d4-5d86ec591b65
H01	0	AGACTGTGC	AGCTGTGCAGATCACGCACATCTGACTC	AAAAGGGGGGGGGGGGGCTTTGGGGTTGGCAGATCAAACGCACAATCTGAACTC	2017-08-06T02:00:09	@40522ffb-3b87-4196-b1f2-bcaf8512cc7f
H01	0	AGACTGTGC	AC	AAAAAAAAAAAAAAAAAAAAAAAAAAACCCC	2017-08-06T01:43:21	@a20b9a39-5e34-443b-8965-881780434abe
H01	0	AGACTGTGC	ACTCAGTCACTAGCGATCGTGCATCTCTGCTGAGAGCAGCGACAGAC	ACTCCAGTCACTAAGGCGATCGTGGCCATCTTCTGCTTGGAAGGAGCAGGCGACAGACC	2017-08-06T02:13:34	@1f8c427a-bea8-4940-998d-b2fba1426445
H01	0	AGACTGTGC	AGC	AAGGGGGGGGGGGGGCCC	2017-08-06T21:34:28	@f1f0a075-d6f5-48b1-830a-5a4c64a40762
H01	0	AGACTGTGC	ATCGCTAGCGACTGTCAGACGTGTCTCGATCTACTCAGCAGTCTCTCAGTACGT	ATTCGCCTTAGCGACTGGGTTCAGACGTGTTCTTCGATCTACTTCAGCCCCAAAGGTCCCCTTTCTCAGTACGT	2017-08-06T21:16:51	@36215aa7-4b1b-4484-b45a-29b7c79f2fc0
H01	0	AGACTGTGC	AGAGACG	AAAAAAAGGGAGACCCCGG	2017-08-06T21:46:54	@ee6ac8ce-d43a-4d4b-a93e-6de834eb3ff1
H01	0	AGACTGTGC	ATCGCAGTGACGAGTCAGACGTGTGCTCTCGATCAGCTAGCTCTCGTATCGT	ATTCGCCAAGTGACGGAGTTCAGACGTGTGCTCTTCGATCCCAGCTAGGCCCCCCCCCCCCCCTTTTCTCGGTATCGT	2017-08-06T21:21:35	@587dceb0-f2c5-45be-8ab2-9fbb49bd7712
H01	0	AGACTGTGC			2017-08-06T21:38:29	@5c18c3e2-0e1f-4195-9d5f-1c77c7a1445e
H01	0	AGACTGTGC	C	C	2017-08-06T21:56:18	@15bee4c1-c256-4c2f-b299-9f5f3ad9f2dd
H01	0	AGACTGTGC	GACGCAGCGC	GGGAACCGCAGCGCC	2017-08-06T22:13:57	@27c2d981-d3b5-45e2-a851-946e2ccedcf6
H01	0	AGACTGTGC	AGAGAGAGCTCGTGC	AAAGGAGAGAGCCTCGGTGGCC	2017-08-06T21:12:08	@bceaec28-bebd-4328-a718-4132d06db515
H01	0	AGACTGTGC	AC	AACCCC	2017-08-06T22:13:35	@c9362a4a-bc2d-4ebe-9f07-44cf1c03b419
H01	1	AGACTGTGC	AGACTGTGC	AAGGGGGGGGACCTGGTTTGGGGGCCC	2017-08-06T22:27:06	@d2f712a4-b965-4623-9842-4129b3dc80ef
H01	1	AGACTGTGC	AGACTGTGC	AAGGGGAAACCTTTTTTTTGGGGTTGGGCCC	2017-08-06T22:31:53	@a7bfac7d-9d87-49ba-99fe-d794957208ef
H01	0	AGACTGTGC	GACAGTGC	GGAACCAGTGGGCC	2017-08-06T21:13:04	@e89ba53f-c8d3-4b46-b015-71b370a10d03
H01	0	AGACTGTGC	CTGTCGTCATCTCGATGATGAGTATCAGAGTGATGCGACTGCTGCAGTATACTATCTCAGCAGAGACGCTGCGAGATAGTGACTGAGTCGCATATGCTCTCGATCTGTCTCTCGTACGT	CTGGTTCGTCATCTCGATGGATGGGAAAGTTATCAGGAGTGATGGCGACTTGCTTGCAGTAAATACTATCTTCCAAGCAGAGACGGCTGCGAGATTAGTGACTGGAGTTCCGGGCATTATTGCTCTTCGATCTGGGTCCCCCCTTTTTCTCCGGTACGT	2017-08-06T21:07:42	@89895634-98ef-484b-a9db-a0eadfc8975d
H01	0	AGACTGTGC	AGAC	AAAAGGGGGGGGACCC	2017-08-06T22:11:25	@7e68e1bc-615a-4cd1-80de-1f282c6a58a5
H01	0	AGACTGTGC	AGCA	AAAGGGGGGGGGGCA	2017-08-06T21:24:50	@dafafb65-d8b8-4db6-91ae-d7bd00761b47
H01	0	AGACTGTGC	AGAGACTGTGC	AGGGGGGGGGGAGAACCCTTTTTGGTGCC	2017-08-06T22:10:41	@8875ea2b-bc90-4b3b-8d0a-c2b50a08688d
H01	0	AGACTGTGC	AGCTGC	AGGGGGGGGGGCCCTGGGGC	2017-08-06T22:21:06	@a88f6131-3352-46a0-8c55-e8eec98cfbce
H01	0	AGACTGTGC	GACGTGC	GGACCGGGGTGGC	2017-08-06T22:24:36	@ac498031-7e54-41f2-99f1-5c9ef29b7e5a
H01	0	AGACTGTGC	GCTGTGCAG	GGCTTGTGGGCCAG	2017-08-06T22:22:15	@05603039-d1bf-484b-80d6-1b8fb7413059
H01	0	AGACTGTGC	GCACTGTGC	GGGGGGGGGCACCTGGTTGGGGC	2017-08-06T21:42:30	@cdd62d81-9406-4ef0-b592-937b7f8f14b7
H01	0	AGACTGTGC	ACGCATACGATCGCTAGTAGCTGTCAGACGTGTATCTCGATCTGCAGAGTCTCTCAGTAGT	ACGGCATACGGATTCGCCTTAGTAGGCTGGGTTCAGACGTGTATCTTCGATCTTGCCCCAGAGTTTTCCCCCTTTTTTTTTCTCAGTAAGT	2017-08-06T22:33:28	@73a240c1-3ecb-477a-a06f-0d1307146adf
H01	0	AGACTGTGC	ATCTACACATCACGTACACTCTCTACGACGCTCTCGATCTGCGTATGAC	ATCTACACATTCACGTACACTCTTTCCCTACGACGCTCTTCCGATCTGCGTATGGGGGGGGACCCC	2017-08-06T21:41:27	@30ee9492-fb87-457d-9f0b-a0c417c6dd3e
H01	0	AGACTGTGC	AGAGCTGTGC	AAAAAAAAAGGGGAAAAAGCCCTTTGGGTTGGGGGCC	2017-08-06T22:12:36	@865a385b-ffc5-4248-ba84-de66fdeafa35
H01	0	AGACTGTGC	AGAGCAGC	AGGGGAAGGCAAGC	2017-08-06T21:06:02	@7b0793b3-f2d4-4497-b681-f3a577ea6ea1
H01	0	AGACTGTGC	GAGACTGTGAGCT	GAAAGGGGGGGGACCTTTTTGGGTTGAGCT	2017-08-06T21:42:22	@bcf85ad5-9a66-4ba9-b1a6-7908673846e5
H01	0	AGACTGTGC	AGAC	AAAAAAGGGGGGGACCCC	2017-08-06T22:32:42	@a6e5f2d3-5dfd-4efd-a891-53879f00ea95
H01	0	AGACTGTGC	ATGAGTG	ATGAGGTG	2017-08-06T22:40:06	@a1a7ab36-8bdd-40a7-ad76-e121d58ed7ec
H01	0	AGACTGTGC	ACGTCTGATGACTGTCAGTGTGCTCTCGATCTGAGTCTCAGTACGT	ACGGTCCTGATGACTGGGTTCAGGGTGTGCTCTTCGATCTGGGGAAGGTTCTCAGTACGT	2017-08-06T22:40:34	@c6ba0580-3941-4839-bb7c-1fb2a66c9d4a
H01	0	AGACTGTGC	GAGACTG	GGAAGGGGAAACTG	2017-08-06T22:50:24	@ab4f5db1-c696-4f31-a0e8-a68f717fe0f3
H01	0	AGACTGTGC	GAGAGACTAGC	GAAAGGGGAGACTAGGCC	2017-08-06T23:12:30	@14b66506-a18b-4ae8-b20d-162aeb9c13cf
H01	0	AGACTGTGC	AGAC	AAAAAAAAAAAAAAGGGGAAAACCCC	2017-08-06T23:32:01	@212c59cc-7fd0-47cf-aeb1-229994a99219
H01	0	AGACTGTGC	ACGCATACGTCGCTAGTGACTGTCAGACGTGTGCTCTCGATCTGCAGTCACTCTCGTACGT	ACGGCATACGGGTCGCCCTTAGTGACTGGGTTCAGACGTGTGCTCTTCCGATCTGGCAGGTCCCACCCCCCCCCTTTTTTTCTCGTACGT	2017-08-06T23:00:15	@598aeba0-b189-410e-a4af-2075a887ce2a
H01	0	AGACTGTGC	AGACGTGA	AGGGAAACCCGTGGAAA	2017-08-06T22:51:31	@136e15fc-3ed9-4c7c-a22d-01655199f1cd
H01	0	AGACTGTGC	TCGACGTGTGCTCTCAGCAGCAGCAGCTCTCAGTACGT	TTCGAACGTGTGCTCTTCAGGCAGCAGCAAAAGGGCCCCCTTTCTCCAGTACGT	2017-08-06T23:04:16	@beadcf65-c770-4d1c-b12c-20c469a07a5f
H01	0	AGACTGTGC	AGAC	AAAAAAAAAAAAGGGAAACCCCCC	2017-08-06T23:18:23	@98d736cf-7524-4c40-b69b-6b76028cd781
H01	0	AGACTGTGC	AGACTAC	AAAAAGGGGGGGGGACTAC	2017-08-06T23:24:18	@19bcfada-4423-40c6-9f89-f81b8ab86521
H01	0	AGACTGTGC	GCTGTGCTG	GGGGGGGCCTTTTGGTGGCTGG	2017-08-06T23:27:14	@3bb1b907-6feb-40d4-b932-013665acadde
H01	0	AGACTGTGC	TCTGTGCGTGACTGCGTGACGAGTCTACATGTGTCTATGTCTGTGAGATGCTGATGTACGTGTACGATACAGATCTACACACATCACGTACACATCTGATCTGCATACTCAGAGAGAGC	TTCTGTTTGGCGGGTGAACCCTGCCGTGACGAGTTCTACATGGGTGTCTTTATTGTTTCTGTTGAGATTGCTGATGTACGTGTACGATACCAGGGATCTACACACATTCACGTACACATCTTTTTTTTGGATCTGCATTACTTCAGGGAGGAGAGC	2017-08-06T23:33:36	@c919b3d9-c0e2-45c0-81ee-786e919fa1f3
H01	0	AGACTGTGC	AGAC	AAAGGGACCCC	2017-08-06T23:25:13	@ee047085-3eeb-4e42-a231-9427ba0930b6
H01	0	AGACTGTGC	AGACGC	AAAGGGGAAACCGGGC	2017-08-06T23:11:37	@f3593384-0cde-4f1a-adac-31f3b268e979
H01	0	AGACTGTGC	GAGAGACTGTGC	GAGGGAGGGGAACCTTTGTGGGCC	2017-08-06T23:10:08	@46fd7171-8924-4eae-bb1f-06edc01112cc
H01	0	AGACTGTGC	ATCGCTGTGACTGAGTCGATGTATGCTCTCGTCTGTCTCTCAGTACGT	ATTCGCCCTTGGTGACTGGAGTTCGAATGGTATTGCTCTTCCGTCTGGGTTCCCCCCTTTTTTTTTTTTTTTTTTTTTTTTTTTTTCTCAGTACGT	2017-08-06T22:47:07	@eb3d36e1-572f-4371-abfd-96c65d17a925
H01	0	AGACTGTGC	AGTGTC	AAGGGGGGGGGGTTTTGGTTCC	2017-08-06T23:05:31	@64abdd90-1837-4a04-8e98-e61580e42881
H01	0	AGACTGTGC	ATCGCTGTGTGACTGTCAGACACATATATATGCTCGATCTGCACAGTCACTCTCAGTACGT	ATTCGCCTTTGTGGTGACTGGGTTCAGACACATTATTAATATGCTTCGATCTGGCCCCAACCAAAAAAAGGTCACCCCCCCTTTCTCCAGTACGT	2017-08-06T23:07:26	@0e0e2701-6f1a-474d-8b4c-151138b04699
H01	0	AGACTGTGC	GC	GGCC	2017-08-06T23:30:59	@4437196a-b5bc-4605-9c1e-8b6c41832a72
H01	0	AGACTGTGC	GAGTGTGCA	GAAAAGGGGGGGGTTTTTTTTTTTTTTTGGGGTTTTGGGGGGCCA	2017-08-06T22:45:27	@562bf00d-66dc-4db0-a7ba-32cf86625aee
H01	0	AGACTGTGC	ACGCATACAGTGCTGAGTGACTGAGTCAGACGTATCTCGATCAGTCTCTCAGTACGT	ACGGCATACAGTTGCCTTGAGTGACTGGAGTTCAGACGGTATCTTCCGATCAGGTTTCCCCTTTTCTCAGTACGT	2017-08-06T22:54:23	@1682fce7-c8a3-4623-9bd8-34538c00fa1a
H01	0	AGACTGTGC	AGAGAGACTGATGC	AGGAAAGAAAGGAAAACCCCTTTTTTGGATTGGCC	2017-08-06T23:17:44	@24480431-f524-4337-86de-38a0b93a8165
H01	0	AGACTGTGC	GAGAGTC	GAGAAAGGGGGGGGGTTC	2017-08-06T23:28:42	@de5dee4a-719b-4847-8096-bf371ade9e3e
H01	0	AGACTGTGC	GAGACTGTGC	GAGGGGACCCCTTTTTTGGGTTTGCC	2017-08-06T23:16:11	@5e620889-57da-497c-a59e-e763ff038bb8
H01	0	AGACTGTGC	ACAGTCAGC	AAACCAGGGGTTTCAGCC	2017-08-06T22:54:53	@a5b228b3-0d4c-4804-96ad-913e48d230c6
H01	0	AGACTGTGC	AGAGACTACACAGAGTGCA	AAAAAAAAAGGAGACTTACACAGAAGTGGGGCCA	2017-08-06T22:58:19	@ece1b136-c361-4426-ab22-eb106a372e72
H01	0	AGACTGTGC	ACGCATGCAGTCATATAGTGACTGTCAGACGTGTAGCTCTCGATCTGAGTCTCTCAGTACGT	ACGGCATGCAGGGTCATATAGTGACTGGGTTCAGACGGTGGTAGCTCTTCCGATCTGAGGTCCCCTCTCAGTACGT	2017-08-06T23:20:41	@a8339267-01d1-466e-81da-6126deb921ae
H01	0	AGACTGTGC	TATGCATGTGCAGCGACACAGATCTACACATCACATACACTCTCTGCACGCTCTCGATCTGCATGCTGAGACGCTGTGC	TAATGGCAATGTGCAGCGACCACAAGATCTACACATTCACATTACACTCTTTCCCTGGCACGCTCTTCCGATCTGCATTGCTGGGAGGGGGGGGACGCTTGGGTTGCC	2017-08-06T23:13:41	@ccf67b1c-789e-487a-b2e0-dd3f9e7fb2a7
H01	0	AGACTGTGC	GAGTGC	GAGGTGCCC	2017-08-06T23:34:06	@23b5e23c-e5e3-4fec-ac5b-cc66fae9840c
H01	0	AGACTGTGC	GCTGC	GCCTTTTGGGGGCC	2017-08-06T23:06:50	@26c6b7ea-b248-4456-9220-242cdb7e90b1
H01	0	AGACTGTGC	AGACAGCTGTGC	AAAAAGGGGGGGGGACAGCCTTTTTTTGTTTGGCCC	2017-08-06T23:55:27	@d6649cfe-93da-4cd0-9806-559da68028c7
H01	0	AGACTGTGC	AGC	AAAAAAAAAAAAGGGGGGGGGGC	2017-08-06T23:47:44	@53636584-483b-4051-a21d-cceebfc43193
H01	0	AGACTGTGC	AGAGCATGTGC	AGGAAGCCATGTGGGCC	2017-08-07T00:31:32	@5574c066-144e-46e3-b47a-e45563ae9679
H01	0	AGACTGTGC	TAGCTGTGC	TAAAGGGGGGGGGGGCTTTTGGGGTTGGGGCC	2017-08-06T23:47:59	@83b1c938-8a97-4b42-9f44-52adc25538ef
H01	0	AGACTGTGC	GAGACTGC	GAAGGGAAACCTGGCCC	2017-08-06T23:40:01	@9bad2f8e-ba2a-480f-9f2a-5be3ddba7ca3
H01	0	AGACTGTGC	AGCTGTGCA	AGGGCCTTTTGGGGTTGGGCA	2017-08-07T00:16:40	@fe511360-fa9d-433e-8f27-d8c005b408bc
H01	0	AGACTGTGC	AGAGAGAGTGC	AGAAAGAAGGGGAGGGGGGGGGGTTTTGGGGC	2017-08-06T23:52:36	@dc2c6940-bce3-4fa2-ad71-a7373a550ced
H01	0	AGACTGTGC	AGCTACGC	AAAGGGGCTAACGGC	2017-08-07T00:03:53	@47ce79f0-3539-449e-9551-75932f04dae9
H01	0	AGACTGTGC	GAGACGTGCTG	GGGGAGACCCCGTTTGCTTG	2017-08-06T23:50:00	@eb1bf196-c01f-4363-996b-9a4036f8d1be
H01	0	AGACTGTGC	AGACTGC	AGGGAAACCCTTGGGC	2017-08-06T23:51:44	@33124a0f-6089-44cb-a9db-b4d16be21e10
H01	0	AGACTGTGC	AGAGCTGAGTACA	AGGGGAGCCTGAGGTACA	2017-08-07T00:15:07	@9c2f1ac8-4b0c-47af-bd9d-72102b83e57d
H01	0	AGACTGTGC	CAGTCTCAGTAT	CAAAAGGGTTTCTCAGTAT	2017-08-07T00:11:01	@fc80115c-0249-46b7-b3ee-0f850f911892
H01	0	AGACTGTGC	CTGAGC	CTGGGGGAAGCC	2017-08-07T00:00:49	@682b5ca4-8259-4ca2-a7d6-844a6092eca5
H01	0	AGACTGTGC	GAGCATC	GGGAGGGGCCCCATCCC	2017-08-06T23:58:59	@2ce98009-9a03-45f0-b5f6-8f7844c75165
H01	0	AGACTGTGC	GAGCTGTGACTG	GGAGGGCCCCTTTGGGTTGGGGGAACTG	2017-08-07T00:10:19	@3f3e9693-cca1-448a-8f1c-893c68f4561d
H01	0	AGACTGTGC	GC	GC	2017-08-07T00:13:32	@f0601130-801a-4e7a-8c5e-dda99148de30
H01	0	AGACTGTGC	TGCGACACGAGATCTACACATCGTACGCATCTCTGCGCTCTCAGATCTACGTGCATGAGT	TGGCGACCACCGAGATCTACACATTCCGTACCGCATCTTTTTTTTCCCTGCGGCTCTTCCAGATCTACGTGCATGAAAGGGGGGGGGGGGGGGGGGGT	2017-08-07T00:04:03	@cba3c1b7-eb92-4452-ab32-25a3ed29b795
H01	0	AGACTGTGC	AGAC	AAAAAAGGAAAACCCCC	2017-08-06T23:50:44	@ca9c0b9f-9680-49d2-bb55-8978b1719e68
H01	0	AGACTGTGC	AGCGC	AAAGGGGGGGGGGGCCGCC	2017-08-07T00:11:33	@96384be3-7fdf-44b0-8d16-b0308ca8f577
H01	0	AGACTGTGC	GCGCGTAGCG	GGGCCCGGCGTAGCG	2017-08-06T23:57:53	@aca91dad-f05b-4446-ae54-ea3be7bc7b57
H01	0	AGACTGTGC	AGACTGTGCT	AAAAAAAAGGGGGGGGGGGACCTTTTTTTTGGTGGGGGCT	2017-08-06T23:40:21	@9cec2528-1227-48d4-bb2a-ecfe70f5338f
H01	0	AGACTGTGC	GAGAC	GGGGAGGGACCCC	2017-08-06T23:53:22	@04e13bfd-e499-423c-a020-8a8266d24c6e
H01	0	AGACTGTGC	CAGAGCAGCGCTACAGATCGCTAGTACTGATCAGACGCGCTCTCGATCAGTCACTCATGCAGCG	CAGAAAGGCAGCGCTACAGAATTCGCCTTAGTAACTGGGATTCAGACGCCGCTCTTCGATCCCAGTTTCCCCACTCAATGCAGCG	2017-08-07T00:30:50	@18f7b529-b784-4f51-9e77-5923f4db8326
H01	0	AGACTGTGC	AGCTG	AGGGGGCCTTGG	2017-08-06T23:42:24	@f530a212-85db-4aed-a4f3-f3f81e59b364
H01	0	AGACTGTGC	GAGACTGTGTC	GGAGGGGGGGGACCCCCTGGTGTTC	2017-08-07T00:13:53	@be0921f8-c04f-4843-8cc1-3118dedeb2b3
H01	0	AGACTGTGC	AGACTAGC	AGAACCTTTTAGGGC	2017-08-07T00:00:56	@08621e79-a52a-4787-9caf-2c4ec5195bde
H01	0	AGACTGTGC	GACTGCA	GGGGGGGGGAAAACTTTTTGGGCCCA	2017-08-07T00:04:04	@32dab50c-b2d9-4d99-a077-cb30639283ed
H01	0	AGACTGTGC	GACTGTG	GAAACCTTTTTTTGGGGTG	2017-08-07T00:25:38	@b399de50-f7bf-4853-8031-2aec24869b10
H01	0	AGACTGTGC	AGAGAC	AGAGACCCC	2017-08-07T00:13:21	@b6cf9860-c1bc-4ae9-819c-eaa83b653398
H01	0	AGACTGTGC	AGAC	AAGGGGGGGGGGAACCC	2017-08-07T00:32:32	@3e8d8f6b-4387-4807-9766-6eecde83e411
H01	0	AGACTGTGC	ATCGCTGTGACTGAGTCAGACGTGTGCTCTCGATCTGCGTCTCTCTCAGTACGTATC	ATTCGCCTTTGTGACTGGAGTTCAGACGTGTGCTCTTCCGATCTTGCCCGGTCCCCCTTCTCTCAGTACGTAAATC	2017-08-06T23:41:19	@4c36247a-82cd-4658-a41d-d6275ffb0445
H01	0	AGACTGTGC	CTGAGCTGTGC	CTGAGGCCTTTTGGGGGGGTTTGCC	2017-08-06T23:48:33	@b10f007c-f6bd-4843-9e24-b6629cb9effe
H01	0	AGACTGTGC	CAGCTCAGTACGT	CCCAAGGCCTCAGTACGT	2017-08-07T00:00:35	@0e387d92-6bb8-44ea-a9d5-a24483736f67
H01	0	AGACTGTGC	GAGACAGCACGC	GAAGGGGGGGGGACCAGCACGCC	2017-08-06T23:59:48	@889aab64-bb22-4fb8-82e1-ae1d8a0c8f3c
H01	0	AGACTGTGC			2017-08-07T00:08:47	@eaf36d1e-48fe-4f57-b2d7-7d4ac494f17a
H01	0	AGACTGTGC	GC	GGGGGGGGGGGGC	2017-08-06T23:55:59	@144c44da-d505-4934-9741-260392acb769
H01	0	AGACTGTGC	CACGATCTACACATCTGCGTGCACTCTCACGTGCTCTCGATCTGCTGCAGAGAGACGTGCGT	CCACCGGATCTACACATTCTGCGTGCACTCTTTTCCACGTGCTCTTCCGATCCTTGCTGCCAGAGAAGGGGGGGACGGGGTTGGGCCGT	2017-08-07T00:34:21	@dc03e392-8ab3-41ca-bc10-8a9fab11bccf
H01	0	AGACTGTGC	AGTGCGTGAG	AAAAAAAAAAGTTGCGGTGGGGGGAG	2017-08-07T00:14:48	@7aed6c4c-9f1b-4abf-9a47-db9fb963a2d1
H01	0	AGACTGTGC	AGAGAGAGCTGT	AGAAAAGAGAGGCTTTTTTGT	2017-08-06T23:46:56	@4b4d87ec-fac9-47a1-9b48-e29afd22eaf0
H01	0	AGACTGTGC	TGAGAGCGCTGTGC	TGAGGAAGCCGCTTTGTGCC	2017-08-06T23:46:44	@587c3b8f-7fbc-4814-85c1-d04f74862a24
H01	0	AGACTGTGC	GACTGATCTGC	GGGGGGGGGGGGGACCCTGATTTCTGGGGGCC	2017-08-07T00:03:48	@0a3e5780-b64c-4cd0-ba8e-6bb7f453444f
H01	0	AGACTGTGC	GCGTGCAGATCTACATCGCATGCACTCTCTACACGACGCTCTCGATCTGCATGCTGCTGAGAGACTGCAGCATGTC	GCGTGCAGAATCTACATTCGCATTGCACTCTTTCCCTACACGACGCTCTTCCGATCTGCATTGCTTGCTGAGAGAAACCTGCAGGCATTTTGGGTCCC	2017-08-07T00:31:06	@2af1b460-2b93-4027-a332-6b2c69adaf9c
H01	0	AGACTGTGC	GAGAC	GGAGGAACCCC	2017-08-07T00:05:03	@15aad865-ab88-471b-8865-db5c2f00669f
H01	0	AGACTGTGC	GACTGTGC	GGGGGGGGGGGGACTTTTTTGGGTGGCC	2017-08-07T00:16:54	@6e262e18-3282-4910-890b-6ff27236da07
H01	0	AGACTGTGC			2017-08-07T00:31:37	@fac34d93-108b-48ba-8246-78ea4234331a
H01	0	AGACTGTGC	AGAGACTCTGC	AAAAAAAAAAAAAAAAGAGGAACCTCTTTGGGGGGGC	2017-08-07T01:25:38	@60e937c0-8dce-44fd-b8e1-b76d4b995d81
H01	0	AGACTGTGC	GCTGTGC	GGGCTGGGTTGCC	2017-08-07T01:13:01	@fa012a01-4a76-415b-a684-d6d843df7652
H01	0	AGACTGTGC	CTAGAGACTG	CTTTTAAGAAAAGGGGGGGGGGACTG	2017-08-07T01:29:35	@74aad18f-b609-4c27-9681-9b6ff92c4a96
H01	0	AGACTGTGC	GACTGTC	GAAACCCTTTTTTTGTC	2017-08-07T00:51:55	@afd1e76a-bf08-4fe7-97a4-70bfe5459398
H01	0	AGACTGTGC	CGACACGAGATCTACATCTGTACACTCTCTACACGACGCTCTCGATCTACGTAGAGCTGTC	CGACCACGAGATCTACATTCCTGTTACACTCTTTCCCTACACGACGCTCTTCCGATCTACGTAAGGGAAGGGGGGGGGGGGCCTTTTGGGTTCC	2017-08-07T01:05:40	@3d285763-ca78-4744-bc94-8398aa107277
H01	0	AGACTGTGC	GAGCACTG	GAAAAGGGGGGGGGGGGCACTTG	2017-08-07T00:38:11	@3881bd37-4da6-4287-9c53-0cd53b2b27ce
H01	0	AGACTGTGC	AGAGACTGC	AAAAAAAAGGGGAGGGACTTTTGCC	2017-08-07T01:11:15	@ad0520ed-01fe-4740-8b81-0845368ea0ab
H01	0	AGACTGTGC	AGCATGCTGC	AAAGGGGGGGGGCCCATGCTTGGC	2017-08-07T00:51:47	@31a0fa0d-56a8-4de8-97d5-05bd276e9357
H01	0	AGACTGTGC	GACATGCTCTGTGC	GAAACATGCCTTTTCTGTGGGGCCC	2017-08-07T01:02:53	@3d48819c-daac-4e30-aad4-eb04e0643390
H01	0	AGACTGTGC	AGAGAGAGCTACGCTG	AGGAAAGGGGGGGAGGGAGCCCTACGGCTG	2017-08-07T00:50:28	@609de587-0db2-4765-8d44-34daf2638de8
H01	0	AGACTGTGC	GAGAGC	GGAAAAGGGAAGCC	2017-08-07T01:04:20	@ebdb9cd6-e083-412e-83f2-c03b83c10bf9
H01	0	AGACTGTGC	GAGAGACTAGC	GGAAAAAAAAAAAAGGAGGGAAACTAGC	2017-08-07T00:48:59	@3a9f0992-f4bc-418e-ab52-dc12f94a9b7c
H01	0	AGACTGTGC	GAGAGAGACTGTGA	GAAGGGAGAGGAACCTTTGGGGTGA	2017-08-07T00:41:58	@80c2b51d-84fb-416e-aec6-6dedccf24b62
H01	0	AGACTGTGC	ATACGCGTGCAGAGATCTACACATCACATGCACTCTCTCTGCGACGCTCTCGATCACTGCATGCTGAGAC	ATACGGCGTGCCAGAGATCTACACATTCCACATGCACTCTCTTTCCCTGCGACGCTCTTCCGATCACTGCATTGCTGAGGACCC	2017-08-07T00:58:18	@94f08568-7a66-4a52-b994-72ffb75a9921
H01	0	AGACTGTGC	TCAGACGTGTGCTCTGCTCGATCTGCACAGCTCGTACGT	TTCAGACGTGTGCTCTTGCTTCCGATCTGGGCCCCACAAAAAAAAGCCCCTCGGTACGT	2017-08-07T00:40:54	@0665d8f4-efa7-4314-a36e-b850676d6971
H01	0	AGACTGTGC	AGAGACAC	AAAAGAGGAAACCCAC	2017-08-07T01:06:54	@49b91d2c-d6b5-44fa-8749-05e71821b8aa
H01	0	AGACTGTGC			2017-08-07T00:50:21	@08c2815c-3d6e-43ab-ba99-1983544bf146
H01	0	AGACTGTGC	AGAGC	AAAGGGAGGCCC	2017-08-07T01:25:54	@f58808eb-b162-4b16-9092-7f912c94a02c
H01	0	AGACTGTGC	ACTC	AAACCTC	2017-08-07T00:54:49	@2b62867f-7c24-4131-b625-27a99710b4d9
H01	0	AGACTGTGC	TCAGACGTGTGCTCTCGATCTGAGCACAGAGCTCTCAGTAGT	TTCAGACGTGTGCTCTTCGATCTGAGCACCAGAGCCCCCCCCTTTCTCAGTAGT	2017-08-07T01:24:09	@f646653d-bdbf-4996-96aa-8630bc1e2779
H01	0	AGACTGTGC	AGAGAGCTGAGAC	AAGGGGGGGGGGGGGAGAGCCTGGAGAC	2017-08-07T00:55:05	@15bac411-4d27-41f8-8df0-6c557da5c3dd
H01	0	AGACTGTGC	GCGCATACGAGTCGCTGCTGATCAGACTATGTCGATCTGCATCTCTCAGTACGT	GCGGCATACGAGGTCGCCTTGGCTGGGATTTCCAGACCTTTATGTCCGATCCTGGCCCCAAAATTCCCTTTCTCAGTACGT	2017-08-07T00:55:42	@bef8d070-4782-46c1-9240-fed98ac3e59d
H01	0	AGACTGTGC	AGCTGTGC	AAAGGGGGGGGGGGGCCTTGTGGGGC	2017-08-07T01:04:33	@49a66a8e-9e1b-4967-be8b-a66d5622d807
H01	0	AGACTGTGC	TACGTACAGCATACGCGCACAGATCTACATCGCTCTCTCTACGACGCTCTCGATACGTATACTGAGACGAGC	TAACGTACAGCCAATTACGGCGGCCACCAGAATCTACATTCGCCTCTCTTTCCCTACGACGCTCCTTCCCGATACGTATTACTGAAGGGGGAACCGAGGGCCC	2017-08-07T00:52:47	@2fe46f3b-8199-4c5c-9585-7f11c9749280
H01	0	AGACTGTGC	ATGACGCGAGATCATATGTGACTGAGTCAGACGTGTATCTCGATCTGAGCTCTCTCGTACGT	ATGACGCCGAGATTCATATGGTGACTGGAGTTCAGACGTGTATCTTCCGATCTGGGAGGCCCCTCTCTCGGTACGT	2017-08-07T00:55:42	@4862d601-687a-4280-942c-ea44a2570658
H01	0	AGACTGTGC	TAGAGAC	TAAAGGAGGGACCC	2017-08-07T01:50:42	@e2237570-9489-478a-ad25-fcb34479cb68
H01	0	AGACTGTGC	CGATACGAGATCTCACATCATACTCTCTCTGCAGCGCTCTCGATCTGCGTGCTGAGAC	CGATACCGAGATCTCACATTCATTACCTCTCTCCCTGCAGGCGGCTCTTCCGATCCTGCGTGCTGGGAGGACCC	2017-08-07T01:53:12	@2d65a45e-c439-4da2-9646-f47e3eb123d7
H01	0	AGACTGTGC	ATCGCTAGTGACTGAGTCAGACGTGTACTCTCATCATGATCTCAGTACGT	ATTCGCCTTAGTGACTGGAGTTCAGACGTGTACTCTTCAATCATTTGAAAAAATTTCTCAGTACGT	2017-08-07T02:03:19	@782441c6-a66a-45dd-b362-dae043871c60
H01	0	AGACTGTGC	GCGACACAGATCTCACATCACGCACTCTCTACGACGCTCTCGATCTACTGAC	GCGACCACCAAGGAAATCTCCACATTCACGGCCACCTCTTTCCCTACGACGCTCTTTTCCCGATCTACTGGGGACCCC	2017-08-07T02:28:06	@122037e5-9fce-4e50-9fd7-dbd9fa20ce79
H01	0	AGACTGTGC	AGAGCTGTGAC	AAAAAAGGGAGGGCTTTTTTTTTTTTTTTTTGGTTTGGGGGACC	2017-08-07T01:46:19	@c0950c89-e689-4f01-b3fa-dd6f776d5187
H01	0	AGACTGTGC	AGACGCGCGATGC	AGAACGGCGCGAATTGGC	2017-08-07T02:12:58	@2a9b43ef-bd09-49eb-95cd-78296cba5e4b
H01	0	AGACTGTGC	AGAGACACAGTGC	AGAGACACAAAAGGTGC	2017-08-07T02:17:37	@64fe0ec5-4f71-48fa-af64-806031d2e495
H01	0	AGACTGTGC	AGAGACTA	AAAAGGAGACCTTTTAA	2017-08-07T01:49:52	@8032c476-df94-46a3-ade8-044c8bf9878d
H01	0	AGACTGTGC	GAGCGC	GAAAGGCGGC	2017-08-07T02:25:28	@149b4ef6-9005-41ca-9b1b-d4795af5c401
H01	0	AGACTGTGC	AGAGACTGAGTGC	AAAGAAGGGAAACCCTTGAGTTTTGCC	2017-08-07T01:43:58	@7ffb6f7a-534d-403a-a50a-fc524e47d791
H01	0	AGACTGTGC	GC	GC	2017-08-07T02:46:45	@2490ebc6-255b-4e57-a1c1-dad454f62596
H01	0	AGACTGTGC	AGAGCACATGAGC	AAAGGGAAGCCACATTGAGC	2017-08-07T02:34:25	@4bdd8768-b333-4c90-9823-73e9871df04e
H01	0	AGACTGTGC	ATCTAGTGACTGAGTCAGACATATGCTCTGATCTGCAGAGTCTCTCAGTACGT	ATTCCTTAGTGACTGGAGTTCAGACATTATGCTCTTGATCCTGGCCCCAAAGAGTTTCCCCTTTCTCAGTACGT	2017-08-07T02:51:42	@d3507de4-784d-4978-9fc3-d4b54f9747c5
H01	0	AGACTGTGC	AGAC	AGGGGAC	2017-08-07T01:44:18	@53584db6-c48f-4e67-9b05-76411dba8fc3
H01	0	AGACTGTGC	AGAGAGC	AAAAAAAAGAGAGGCCCC	2017-08-07T01:51:25	@fddbb812-0709-4ade-b368-4aaf2530b016
H01	0	AGACTGTGC	GAGCT	GGGGGGGGGGAAGCCT	2017-08-07T02:45:01	@ad260e1f-f7b3-4f1d-854e-2ec6db17f843
H01	0	AGACTGTGC	AGAGCTAGTAC	AGAGGCCTTTTTTAGGGTTTACCC	2017-08-07T02:39:31	@19701061-3927-4f8b-b728-35a947458321
H01	0	AGACTGTGC	AGAGCTGTGC	AAAGGGGGAGGGCTGGGTGGGGCCC	2017-08-07T01:41:10	@58a3322e-eaa4-4803-add4-710412db3e71
H01	0	AGACTGTGC	AGACTGC	AGGGGGGACTGGCC	2017-08-07T01:53:37	@6bba747e-d499-4b37-974c-0291afffb548
H01	0	AGACTGTGC	CAGAGACGCATACGATCGCTAGTGACTGAGTCAGCGATGCTCTCGATCTGCACAGCTCTCAGTACGT	CAGAAGACGGCATACGAATTCGCCTTAGTGACTGGAGTTCAGGCGATGCTCTTCCGATCTGGCACCAAAGGCCCCCCCCCCCTTTTTTCTCAGTACGT	2017-08-07T01:49:48	@119c15dd-4a62-4111-9666-2223f2e0169b
H01	0	AGACTGTGC	GACTGTGA	GGAAACTGGGTGGGGA	2017-08-07T02:49:49	@897ebc10-f94c-4038-b37c-abbcff9ae452
H01	0	AGACTGTGC	AGAGAGACGC	AGAGAGGAAACGGGC	2017-08-07T04:17:06	@dbac7aef-a74d-4665-91ae-c82c1b8e4028
H01	0	AGACTGTGC	ACGCATACGAGATCTACTAGTGACTGATCAGACGTGTGCTCTCGATCACACAGCAGCTCTCAGCGTAG	ACGGCATACGAGATTCCTTACTTAGTGACTGGGATTCCAGACGTGTGCTCTTCCGATCACAACCCAGCAAAAAGCCCTTTTTTCTCAGCCGTAG	2017-08-07T03:31:04	@103f91cf-649a-4f48-bd1c-394b38ac0f9f
H01	0	AGACTGTGC	CGACTGCAGAGTCTACATCACTCTCACGACGCTCACTACGATCACGTATGCTAGATGCTAGC	CGACCTGCCAGAGTCTACATTCACCTCTTCCCCACGACGCTCAACTACGATCACGTATGCTAGAAAAAAAAAAATGCTAGGGGCC	2017-08-07T03:33:04	@4b83a2fc-d3a0-44cc-a9c4-0e300f90e94b
H01	0	AGACTGTGC	AGACT	AAAGGGGGGGGACTT	2017-08-07T03:30:16	@fd318fc7-e408-49f2-b5b8-c8ec427ece62
H01	0	AGACTGTGC	ACAGCATGCGAGATCTGCTGTGACTGATCAGACGTGTGCTCTCGATCTGCACAGAGTCACTCTCAGTAT	ACAGCATGCGAGGATTCCTTGCTTGGTGACTGATTTCAGACGTGTGCTCTTCCGATCTGGCCACCCAAGAAGGGTTTCACTTCCTCAGTAT	2017-08-07T04:39:33	@50e95392-7d87-4e26-91bc-f2eb778986d8
H01	0	AGACTGTGC	GCAGTGCATGCAGTGTGTGACTGTCGACGTGTATATCTGTCTGTGCAGAGAGCAGAGTCTCTCGTGCAGTCAGCGTCATGTAGAGAGTGTACGTA	GCAGGGGTGGCATGCAGTTGTGGTGACTGGGTTCGGACGTGGTAATATCTTTGGGTCTGTGCAGGAGGAGCCAGAAAGGTTCCCCTTTTCTCCGGTGCAGGTCAGGCGTCATTGTAGGAAGAGTGTACGTAA	2017-08-07T04:31:16	@fcf79d18-3741-4be1-94b8-557ff7975c55
H01	0	AGACTGTGC	CACGTGCTCTCTGCGTGCTGCAGACTATAT	CCACCGTGGCTCTTCTGCGTGCTGCAGAACCTTTAAAATTTAT	2017-08-07T04:48:59	@cbf9075d-e1c7-4058-adbf-06b3faaa851e
H01	0	AGACTGTGC	ATACATCACATGCACTCTCTACACGCACTCTCGATCTGTACTAGAGAGACTC	ATACATTCACATGCACTCTTTCCCTACACGGCAACTCTTCCGATCTGTACTAGAGAAAGGGGGGGGACCTC	2017-08-07T04:39:58	@a3e9573f-1055-4d24-b89a-38a23224a9eb
H01	0	AGACTGTGC	GAGAGCGTC	GAGGGGAAAGCCCCCGTTCC	2017-08-07T03:09:59	@06eca6c6-224b-4ec3-b010-ad23f2094c98
H01	0	AGACTGTGC	AGACTC	AAAGGGAAACCCTTCCC	2017-08-07T03:03:19	@fe9c88a4-d2d5-4051-9fd0-a02b18b59659
H01	0	AGACTGTGC	AGAC	AAAAAAAAGGGGAAACCC	2017-08-07T03:35:10	@a6bc3678-8c20-49fd-8e0f-b70a29ad8338
H01	0	AGACTGTGC	AGACTGC	AAGGGGAAACCTTGGGGCC	2017-08-07T03:00:33	@8240f415-13b2-46a7-9152-58ead870b735
H01	0	AGACTGTGC	AGACACGCGCGC	AAAGGGGGGGAACACGCGCGGGC	2017-08-07T03:22:29	@1862cff4-339e-49a3-ba9d-3c1cddc58528
H01	0	AGACTGTGC	AGAC	AAAAAAAAAGGGGGGGGGACCCC	2017-08-07T03:04:43	@94cea826-b161-4d6f-a549-feea70421fb0
H01	0	AGACTGTGC	AGAC	AAAGGAAACCCC	2017-08-07T03:15:34	@c8303e71-c0ba-4fc6-987e-48e96c67f35f
H01	0	AGACTGTGC	CTCTCGATCTAGCTCTCAGTACGT	CTCTTCCGATCTAGGCCCCTTTTCTCAGTACGT	2017-08-07T04:12:00	@62b81dd2-7108-4b1e-b0bf-a58add4a786f
H01	0	AGACTGTGC	CATG	CCCATGG	2017-08-07T06:07:03	@ac16a2a2-0645-427c-b503-2fb39ecc8fed
H01	0	AGACTGTGC	GTCAGACGTGTATCTCGTCTGCTCGTGCATGC	GTTCAGACGTGTATCTTCCGGTCTGCCTCGGTGCATTGGC	2017-08-07T07:08:23	@51f7dd80-cdde-45b9-98a1-6c5908226a88
H01	0	AGACTGTGC	GCGTGCGAGATCTGCACACATCACGTACGCTACTGCGACAGCTGTCTGCATGCTGCTGAGC	GCGTGCGAGATCTGCACACATTCACGTACGCTTAACCTGCGACAGCTGGGTCTGCATTGCTTGCTGAGGGGCCC	2017-08-07T07:02:02	@fcf6bdbe-812c-4087-9bd7-d9cc66306582
H01	0	AGACTGTGC	AGCTC	AAAAAAAAGCCCTCC	2017-08-07T06:48:13	@3d82dca3-2b4d-4759-85d7-d1958be70857
H01	0	AGACTGTGC	GATCGAGCAGTGTGCTCTCGATCTGCGTCTCAGCGCT	GATTTCGGAGCAGTGTGCTCTTCCGATCTTGGCCCCGGGGTCCCCTCAGGCCGCT	2017-08-07T07:13:36	@732650b8-11ae-4152-b68d-750b29b1d1d4
H01	0	AGACTGTGC	GCTGTGCGCACGAGATCACATCACTACACTCTCTACGACGCTCTGATCATGCAGAGAGAGAGAC	GCCTGTGGCGGCCACCGAGATCACATTCCACCTACACTCTTTCCCTACGACGCTCTTTGATCCATGCCCCAGAGAGAGAGGGGACCCC	2017-08-07T07:16:09	@356cc7f2-8b6f-4abe-a1ff-60ac655953aa
H01	0	AGACTGTGC	AGC	AAGGC	2017-08-07T08:00:41	@7f1ea39c-30d0-4279-b55f-d7a4e839d2f2
H01	0	AGACTGTGC	ATCGCTAGTGACTGAGATCAGACGTGTACTCTCTCGATCTGCACTCTCATACAT	ATTCGCCTTAGTGACTGGAGATTCAGACGTGTACTCTCTTCCGATCTGGCAAAACCCTTTTTTTCTCATTACAT	2017-08-07T09:02:40	@969a4e5f-eb2c-4c15-8107-4da990e6b897
H01	0	AGACTGTGC	TATGCGCAGTGATGCGCGTACGATCTACATCTGCATGCATATCGCTCTGCACGCAGCTCTCAGAGTCTGCGTGCTGCAGAGTGAGCA	TATTTGCGGCAAGTGATGCGGCGTTACCGGATCTACATTTCTGCATTGCATATCGCTCCCCTGCACGGGCAGCTCTTTCCCAGGAGTCTGCGTGCTGGCAGGGAGGTGAAGCCA	2017-08-07T07:30:24	@6fd06f35-97ba-4b52-a11d-a0bcfea92390
H01	0	AGACTGTGC	ATCTGCTGTGACTGAGTCAGACGCGCTCTCGATCTGCACTAGAGTCTCTCGACACGT	ATTCCTTGCTTGTGACTGGAGTTCAGACGCGCTCTTCGATCTGGCACTTAAAGAGGTTTTCCCCTCTCGACACGT	2017-08-07T07:25:33	@f16092e3-0a4d-47bc-b7ad-ec42503602cd
H01	0	AGACTGTGC	GAGCGATAT	GGAGGGCGATAT	2017-08-07T09:07:25	@fdf3fa41-8f39-4212-a114-5b57baca96de
H01	0	AGACTGTGC	GAGAGCACTGTGCTGA	GAGAGCCCACTTGGGTTTGGCTTGA	2017-08-07T08:13:02	@0d3836d9-95d2-4809-8bb4-39365b26c2d1
H01	0	AGACTGTGC	GAC	GGAAACCCC	2017-08-07T07:47:35	@377f4906-1205-4f1e-91c3-f1ee700e47f9
H01	0	AGACTGTGC	TAGCTCTATCTCAGCAGAGACGCATACGAGATCGCTAGTGAGCTGAGTCAGTCGTGTGCTCTCGATGCTGTCTCTCGTGCGCG	TAAGCTCTATCTTCCAAGCAAGAAGACGGCATACGAGATTCGCCTTAGTGAGCTGAGTTCAGTCGTGTGCTCTTCCGATGCTGGGTTTCCCCTTTTTTCTCGGTGCGGCGG	2017-08-07T07:26:55	@4d680b9c-4a80-447a-ac21-7943f789548a
H01	0	AGACTGTGC	AGAC	AAAAAAAGGGGGGGGGAACCCC	2017-08-07T11:54:25	@5cf7b7d3-8d93-4efc-a21c-e55bedd0d1db
H01	0	AGACTGTGC	ATCGCTAGTATGAGTCAGACGTATGCTCTCGATCACAGTCTCTCAGCGTA	ATTCCGCCTTAGTATTTGGAGTTCAGACGTATGCTCTTCCGATCACAGGGTCCCCTTTTTCTCCAGGGCGTA	2017-08-07T09:16:45	@0babcdd2-a064-483b-8098-56f0e9f7a6f3
H01	0	AGACTGTGC	AGAGAGCT	AAAGGGGAAAGAAGCCCT	2017-08-07T13:06:59	@5ac8bbe7-b7a3-4dbb-a5c4-bfffe7ef7e9e
H01	0	AGACTGTGC	GAC	GAAACCCC	2017-08-07T10:23:47	@87aeedf8-83a0-4d10-b710-280572ccfc3c
H01	0	AGACTGTGC	ATCGCTAGTGACTGAGTCAGACGTGTGCTCTCGATCTGCAGTCTCAGTACGT	ATTCGCCTTAGTGACTGGAGTTCAGACGTGTGCTCTTCCGATCTGGCCAGGGTCCCCCTCAGTACGT	2017-08-07T11:33:52	@7e1ff8ff-6501-48de-ac80-05bbd877d47f
H01	0	AGACTGTGC	GCTC	GGGGCCTCC	2017-08-07T12:22:31	@912ea20c-8d13-4d85-8ccc-bcb41648450e
H01	0	AGACTGTGC	AGAGC	AAAGGGGGGGGGGAGGC	2017-08-07T14:59:27	@5c0a457e-260d-4ad4-8ad9-5307a0bf83a5
H01	0	AGACTGTGC	ACTGTGC	AAAACCTTTTTTTTTTGGGGTGCC	2017-08-07T16:50:58	@23b6dd13-e8ed-4867-8efb-0a2e1cb067ae
H01	0	AGACTGTGC	GAGAGAGACTGTGC	GAAAAGGGGGGGGAGGGGAGAAACCCTTTGGTGGCC	2017-08-07T17:12:38	@202fd73e-d3b7-4c43-a668-4ac94b589dfa
H01	0	AGACTGTGC	ACGCATACAGATCTGTAGTGCTGAGTCGACATATACTCTCAGTCTCTCTCAGTACGT	ACGGCATACAGATTCCTTGTAGTGGCTGGAGTTCGGACATTATTAACTCTTCAGTCTCCCTCTCAGGTACGT	2017-08-07T16:47:57	@541e9398-ad8d-4dba-9a20-95bfea467840
H01	0	AGACTGTGC	CGCGTCTGATCGTCATGCTCTCTGCTCTGATCTACGTGCTGTAGAGAGTAGC	CGGCGTCCTGGATCGTCCATTGCTCTTTCCTGCTCTGATCTACGTGCCTGTAAGGAGAGGGGTAGC	2017-08-07T15:18:45	@824031e8-93f8-4ea5-9a58-580a0a07832d
H01	0	AGACTGTGC	ACGCATACGAGATCGCTAGTGACTGTAGACGTGTACTCTGCGATCTGTCTCTCAGTACGT	ACGGCATACGAGATTCGCCTTAGTGACTGGGTTAGACGTGTACTCTTGCCGATCTGGTTCCCCCTTTTCTCAGTACGT	2017-08-07T17:05:25	@ce98a5c3-27ef-4f89-ba66-085554a27f6f
H01	0	AGACTGTGC	AGATGATGAGC	AAAAAAAAGAAAAAAAAATTTTTTTGGATTTGAGGC	2017-08-07T15:23:12	@347fd90f-b198-4c4f-aa79-fc43654daa6e
H01	0	AGACTGTGC	ATCTACATCACGTACTCTCTACACGACGCTCTGATCTACATACTGAGAGACACAGTGC	ATCTACATTCACGTACCTCTTTCCCTACACGACGCTCTTGATCTACATTACTGGGAGGGGGGAGGGACCCACAGTTGGCC	2017-08-07T16:37:09	@1470d061-e592-41b7-a917-292536c524d0
H01	0	AGACTGTGC	GTCATCAGTGATGTGCTGCGTGACAGAGAGTGTGTCTATCTGTGTGCTGATATGCATGATACGCGACACGAGATCTACATCAGTACACTCTCTGCGACGCTCTCGATCTACATGCAGAGCTGC	GTTCATTCAGTTTGAATTTGTTTGGCCTGCCGTGACAGAGAGTTGGTGTCTTTATTTTCTGTTGGTGCTGAAATATTGCAATGATACGGCGACCACCGAGATCTACATTCAAGTACACTCTTTCCCTGCGACGCTCTTCGATCTACATGCAGAGGCCCTTTTTTGGGCC	2017-08-07T15:53:03	@60700140-2059-4190-8fb7-d6e408d65495
H01	0	AGACTGTGC	AGACACGTG	AAAAAAGGAAAAACAACCGTTGGGG	2017-08-07T16:13:23	@91dfc46e-7930-459d-bdf9-77f1e26a0f31
H01	0	AGACTGTGC	GCTGAGC	GGGGGGGGGGGGGGGGCCTTTTGGAGGCC	2017-08-07T15:35:33	@6c42dfae-129d-46cb-bce1-8ba95140d53e
H01	0	AGACTGTGC	AGAGCGCG	AAAAAGGAAGCGGGCCG	2017-08-06T02:23:05	@3c0e710b-7e6f-444f-a6d6-730fc34c13f8
H01	0	AGACTGTGC	AGCTCA	AAAAAGGGGCCTTCAA	2017-08-06T02:55:36	@35a22634-bc39-4755-8f80-6bd0e6f6cff8
H01	0	AGACTGTGC	CGACACGAGATCACACATCACTACACTCTCTACGACGCTCTCGATCTACGTGCACAGAGTGTC	CGACCACCGAGATCACACATTCACCTACACTCTTTCCCTACGACGCTCTTCCGATCTACGTGCACAGAAAGGGGTTTTGGGGTC	2017-08-06T02:24:47	@b8e7e520-21a5-4c41-a608-7ca9cc817441
H01	0	AGACTGTGC	ACGCATACGAGATCATATGTGACTGTCAGACGTGCTCTCGATCTGTCTCTCAGTACGT	ACGGCATACGAGATTCATATGGTGACTGGGTTCAGACGTGCTCTTCCGATCCTGGGGTCCCCTTTCTCAGTACGT	2017-08-06T02:54:47	@14c20639-3c48-47f1-bc51-b0c4e5bc2469
H01	0	AGACTGTGC	GCTCA	GGCCCCTTCCCA	2017-08-06T03:14:37	@7090e487-63a2-462e-a0b3-e4c1f7301dbe
H01	0	AGACTGTGC	TATACATGCACGACTCTGATCTCACATCAGCACTCTCTACGACTCTCATCTACATACTGAGAGAGCACAGC	TATTACAATGCAACGACTCCTGAATCTCCCACATTCCAGCCACCTCTTTCCCTACGACCTCTTCAATCTACATTACTGGGAAGAGAGCACAGC	2017-08-06T02:54:02	@c2e6dd2a-0791-4db2-b3fc-066ba32c58af
H01	0	AGACTGTGC	AGACTGAGTC	AGGGACCCTTTTTTGGGGAGTCC	2017-08-06T02:59:37	@efa30780-0412-4f0b-93dc-2a0637c4aad3
H01	0	AGACTGTGC	AGACAGCGTGC	AAGGAAAAACCAGCGGGTTGCC	2017-08-06T02:18:39	@095c10b1-71aa-4609-936c-bbf9ae6ec5d5
H01	0	AGACTGTGC	TCGACATGTGCTCTCGTCTATGAGCAGCTGTCTCAGTACGT	TTCGGGACATGTGCTCTTCGTCTATGGAGCAGCTTGGGTTTTCCCCCCCCCCTCAGTACGT	2017-08-06T02:40:11	@c63e5b6f-d964-42f5-9669-e8ecc2631437
H01	0	AGACTGTGC	ACTGC	AACCCTTTTTTTGGGGCC	2017-08-06T02:24:33	@1707d790-d98e-477e-81f3-c19544a0c32b
H01	0	AGACTGTGC	AGCGC	AAAGGGGGGGGCCCGGGCCC	2017-08-06T03:16:28	@d2c37f3e-deea-4883-b559-9c031fbf42cb
H01	0	AGACTGTGC	AGAC	AAAGGGGGGGGACCCC	2017-08-06T02:39:39	@2be556fb-4a56-4d9c-bdd2-9c3710140d45
H01	0	AGACTGTGC	AGACAGCTGTGC	AAAGGGAAAACAGCTTTTTTGGGTGGGGCC	2017-08-06T02:33:25	@a427a078-3c9d-4f0e-a668-18ef212f91ce
H01	0	AGACTGTGC	CGACACGAGATCTACATCACGTACACTCTCTACACGACGCTCTCGATCTACTGTGC	CGACCACCGAGATCTACATTCACGTACACTCTTTCCCTACACGACGCTCTTCCGATCTACTGGTGCC	2017-08-06T02:18:38	@98d2384b-8d22-4871-ba0d-e3df869219a4
H01	0	AGACTGTGC	AGCTGC	AAAAAAAAGGGGCTGGGGGGC	2017-08-06T02:58:19	@e4797761-4072-4a48-b653-15dd3d04ac01
H01	0	AGACTGTGC	AGAC	AAAGGGAAACCCC	2017-08-06T02:55:46	@37393d9b-ffc4-4498-a938-49a03dc735eb
H01	0	AGACTGTGC	GCTGC	GGGGGGGGGGGGGGGGGGGGGGCTTTTGCC	2017-08-06T03:18:14	@0d7a9d60-f9e6-4d57-baa0-ac16fee77b59
H01	0	AGACTGTGC	CTGTGAT	CCTTTTGGGTTGAT	2017-08-06T02:17:34	@f4c95098-26bf-4ead-af4c-c9a093225f41
H01	0	AGACTGTGC	AGACTGTGCA	AAAAAGGAAACTTTTGGGTGCCA	2017-08-06T02:32:19	@9b240f82-1cda-4fd8-98fd-58e3bd71d702
H01	0	AGACTGTGC	AGAGACTGCGCG	AAAAAAGAGGAACCCTGCGCG	2017-08-06T03:08:55	@82afa33f-1e07-4aec-a1e6-9bcc77e5797d
H01	0	AGACTGTGC	AGAGAGACTGC	AGAAAAGAGGGGAACCCCTGGGCC	2017-08-06T02:51:10	@b4047924-3921-401d-939f-72745f8f7a21
H01	0	AGACTGTGC	C	C	2017-08-06T03:11:08	@fa4459ae-edd9-4aae-b636-2986e005086b
H01	0	AGACTGTGC	ATGTGC	ATTTTGGGGGGTGC	2017-08-06T02:26:09	@e22d8b83-bc5f-4043-bebf-e9aff68ef2b4
H01	1	AGACTGTGC	AGACTGTGC	AAAAAAAAAAAGGAAACCTTGTTGGGCC	2017-08-06T02:23:32	@0f047565-eb47-4bf6-8816-72446e0968f4
H01	0	AGACTGTGC	AGAC	AGGGGGGGGGACCCC	2017-08-06T03:08:13	@2d746447-bf5c-4b74-9430-d8ae36352fee
H01	0	AGACTGTGC	AGACTGTGAGC	AGGAACCTTTGGGTGAGCC	2017-08-06T03:10:44	@bc06ced7-7fa8-4121-b713-86027fea3e08
H01	0	AGACTGTGC	AGCGC	AAGGGGGGGGGGGGGGGCGGGGC	2017-08-06T03:11:40	@fa7520e6-f8df-4fa8-9bfa-a1d02155cdad
H01	0	AGACTGTGC	AGCT	AGGGGCCT	2017-08-06T03:19:08	@559e04f5-1b28-4ecd-8ce4-6b7f932c99d1
H01	0	AGACTGTGC	GAGAGCTGAGTAGAGAC	GGAAAGGGGGGGGAGCCCTGAAGGTAGAGAC	2017-08-07T20:03:07	@ef00b807-acc3-4eca-af65-0a8085bee94b
H01	0	AGACTGTGC	AGAGAGACTGTGC	AAGGGGGAGAGGACCCTTTGGGTTTGGGGCCCC	2017-08-07T19:31:18	@c6a81725-5fbb-4d0e-8e99-eccedfe1de52
H01	0	AGACTGTGC	GACTGCTGC	GGGGAAACCCCTTTGCCTTGCC	2017-08-07T20:07:48	@a877edc9-6699-4294-b866-dcfab9844721
H01	0	AGACTGTGC	AGAGAC	AAGGGGGGGAGGGACCCC	2017-08-07T19:56:11	@f731c477-cdd7-43af-a8d1-2e7b23bd2801
H01	1	AGACTGTGC	AGACTGTGC	AGGAACCTTTTTTTGGTGGCC	2017-08-06T04:09:51	@6755ed96-0863-4648-906b-6dec657f622d
H01	0	AGACTGTGC	GAGAGAC	GGAAGGAGGGAAACCCC	2017-08-06T03:57:30	@3ed02c9c-80b4-4ebe-842e-2e1e3cdee747
H01	0	AGACTGTGC	GCTGC	GGGGGGGGGGGGGGGGGGGCTTGGGCC	2017-08-06T04:17:36	@58f4da43-ee46-4767-a9ad-5fe9e974286c
H01	0	AGACTGTGC	AGAGTGTGC	AAAGGGGAGGGTTTTGGGTGCC	2017-08-06T04:22:19	@1bbd3236-1d2c-4a5c-8e79-41fcc11369e0
H01	0	AGACTGTGC	AGCGA	AAAAGGCCGA	2017-08-06T04:06:48	@b3df39cc-384a-4cea-8967-8a3951c4692f
H01	0	AGACTGTGC	AGACTGTGCA	AGGGGGGGGGGGAACTTTTGGGTTTGGGGCCA	2017-08-06T03:59:41	@6fd574e2-f53d-4a19-9f2b-751b8a33b7ed
H01	0	AGACTGTGC	AGACT	AAAAAAGGAAACT	2017-08-06T04:17:11	@d47e7f59-a5a0-4859-8555-ed0cbfe90b89
H01	0	AGACTGTGC	AGTGTGC	AAGGGGGGGGGGGGGTTTTTTTTTTGTTGCC	2017-08-06T04:23:34	@3184e38f-b3ce-4940-b883-e9d643a43d50
H01	0	AGACTGTGC	AGACAGTGCA	AAAGGGGAACCCAAGTTGGGCCA	2017-08-06T03:22:26	@566dec6f-6207-445e-8993-dae74a890870
H01	0	AGACTGTGC	TCAGACATGTACTACGATCTGAGTAGTCTCTCAGTACGT	TTCAGACATTGTACTACGATCTGGAGTTAAGGTTCCCCCCCCCCTCCTTCAGTACGT	2017-08-06T03:52:56	@028ac67d-9225-41fb-bd95-d287e711a160
H01	0	AGACTGTGC	AGCTGTGC	AAAAAAAAAAGGCCTTTGGGGGGGTGGCC	2017-08-06T03:22:47	@24f86654-4f25-411b-a0f6-2775ae622cc2
H01	0	AGACTGTGC	GACTGTGC	GGACCCTTTGTGC	2017-08-06T04:08:45	@97acd06e-42bc-45fa-b9f0-07cae3ea25bb
H01	0	AGACTGTGC	AGC	AAAAAAGGGGGGGGGCCC	2017-08-06T03:39:47	@cf7a957a-d2ce-4634-aef0-053201ca01bb
H01	0	AGACTGTGC	AGAGACTAGTGCA	AAAGGGGGAGGACCTTTAGGTTGCCA	2017-08-06T04:17:43	@ac6aee48-2d12-46e8-a4e2-ea8ef43fa3cb
H01	0	AGACTGTGC	AGAGAGC	AAAGAGGGGGGGGGGGAGGCC	2017-08-06T03:49:17	@dec4a562-4e8c-4e53-b875-f3268ae1044e
H01	0	AGACTGTGC	AGCGCAGTC	AAAAAAAAAAGGGGGGGGGGGGCGCAGGGGTTCC	2017-08-06T04:03:27	@b342cf48-468c-4518-b44b-90ee71147101
H01	0	AGACTGTGC	AGACTGTGCG	AGGGAAAACCCTTTTTTTGGGTGGGGGGGCG	2017-08-06T03:46:21	@84483d05-f77d-418d-9990-b9e876889a84
H01	0	AGACTGTGC	CACTGCATACTCTATCTCACAGAGATGAGCATACGAGATCACTGTGACTGAGTCGCATGTGTACTCTCGATCTGTCTCTCAGTACGT	CACTTGCAATAAACTCTATCTTCAAAAACAGAGAATGAAGCATACGAGATTCACTTGTGACTGGAGTTCGGGCATTGTGTACTCTTCGATCTGGGGTTTCCTTTTCTCAGTACGT	2017-08-06T03:20:44	@08d72edc-2f35-472e-99cb-b7506e9dfb78
H01	0	AGACTGTGC	GC	GGGGGGGGCC	2017-08-06T03:32:02	@3b766023-e273-4122-88bc-d81c1e1667be
H01	0	AGACTGTGC	GCGACACGAGATCTACATCACACGTACTCTCTACGACATCTCGATCTGTGCTGAGAGTGTGC	GCGACACCGAGATCTACATTCACACGTACCTCTTTCCCTACGACATCTTCCGATCTGTGCTGAGAAAGGGGGGGGGGGGGGTTTTTGGGTGCC	2017-08-06T04:45:24	@031b254c-1d1d-405e-b0b9-f9df8d4b9719
H01	0	AGACTGTGC	AGACTCAGTGAGC	AAGGGGGGGGACCTTTTTTTCCCAGGGTGAGGGC	2017-08-06T04:36:37	@e246b129-e424-433d-a871-a1151570fab5
H01	0	AGACTGTGC	GACTGTGAGC	GGGGGGGAACCCTTGGGGGGTGGAGGGGCC	2017-08-06T05:11:14	@1b522b9d-0b47-451e-9fbf-dc5930721916
H01	0	AGACTGTGC	ACGCATGCGAGATCGCTAGTGACTGAGTCAGACATATGCTCACTACGATCTGTCTCTCGT	ACGGCATGCGAGATTCGCCTTAGTGACTGGAGTTCCAGACATTATGCTCACTACGATCTGGTTTCTCTCCGGT	2017-08-06T05:19:40	@39d73da7-e056-4e15-ae57-798ccbbf0fe9
H01	0	AGACTGTGC	CAGAGACTCG	CAGGGGAGACCTCG	2017-08-06T04:48:12	@6f8b0769-41fb-4f49-80ee-ebaa2875377e
H01	0	AGACTGTGC	CTGTGC	CTTTTGGTGGCC	2017-08-06T05:04:59	@b8660057-e67f-4df0-b6e2-98b025a471c7
H01	0	AGACTGTGC	AGACTGTC	AAAGGAAAAAAACCTTTTTTTGGGGTTCC	2017-08-06T05:10:58	@5a6a0ee5-21eb-4544-b0b0-a6ea488ad8aa
H01	0	AGACTGTGC	ATCGCTGTGACGAGTCAGACATATCTCGATCTGCTACTCAGTACGT	ATTCGCCTTGGTGACGGAGTTCCCAGACATTTATCTTCGATCTGGGCTACTCAGTACGT	2017-08-06T04:29:53	@a935aedd-fa27-4b0c-83b4-3d7f74633db0
H01	0	AGACTGTGC	GC	GGGGGGGGGGGGCCC	2017-08-06T05:04:11	@e61671c5-3f9b-44cd-9ff0-e75662b7860c
H01	0	AGACTGTGC	GACTGCT	GGGAAACTTTGCTT	2017-08-06T04:48:26	@38a48f11-e9a3-4560-bc2a-6ebeca55507b
H01	0	AGACTGTGC	AGAGAGCTGTCA	AAAGGAGAGCCTTGGGGTTCCCAA	2017-08-06T04:43:38	@cbcadf68-7017-4d90-a1bc-ad2a5e17f532
H01	0	AGACTGTGC	GCTGTC	GGGCCTTTTTTTGGGGGGGTC	2017-08-06T04:42:09	@2f976bd7-d90f-4fbc-a02d-d6a19fb1f951
H01	0	AGACTGTGC	GTAGTGAGC	GGGTTTTTTTAAGGTTGAGC	2017-08-06T04:49:31	@54c1dadd-24f2-44af-afc1-509d9b9bf771
H01	0	AGACTGTGC	GAGCTGTC	GGGGGGAGGCTTTGGGGGGTCC	2017-08-06T05:18:21	@299bedf6-9c4d-4449-84b5-16a1bdb57b21
H01	0	AGACTGTGC	ACACGATCTCACATCACGTACTCTCTACACGACGCTCTCGATCTGCATACTGAGACAGAC	ACCACCGGGATCTCACATTCACGTACCTCTTTCCCTACACGACGCTCTTCGATCCTGCATTACTGGGGAAAGGGGGGGGACCAGGGAC	2017-08-06T05:17:08	@a8b01c42-5eec-40d4-a20e-a0ff0c4fc88f
H01	0	AGACTGTGC	AGAGACTGTAGC	AAAAGAGGACCTTTTTTTTGGGGTAGGGC	2017-08-06T04:38:12	@9a097dc6-4b48-4796-80de-494f8b143a0c
H01	1	AGACTGTGC	AGACTGTGC	AAAGGGAAACTTTTGGTTGCC	2017-08-06T05:09:04	@cd97ee91-6558-4b11-bbc5-3bf705fe855b
H01	0	AGACTGTGC	AGAC	AGGACCC	2017-08-06T04:39:08	@fbfcbacd-db42-4efd-87b1-364b7fc4677b
H01	0	AGACTGTGC	AGAGC	AAAGGAGGGGCCC	2017-08-06T05:07:15	@a458d65a-1825-4102-a912-70402c79e7db
H01	0	AGACTGTGC	GATGC	GGAAAAAAATGC	2017-08-06T05:20:15	@74595ff1-cf3e-44fb-8081-7d202a8e5ab3
H01	0	AGACTGTGC	GACTGTGT	GGGAAACCTTTTTTTTTGTTTGGGGT	2017-08-06T04:52:40	@f4183f69-c64a-42ea-a07c-aa58f7f72cf1
H01	0	AGACTGTGC	ATGT	AATTTTGGTTT	2017-08-06T04:52:37	@1a8f07c4-82e5-496b-8eb0-66de00c90f3d
H01	0	AGACTGTGC	GAGACTGC	GGAGGGGACCTTTTGGGGCC	2017-08-06T04:27:40	@5799e6c0-7bc8-4537-8daa-1701757767f7
H01	0	AGACTGTGC	GACT	GGAAACCCCCCT	2017-08-06T05:28:27	@7d25232b-84e7-4400-97b1-ab91b13e68b0
H01	0	AGACTGTGC	ACTGTATG	AAAAAAAAAAAAAAAAAAAAAAAAAAAAAAAAAAAAAAAAAAAAAAAAACTTTGGGGTATTTG	2017-08-06T06:13:10	@775e5e9d-2989-4899-9f1d-471724ffd0a2
H01	0	AGACTGTGC	GAGATGCA	GAGGATTTTGGGGGCA	2017-08-06T05:54:03	@55eff44d-e859-4e77-a647-f4979c157a30
H01	0	AGACTGTGC	GC	GGC	2017-08-06T05:41:41	@c3174a4b-bb1b-45af-b7d1-bd7d89c6aece
H01	0	AGACTGTGC	AGCTC	AGGGGGGGGGGGGGCTTC	2017-08-06T05:38:04	@77c3714f-2b3e-4a77-9aa4-f37d4f14a580
H01	0	AGACTGTGC	AGACAGCATGCA	AGGGAAAAAAAAACCAGCAATTGGGGCCA	2017-08-06T05:31:02	@6c71920e-c8d4-4165-b194-86ec240c157e
H01	0	AGACTGTGC	GAGACTGTGCA	GGGAGACCCCTGGGGTTGGGCA	2017-08-06T05:44:40	@4e0fde01-4207-477d-baf3-8aaa977476d6
H01	0	AGACTGTGC	AGAC	AAAGGGAAACCC	2017-08-06T06:16:17	@f22be5fa-64af-4e89-9138-9c0a2559beba
H01	0	AGACTGTGC	AGCTAGC	AAGGGGGGGGGGCTAGC	2017-08-06T05:23:49	@b20b9fc8-9d0d-4942-bba5-67a176baee49
H01	0	AGACTGTGC	AGAGACTGC	AAAAAAAAAAAGGAGGAAAACCTTTGGGGC	2017-08-06T06:20:23	@8db1bbfa-3af0-4186-b926-82293c705362
H01	0	AGACTGTGC	TGATGAGTCGTGTGTACGCTCTCGATCTCAGTGACTGATCAGACGTGTGCTCTCGATCTAGCTGAGTCTCAGTACACG	TGATTGGAGTTCGGGTGTGTACGCTCTTTTCCGATCTCAAAGTGACTGGAATTCAGACGTGTGCTCTTCCGATCTAGCTGAGGGTCCCCTCAGTACACG	2017-08-06T05:30:34	@e4409031-2aeb-433e-948e-bacfa84c3181
H01	0	AGACTGTGC	ATCGCTGCTGAGTCAGACGTGCTCTCGATCTGTCTCAGT	ATTCGCCTTGGCTGGAGGTTCCAGACGTTGCTCTTCCGATCTGGTTCCCCTTCAGT	2017-08-06T06:18:43	@b8af2890-7fcb-4986-a1f6-11ed645b5d42
H01	0	AGACTGTGC	ACTCTCAGCTGCAGTCTCAGTACGC	ACTCTTCAGCTGGCAAAGTCCCCCCTTTTTTCAGTACGC	2017-08-06T06:22:25	@943145c3-dd2d-4145-8d0b-3abb70f8beee
H01	0	AGACTGTGC	AGACTGTC	AAAAAAAGGAAACCCTGTCC	2017-08-06T06:00:35	@0f662414-9128-4a8f-ad94-ef3c565042a2
H01	0	AGACTGTGC	AGAGAC	AAGAGGGAACCCC	2017-08-06T05:24:21	@f7e1a3b7-2a49-44ca-84f5-8656956a1d47
H01	1	AGACTGTGC	AGACTGTGC	AGGACTTTGGGTTGGGGCC	2017-08-06T06:11:01	@fdc35f8f-42fc-43a5-b933-eae91d0e18b3
H01	0	AGACTGTGC	GAGCA	GAAAAGGCA	2017-08-06T06:10:32	@fe9fbc23-10b2-4bd1-9d39-b705c2529edf
H01	0	AGACTGTGC	AGACTG	AAGGGGGGGGGACTG	2017-08-06T05:31:10	@9bff1c45-b036-4316-a244-20dd0fdc77e5
H01	0	AGACTGTGC	AGCTGC	AAAAGGGGCCTTTTTTGGGGCC	2017-08-06T05:51:31	@5f12bc2d-3306-447e-b982-66154e1311eb
H01	0	AGACTGTGC	ATCGCTAGTGACTGAGTCAGACGTGCTCTCGATCTGCACAGTCTCAGTGCGT	ATTCGCCTTAGTGACTGGAGTTCCAGACGTGCTCTTCGATCTGGCCCCACCAAGGGGTTCCCCCCTCAGTGCGT	2017-08-06T05:33:48	@2b3b97b3-777f-4ec3-8b53-61f32d2c57cd
H01	0	AGACTGTGC	AGCTGTGC	AAGGGGCCTTTGGTGCC	2017-08-06T05:44:47	@61805950-609b-4594-b41d-3a4d3bd7e9ac
H01	0	AGACTGTGC	GTGAGACAC	GGGTTGAGGACAC	2017-08-06T05:45:02	@c8dd36f4-641d-410a-baf1-b4ed572bf522
H01	1	AGACTGTGC	AGACTGTGC	AAAGGGGGGGGGGACCTTTTTTGGGTGCC	2017-08-06T05:43:41	@18f6d04f-7f90-4d58-b2a4-1c6cce381e49
H01	0	AGACTGTGC	AGACTG	AAAGGGGGGGGGGGACTG	2017-08-06T06:06:10	@4ec16c0a-609e-4673-9b8d-97acd4257218
H01	0	AGACTGTGC	GAGAC	GAAAAAAAAAAAAAAGGAAACCCC	2017-08-06T06:08:19	@3a078f7d-54bc-44a3-9109-2aa9a4fa6b3f
H01	0	AGACTGTGC	ATGTGCA	AAAAAAATTTTTTTTGGTGGCCA	2017-08-06T05:32:35	@6892e661-830e-404b-8db1-130f88388110
H01	0	AGACTGTGC	ATCATATAGTGACTGATCAGAGCGTGTGCTCTCGATCAGATCTCAGTACGTG	ATTCATATAGTGACTGGGATTTCAGGAGCGTGTGCTCTTCGATCAGATTCTCAGTACGTG	2017-08-06T05:33:22	@c30b5e9f-1e37-4181-959b-9e094613b677
H01	0	AGACTGTGC	AGTGA	AGGGGGGGGGGGTTTTGGGAAA	2017-08-06T06:43:25	@8aa933ee-c4b2-4c1c-bc89-2b235c8465c5
H01	0	AGACTGTGC	GAGAC	GAGGGGAACCCC	2017-08-06T06:31:40	@ddd7a7aa-4a1a-49a4-8e0e-272188764ddf
H01	0	AGACTGTGC	TGAGC	TTTGAGGC	2017-08-06T06:36:01	@e6bb472a-0ad8-4401-9c04-d3709448b30b
H01	0	AGACTGTGC	GC	GGGC	2017-08-06T06:54:43	@967b208b-1c87-42ff-a7c3-99381b931b5c
H01	0	AGACTGTGC	AGCTC	AAAGGGGGCCTTCC	2017-08-06T06:40:25	@1b7e4f19-cb48-4207-8b37-f61c7feb5516
H01	0	AGACTGTGC	TCAGCTGTGCTGATCGACGTGTGCTCTCGATCTGTATCTCTCGTGCGCGATCGAGATCGTGTGAGTGTGCGTGTCAGTGTGATCTCGATGTGCATGTCGTGC	TTCAGCCTTGTTGGGCTGGATTTCGGACGGTGTGCTCTTTCGATCTGGTAATTTCTCTCGGTGCGCGGATCGAGATCGTGTGGGAAGGTGTGCGTGGTCAGTGTGGATCTCGATTGGTTGGCATTGTCGGTGCC	2017-08-06T06:56:35	@e8676de7-0268-4b9a-a789-3266f574a7cf
H01	0	AGACTGTGC	AGCTGTGC	AAAGGGGGGGGGGGGGGCCCTTTTTTTTTTTTTTTTTGTTGGGGGGGCC	2017-08-06T06:54:48	@f7fef801-c656-4cda-a9d7-330c1d08b390
H01	0	AGACTGTGC	ACGCATGCAGATCGCTAGTGAGCTGAGTCAGCGATGTACGCTCTCGATCTGTCACTCTCGTACGTG	ACGGCATGCAGATTCGCCTTAGTGAGCTGGAGTTCAGGCGATGTTACGCTCTTCGATCTGGGGTCCACTTTCTCGGTACGTG	2017-08-06T06:49:04	@a23c29d4-b157-4c4f-a582-1e1ca9420028
H01	0	AGACTGTGC	GAC	GGGAAAACCCC	2017-08-06T07:17:36	@8983ef88-a7c1-438c-8d4d-66bfc78e0296
H01	0	AGACTGTGC	ATATATGTCAGCAGTATATATGCGTATGTAGCGTATATGTATATATATGACGCAGAGCATATACTATGCGCAGCACGTATATATGACATGCGCAGCGTATGCACATGTGACATGCGCGTATGACGACAGCTCATGACGCAGTACTACATGAGCGTATGAGCAGAGCGCGTATATAGCGCATATATGCATATGTCATATGCATGACGTATATACTGCGCGTACTGCAGCACATCTATGTCGCGCTACGTATAGAGTATCGTGTCTATGTCTGTGTGCTGATATGCATGATACGCGACACGAGATCTACGTCACTACACTCTCTACACGACGCTAGTAGA	AAATATATGTCAGCAAAGTAATAAAATAATGGCGTAATGTAGCGTAATTAATGGTATAAATATTAATGACGGCAGAAAGCAATAATACTTTATGGCGGCAGCAAACGTAATAATAATGACATGGCGGCAGCGGTAATGGCAACAATGTGACATGCGGCGTAATGACGAAAACAGCTCAATGAAAACGGCAGTAACTACAATGAAAGCGTAATGAAAGCAAGAAGCGGCGTATAATAGCGCCATTAATAAAATGGCAATAATGTCAATAATGGCAAATGACCGGTAATAATAAACTTTGGCGCGTAAACTGGCCAGCAACAATCTTATGGTTCGCCGCCTACCGTATTAGAAAGTTATCGGTGTCTTTATGTTTCTGTTTGGTGCTGATATTGCAATGAT…	2017-08-06T06:57:30	@da6cdcb0-703f-496d-b75e-abab7492bf2e
H01	0	AGACTGTGC	AGAGCTGC	AAAGGGGAGCCCCTTTTGGGGCC	2017-08-06T06:59:48	@03edf174-febb-4afd-ae8d-4d7ac5f7cd87
H01	0	AGACTGTGC	GAGAGTGAGAC	GAAAAGAGGGTGGAGAC	2017-08-06T07:07:42	@5268f830-6821-4e20-9a77-a96b98cd3b23
H01	0	AGACTGTGC	ACAGCGTACGATCGCTAGTGACTGTCGACGTATGCTCTCGATGTCTCTCAGTGCACGT	ACAGCGTACGGATTCGCCTTAGTGACTGGGTTCGGACGTATTGCTCTTCCGATGGGTTCCCCTTTTTCTCCAGTGCACGT	2017-08-06T06:42:56	@38bc66a7-66c8-4e40-9229-cab520505332
H01	0	AGACTGTGC	GC	GGCCCC	2017-08-06T06:39:12	@ef588373-dd26-458f-88d7-49f18a23b6c7
H01	0	AGACTGTGC	AGAGTGCTGTC	AAAAAGGGGAGTGCTGGTTTCCCC	2017-08-06T07:17:05	@c0e94221-68c2-4be6-8c4f-5dde54510437
H01	0	AGACTGTGC	GACTGTC	GGGGGGGGGGGGGGGGGGACTTTTTTGGTC	2017-08-06T06:52:18	@ed11813b-3489-42cd-ab67-0c823cb576bb
H01	0	AGACTGTGC	AGCTGTCAG	AAAAAAAGGGGCTTTTGGTCAG	2017-08-06T07:09:13	@1ecbc8f8-6919-4a16-957a-e3215eac8900
H01	0	AGACTGTGC	AGACTGC	AAAGGGGAAACTGGGGC	2017-08-06T06:51:17	@68136a69-bc71-47f3-9d39-064a4fc4bf74
H01	0	AGACTGTGC	AGAC	AAGGGGGGGGGGGGGACCC	2017-08-06T06:32:48	@b675d9af-d9fb-4e2b-b6b1-7234d72f7b1d
H01	0	AGACTGTGC	AGACTGAGTCAGATCGAGAGCACACGTCTGACTCAGTCTCGAGCACACGTCTGACTCAGTCACT	AAGGAAACCCCTTTTTTGAGGTCCAGATCCGGGAAGAGCACACGTCTGAACTCCAGTCCTCGGAAGCACACGTCTGAACTCCAGTCACT	2017-08-06T06:54:23	@c37e86e5-bd64-445f-a681-5b14c1d8cbeb
H01	0	AGACTGTGC	AGAGAC	AAAGGGAGAACC	2017-08-06T06:46:41	@35b84cfe-929d-448f-920e-c0b0fdff5882
H01	0	AGACTGTGC	AGACTCTGTGC	AGGGGAAAACCTTCCCTGGGTTTTGGGCC	2017-08-06T06:39:11	@78bd202b-f4c0-4891-a9a7-22803176b095
H01	0	AGACTGTGC	AGAGCTGTGC	AAAGGGGAGCCTTTGTGC	2017-08-06T08:07:50	@d696213b-4703-4fa1-ac46-6dc593e19d3d
H01	0	AGACTGTGC	GACTGTGC	GGGGGGACCTGGTTGGGGCCC	2017-08-06T07:21:25	@65818f3d-08ae-4307-b41e-5ff497995495
H01	0	AGACTGTGC	GCGACGCAGTCACATCGCACGCTCTCTACGCGACGCTCTCGTCTGTGCTGAGACTGTGCG	GCGACCGCAGGGTCCACATTCGCCACCGCTCTTTCCTACGCGACGCTCTTCCGTTCTGTGCTGAAGGGGGGGACCCCTTGGTTTGGCG	2017-08-06T08:07:17	@ea669d55-639e-46e5-825a-8372390c844e
H01	0	AGACTGTGC	AGAGAGACAGC	AAAGGGAGAGGAAACAGGGGCC	2017-08-06T08:17:59	@f0a0a19c-f471-4de0-9af8-eb0e66318532
H01	0	AGACTGTGC	AGCTGTGC	AAAAAAAGGGGCCTTTTTGTTTGCC	2017-08-06T08:08:39	@ab58cc50-b9a1-46bf-ba12-a83d59213f19
H01	0	AGACTGTGC	GAGCG	GAGGGGCG	2017-08-06T08:05:19	@ea1edcf8-339e-45dc-8069-f6b49a1482de
H01	0	AGACTGTGC	AGAGACACGC	AGGGGAGAACCCCACGGC	2017-08-06T07:26:17	@c2468ed8-6c3d-410f-bbc1-81f49a8b17da
H01	0	AGACTGTGC	TCAGCGTGTCTACGTCTGTCTCTCAGTACGT	TTCAGCGTGTCTTTACGTCTGGTTTCCCCTTCTCAGTACGT	2017-08-06T07:46:16	@2749faa6-6992-49f9-aa5f-d098f4bdc21b
H01	0	AGACTGTGC	AGAGTGC	AAAAGGAGGTTTGGGCC	2017-08-06T07:45:09	@adfdc9a5-1c0c-4346-af1f-c8ec42a3e15d
H01	0	AGACTGTGC	GACTGACATACGATCTGCTGTGCTGAGTCGCAGTGTCTCTCGATCTGCACTCTCAGTACGTG	GAACTTTGACATACGAATTCTGCTGTGGCTGGAGTTCCCGGGCAGTGTTTCTCTTCCGATCTGGCCCCAACCTTTTCTCAGTACGTG	2017-08-06T08:13:08	@e3d7428c-a178-415f-84ea-dc6112671e4e
H01	0	AGACTGTGC	AGAGAGAGACTG	AGAGAGAAGGGGAACTG	2017-08-06T07:30:34	@92e8430c-817c-4d48-97e5-f8f68444ddfb
H01	0	AGACTGTGC	AGAGCTGTGC	AAAGAGGGGGCCTTTGGGGTTGGCC	2017-08-06T08:08:24	@267a34cb-52d9-4adf-9737-d148da140ce7
H01	0	AGACTGTGC	AGACTGTGTGC	AAGGGGGGGGAACTTTTTTGGGGTGTGGCC	2017-08-06T08:16:15	@25f5fbaf-8acf-4aa1-b289-0aaeed788e39
H01	0	AGACTGTGC	AGAGACGTGC	AAAGGGGAGGAACCCCGGTGGGGCCC	2017-08-06T07:32:47	@381c219e-645a-4a32-baef-5dbbd1803488
H01	0	AGACTGTGC	ACAGCGTGC	AAAAAAAACAGCGGTTGCCC	2017-08-06T07:50:12	@7dfa05ef-fcd7-4283-8569-b16bf793a651
H01	0	AGACTGTGC	GC	GGGGGGGGGCC	2017-08-06T07:49:51	@9d3e0b3a-3783-4b28-b8ab-8a03fa55dfb5
H01	0	AGACTGTGC	GACTGC	GGGGGGGACCCTGGGCC	2017-08-06T07:49:23	@5f06749f-1262-44e6-b731-9f58625c869a
H01	0	AGACTGTGC	GAGAC	GGAGAC	2017-08-06T08:23:57	@fa37ad4c-40b7-4dc0-a5a6-34770778d13d
H01	0	AGACTGTGC	GACGCTATC	GACGCTTTTTTATTCCC	2017-08-06T07:25:23	@6982e1e8-fd06-4095-8119-7bada2d02086
H01	0	AGACTGTGC	GAGAC	GGAAGGAACCC	2017-08-06T08:00:33	@fa30bc88-98dd-4619-b46a-39378a6b7f6c
H01	0	AGACTGTGC	AGACGTGTGAGC	AAAAGGGAAACCCGTGTGAGGGCCC	2017-08-06T07:52:26	@855e420a-f5a6-4b17-924b-004cfee57d10
H01	0	AGACTGTGC	AGACGC	AGGGGGGGGACCCGGC	2017-08-06T08:00:08	@5b69765a-44d7-4620-8617-59a5d0d21c5c
H01	0	AGACTGTGC	ACTGTC	AAAAAAACCTTTGTTCC	2017-08-06T07:35:09	@17d36302-46e1-4281-a10e-1af9f7aacf45
H01	0	AGACTGTGC	GAGAGACTGCA	GAGGGGAGGGGAACCCTGGGGGGCA	2017-08-06T08:27:55	@6b140920-c02f-47d0-888c-686db8f3bc96
H01	0	AGACTGTGC	GCTCA	GGGGCTCA	2017-08-06T08:45:46	@08777c54-a8e0-4f22-8079-072182e87623
H01	0	AGACTGTGC	AGTGCGA	AAAAAAAGGGGGGGGGGGGGGGTTGGCCGA	2017-08-06T09:20:18	@5118c518-d041-451c-91eb-123a6ae79f7c
H01	0	AGACTGTGC	AGAGAGAGCTAGCATGTGCT	AGAGAGAAAAGGGGGGGGCTAGCATTTTGGTGGGCCT	2017-08-06T08:25:53	@c5ef35bd-60df-4c91-b35c-4f4fa58f7578
H01	0	AGACTGTGC	GAGACTGTGCTG	GGGGGGAGACCCTTTTGTTGCTTG	2017-08-06T09:20:57	@3f287768-b9fa-45c0-b3cb-6f73bd6a6bdd
H01	0	AGACTGTGC	CGAGACTG	CGAAAAGGGGGGGGGGGGAACTG	2017-08-06T08:40:04	@7902b639-7c9c-4b10-91ea-f3ad5ab64cfd
H01	0	AGACTGTGC	AGAGC	AGAAAAAAAAAAGGGGGGGCCC	2017-08-06T08:26:35	@21a6f129-8856-4c10-9e6b-3f6785f02103
H01	0	AGACTGTGC	GC	GGGGGGGCCCC	2017-08-06T08:57:27	@f61bfdb1-8919-4e0c-9a01-1669bebcca01
H01	0	AGACTGTGC	GATGTGC	GGGAAATTGGTGGCCC	2017-08-06T09:21:24	@9fe1bf8d-f62b-4570-b50d-cb86b800fd57
H01	0	AGACTGTGC	TCAGACGTGTGCTCTCGTCTAGCACAGTCTCTCGTACG	TTCAGACGTGTGCTCTTCCGTCTAGCCCCCAACCAAAAAAAGGGTTTTCCCCTTTTTTTTTCTCGGTAAACCG	2017-08-06T09:15:38	@327e2b26-9402-495f-af39-827e1c651fdf
H01	0	AGACTGTGC			2017-08-06T08:52:48	@925e6554-60c9-4091-b67a-76d808473be8
H01	0	AGACTGTGC	AGAGACACAGC	AGGGAAGAAAACCACAGGGGC	2017-08-06T09:22:14	@b22e1b4a-538e-4b32-94be-5d5bc24b2577
H01	0	AGACTGTGC	TAGCTGTGCTGTCGACGTGCTCGTCTGTACGAGTCGCTATCAGTGCGTA	TTAAGCCTTGGTGGGCTGGGTTCGGACGTGCTCGTCTGGTAACGAGTCCCCGCCTATCAGTGCGTA	2017-08-06T09:11:38	@25184172-085e-4760-b555-54bd6149fa4d
H01	0	AGACTGTGC	AGAGC	AGAAGC	2017-08-06T08:55:02	@8194a545-0ac7-49fc-86b3-4c075d49ea86
H01	0	AGACTGTGC	GAGACGT	GAAAAAAAAAAGGGGGGACGT	2017-08-06T08:46:34	@635ae1a4-fdd9-4f3a-bff4-c0fbcfe33e43
H01	0	AGACTGTGC	GAGCT	GAGGGCT	2017-08-06T09:11:56	@e0ac3371-a15b-474b-95ce-72f8cd72e8dc
H01	0	AGACTGTGC	AGCTGC	AAAAAAAGGGGGGGGGGGCTTTTGGCC	2017-08-06T09:21:03	@c0cb913f-8c7a-4a63-9adb-d252fe36e4c8
H01	0	AGACTGTGC	AGAGACTAGTGC	AGAAAAAAAAAAAAGGGGGGGGGGGGGAACCCTTTTTTTAGGTTGGGGGCC	2017-08-06T08:28:23	@72dee131-f7a5-4cc9-b715-6c8f2b7fe195
H01	0	AGACTGTGC	AGAGACT	AAGAAAGGAAACCCCT	2017-08-06T09:21:28	@d6ce8c6e-9bbf-4725-9b68-894298ed1327
H01	0	AGACTGTGC	ACGCATACGAGATCATATAGTGACAGTCAGACGATGTGCTCTCGATCTGACAGTCTCAGTACGTAGATCAGCTATCGTGT	ACGGCATACGAAGATTCATATAGTGACAGGTTCAGACGATGTGCTCTTCCGATCCTGGAACCCAGTTCCCCCTTTTCAGTACGTAGATCAGGCTATCGTGT	2017-08-06T09:10:28	@53336414-326d-43b3-9cf3-6068c5368465
H02	0	AGTAGCTGC	AGC	AAAGGGGGGGGGCC	2017-08-05T23:47:16	@02912072-4d24-4c07-abd9-230dd5ad8fbb
H02	0	AGTAGCTGC	AGTGCTGCG	AAAAAAAAAAGGGGGGGGGGGGGTGGCCTTTTGGCG	2017-08-05T23:25:10	@49de65ef-dc66-49dd-8904-0d1a2382c1ca
H02	0	AGTAGCTGC	AGAGTGAGAGCTG	AAAAAAAAAGGAAGTTTTGAGAAAAAGCTG	2017-08-05T23:25:37	@51375f38-8100-4cc5-a95f-3bd9a10ea8d2
H02	0	AGTAGCTGC	GAGAGCTGC	GGAGGGGGGAGCCTTTTGGGGCC	2017-08-05T23:33:52	@79a42ef4-a13d-4682-a71b-5dc4f3e4cf9b
H02	0	AGTAGCTGC	GTAGCT	GGTAAGGGCT	2017-08-05T23:38:02	@77de7b3f-54c6-4c97-b126-d1e1d21aa42b
H02	0	AGTAGCTGC			2017-08-05T23:37:00	@1df931a4-dadc-4ead-9694-4f3ec3626fd2
H02	0	AGTAGCTGC	AGTAGAGCTGC	AGGTAAAAAAAGAGCTTGCC	2017-08-05T23:23:56	@c641ea4e-869b-4b92-b344-e08e4787d732
H02	0	AGTAGCTGC	AGCTC	AAAAAAAAAAAAGCTTTTTTTCC	2017-08-05T23:28:54	@36c47d10-bb86-4e51-ba08-1582095aba9c
H02	0	AGTAGCTGC	AGTACGTG	AAAAAAAAAGGGGGGGGGGGGTAAAAACGTG	2017-08-05T23:29:14	@9992df8a-0fd0-427c-b663-a8243f18b9f4
H02	0	AGTAGCTGC	AGTCTGC	AAAGGGGGGGGGGGTCCTTTTTTGCC	2017-08-05T23:43:21	@37589f7c-70b5-4d45-b10e-e7f281a4a0d9
H02	0	AGTAGCTGC	GAGAGTGC	GGGAAAAAAAAGAGGTTTTGCC	2017-08-05T23:50:57	@bed7d7ad-6970-43ff-9860-bf5a55f1cf59
H02	0	AGTAGCTGC	AGCTGC	AAAAAAAAAAAAAGGGGGGGGGCCTTTTTGGGCC	2017-08-05T23:43:26	@3064a1e3-b065-45c4-910d-0ed6687d485f
H02	0	AGTAGCTGC	CACGAGATCTACACATGCAGCACTCTCTACGACGCTCTCGATCTGCATGCTGAGAGACTAGC	CCACGAGATCTACACATTGCAGCCACTCTTCCCTACGACGCTCTTCCGATCTGCATTGCCTGAAAAAAAGAGAACTTTTAAGCCC	2017-08-05T23:49:51	@f9572fe9-0c91-4ab9-9ea3-97fe7a7da069
H02	0	AGTAGCTGC	AGCTATCA	AAAGGGGGGGGGGGCTTATTCCCA	2017-08-05T23:44:35	@376b8ef1-3020-42ec-8ad1-aae78492ea53
H02	0	AGTAGCTGC	TGCTGATGTGTGTGTGACTACAGATCTCATCGCGTACTCTCTCGCATGCTAGATCATACGTGCGCACGCTGTAGATCTGAGACGCGTCTGCATCAGTCGCGCGTACTCAGATCAGTATGCGTCTCTGAGATG	TGCTGATGTTGTGTTGTGACCTACCAGGATCTCCCAATTCCGCGTACCTCTTTCCTCGGGCAAATGCTAAGATCCATACGTGCGCAAACGCTTTGTAGGATCTGAGGACGCGTCTGGGCATCAGTCCGCCGCGTACTTCAGATCAGTAATGCGTCTCTGGAGATGG	2017-08-05T23:59:17	@1c9b9703-b644-44d5-a2c3-fe1d68348fe8
H02	0	AGTAGCTGC	AGATGTCAG	AAGGAAATTGTCCAG	2017-08-05T23:36:29	@45870a80-92d7-4a62-ad06-44f76271c71e
H02	0	AGTAGCTGC	ACGCATACGAGATCTAGTACGTGACTGTCAGACGTCGACGCTCGATCTACTCTCAGTGCAGT	ACGGCATACGAGGATCTAGTACGGTGACTGGGTTCAGACGTCGACGCCTTCGATCTTTTACCTTCTCCAGTGCAGT	2017-08-05T23:44:02	@79549d0d-aeda-4418-a257-eaf7ddd5c692
H02	0	AGTAGCTGC	GTACTGC	GGGGGGGTACTGGGGCC	2017-08-05T23:58:01	@599aabb8-43b3-47a5-bd27-5a52e2fa37df
H02	0	AGTAGCTGC	AGAGAGC	AGAAAAAAAGGGGGGGGGAAAAAAAAAGGGC	2017-08-05T23:44:52	@59a7bdc4-41ac-4765-869e-0453a6dc8492
H02	0	AGTAGCTGC	AGTCACGTGC	AAAAGGGGGGGTTCACGTGCC	2017-08-05T23:46:15	@8e4619d1-634d-4320-80a1-8915444e17a3
H02	0	AGTAGCTGC	GTGC	GGGTTTTGCCC	2017-08-05T22:49:03	@2dedf280-cd90-44b9-a4d9-b78bcbb7eba9
H02	0	AGTAGCTGC	GAGAGCTGC	GAAAAAAAAAGGGAAAGGCTTTTGGGCC	2017-08-05T22:55:17	@babf4b53-9ee3-4373-ba3f-ccd8cac7e5bb
H02	0	AGTAGCTGC	ATCACATCACATACACTCTCTACACGACGCTCTCGATGCATATGCTGAGAGAGTGCTGC	AATCCACATTCACATTACACTCTTTTCCCTACACGACGCTCTTCCGATGCAATATTGCTGAGAAAGGGGGGGAGGTGCCTTTTTTTTGGGGCC	2017-08-05T23:59:38	@bee40904-88d3-45ca-ac28-f15dc3ada283
H02	0	AGTAGCTGC	AGTAGATGTC	AAAGGGGGGGGGGGGGTTAGAATTTGGGGTC	2017-08-05T22:49:45	@be9c2b3b-196a-4d70-bee8-8435a84e7ae3
H02	0	AGTAGCTGC	AGTC	AAAGGGTTCCCC	2017-08-05T22:56:00	@3fa54b11-3600-4dfe-8f7a-2a473d3cb7e9
H02	0	AGTAGCTGC	AGAGTGC	AAAAGGGGGGGGAGTTGGGCCC	2017-08-05T23:51:14	@75f52e27-561c-4357-b41e-a272c83103ea
H02	0	AGTAGCTGC	GTAGCTGC	GGGGGGGGTTAAAGGGGCCTTTGCC	2017-08-05T23:56:11	@af075616-0e44-4216-b9f4-7f366cf8d3c1
H02	0	AGTAGCTGC	AGAGAGTC	AGAGAAAAGGGGTCCC	2017-08-06T00:04:10	@7145b83c-8c68-40da-9f4b-f06856082ca5
H02	0	AGTAGCTGC	CGACTGAGATCTACATCATACTCTCATCTGTGACTGC	CGACCTGAGATCTACATTCATACCTCTTTTCCCATTTCTGTTGAAACCTGGGCC	2017-08-06T00:02:32	@0c054720-3688-41a9-9ff9-5c42abccd799
H02	0	AGTAGCTGC	AGTGCTGCG	AAAGGGGGGGGGGGGGTGGGGCCTTTTGCCG	2017-08-05T23:58:37	@f44ce938-7df2-4834-9fe9-bf7036a76f78
H02	0	AGTAGCTGC	TACGT	TACGT	2017-08-05T22:58:13	@39986656-9b8b-445c-ae58-077b15f5037d
H02	0	AGTAGCTGC	GCATACAGTCTAGTACGTATGATCGCATATGCTCTCGATCTGCATGCACTACTCTCGTACGTAG	GCATACAGTCTAGTACGGTATTGGGATTCGGGCATTATTGCTCTTCGATCTGGCCAAAAAATTTGCCACTAACCCCCCCCCCCTTCTTCCGGTACGTAAG	2017-08-05T23:19:59	@77597eb1-1905-490e-92f2-8b07d2c87d5d
H02	0	AGTAGCTGC	AGAGTAGAGCTC	AAAAAAAAAAGAAGGGGGGGGGGGGTTTAAAGGAGCCTTTCC	2017-08-05T23:15:20	@f4804d7b-f0fa-4695-b0c4-d20e84303b8c
H02	0	AGTAGCTGC	AGTGTGC	AAGGGGGGGGGTTGGGGGGTTTTGGGC	2017-08-05T23:33:50	@f5371c8c-c09c-4e8b-83c6-3b7c593ae2f3
H02	0	AGTAGCTGC	GTCTGT	GGGTTCTTTTTTTGT	2017-08-06T00:38:42	@6de3bdca-95f8-4263-aa21-19eb1904fdbb
H02	0	AGTAGCTGC	AGTAGCT	AGGGTTAAAGGGGCCT	2017-08-06T00:20:55	@4e5f8af5-23cf-46c5-ba0e-917729ccc844
H02	0	AGTAGCTGC	AGTGC	AAGGGGGGGTTGGGGCCC	2017-08-06T00:17:19	@71148a21-c8eb-4fdb-a7ab-3a82c4f82e2d
H02	0	AGTAGCTGC	GTAGC	GGGGGGGGTTAGGCC	2017-08-06T00:59:00	@84c0395e-2760-41aa-ae6d-ec948d2f67f8
H02	0	AGTAGCTGC	GCAGCACGAGATCTATGCGTGATGTCAGTATGCTCTCGATCTCATACGT	GGCAGCACCGAAGATCTAATTGCGGTGATGGGTTCAGGTATTGCTCTTCGATCTCAATTACGT	2017-08-06T00:12:26	@387c2c50-dbee-4891-ada7-9714d24a3733
H02	0	AGTAGCTGC	AGAGTAGTC	AAAAAAAAAAAGAGGTAGGGTCCCC	2017-08-06T01:04:55	@30a6dc5d-0327-4edd-a544-65f924bc954d
H02	0	AGTAGCTGC	GAGAGATAGTCTGC	GAAAAGGAGATTAGGGTTCTTGCC	2017-08-06T00:43:01	@d62be51d-a516-49ec-9b27-3f389e318af4
H02	0	AGTAGCTGC	AGTGCTGC	AAAGGGGGGGGGGGGGGGGGGTGGGGCCTTGGGCCC	2017-08-06T00:34:53	@b646d7ce-8124-45f1-8845-cd41314a27f1
H02	0	AGTAGCTGC	AGCTGC	AAAAGGCCTTTGGGC	2017-08-06T00:05:27	@c90c4395-fe3a-4db5-bcee-614bdd76165d
H02	0	AGTAGCTGC	GTAGACTC	GGGTTAAAAAAGACTC	2017-08-06T00:10:44	@1c58993e-f794-4668-84c0-5ceb7fa8fc4b
H02	0	AGTAGCTGC	AGTAGTGC	AAAGGGGTAAGGGGTTTGCC	2017-08-06T00:11:02	@8c5d3e19-1ff4-4a94-97a1-a4ef1a7b5e25
H02	0	AGTAGCTGC	AGTAGCTC	AGTTTTAAGGGGCCTTTCCC	2017-08-06T00:05:19	@9c32cf9d-b55a-4b25-9bc0-5742e0414d1e
H02	0	AGTAGCTGC	GCAGCGCACAGTCTAGTGCAGTGACTGAGTCAGACATATGCTCTCGATCTGCTACTACTCAGTACGT	GCAGCGCACAGTCTAGTGCAGTGACTGGAGTTCCAGACATTATTGCTCTTCGATCTGGCCCCTACCCTTACTCAGTACGT	2017-08-06T00:11:04	@f10f2939-4804-46e4-ade1-03a016aa72f2
H02	0	AGTAGCTGC	GAGTGCTA	GAGGTTGGGCCTA	2017-08-06T00:48:32	@29a02e87-d59f-4de3-831b-9f944bebd103
H02	0	AGTAGCTGC	GAGTAGCAGC	GGGGGGGGGGGGAGGTTAAAAGGGGCAGGGGCC	2017-08-06T00:13:06	@85b96dda-19cb-4069-8ff3-4d3d58b276c8
H02	1	AGTAGCTGC	AGTAGCTGC	AAAAAAAAAAAAAGGGGTAAAGGCCTTGCC	2017-08-06T00:55:07	@22ddc0b8-7da9-488e-953e-6dbc40008058
H02	0	AGTAGCTGC	GTAGCTGC	GGGGGGGGGGGTAAAAGCTTTTTTTGCC	2017-08-06T00:18:01	@787aa35e-1fd1-46d2-8c48-7442d6534729
H02	0	AGTAGCTGC	GAGTCTGAGC	GGAAAAAGGGGGGGTTTCCTTTGGGGAGGCC	2017-08-06T00:10:16	@1eacadb4-df17-4573-83d7-c66d3c1d2399
H02	0	AGTAGCTGC	GCGACTGAGATCATCGTACTCTCTACGCAGCTCTCGATCTGCGCACTGAGAGAGATAGCTC	GCGACCTGAGATCATTCGTACCTCTTTCCCTACGGGCAGCTCTTCGATCTGCGGCCACTGAGGGGAAAAGGGGAGATTAAGGCCTTTTCCC	2017-08-06T00:24:07	@b055422e-4d6f-45a9-90f7-dddcca570b0c
H02	0	AGTAGCTGC	GTAGCTGA	GGTTAGGGGCTTTTGGGAA	2017-08-06T00:06:21	@e002e1f1-58e2-42c6-9439-31a6bc7c4da1
H02	0	AGTAGCTGC	AGTAGCTG	AAAAAAAGTTTAAAAAAAAGGGGCCTTG	2017-08-06T00:15:39	@832eef5d-6f6f-4c44-86a1-102669bb8888
H02	0	AGTAGCTGC	CTGATCTGTGTGTATGACATAGCTCTGTGACTCAGTCGTGTGAGTCACGTCGCTCGTGAGAGACTGATATGCATGATACGACACGAGATCTACATCACGTACACTCTCTACGACGCTCTCGATCACATATGAGAGTGC	CTGATTCTGGGTGGGTGTATGGACAATAGCCTCTGTGACTCAGTTCCGTTTGTGGAAGTCAACGTCGGCTCGTGAGAGACTGATATTGCAATGATACGGGACCACCCGAGATCTACATTCACGTACACTCTTTTCCCTACGACGCTCTTCCGATCACCATTATGAAAAGGGGGGAAGTTTTTTTTGGGCCC	2017-08-06T00:28:12	@9fdf647b-b79f-41e1-974d-5a72bee8cb11
H02	0	AGTAGCTGC	ACTGTCAGCGTGCTCTCGATCAGCTACTCTCAGTGCA	ACTGGGTTCAGGCGTGGCTCTTCCGATCAGGGCCCCTTTTTTTAACCCCCCCCCCTTTTTCTCAGTGCA	2017-08-06T00:18:43	@aa60f12e-4c7b-4523-b436-366890cf171d
H02	0	AGTAGCTGC	AGTGAGTGAGC	AAGGGGGGGGGGGGGGTGGGGAGTTTGGAGCC	2017-08-06T00:12:00	@f0c8fb2c-f8e2-448b-8158-3fa0fc9651ee
H02	0	AGTAGCTGC	GTAGCTGC	GTAGGGCTTTGCC	2017-08-06T00:23:29	@a55fa3a4-955b-4851-82c1-057b15d3dc99
H02	0	AGTAGCTGC	AGACGCGCACGAGATCTATGTGCAGTGACTGATCAGACATGCGCTCTCGATCTGCAGCTACTGCTCAGTACGT	AAGACGGCGCCACGAGAATCTATTGTGCAGTGACTGGAATTCCAGACATGCGCTCTTCGATCTGGGGCAAGGCCCCTTAACCCCCTGCTCAGTACGT	2017-08-06T00:29:31	@18dbb334-58e2-4a55-bccd-a3578676a7f7
H02	0	AGTAGCTGC	AGTGCTCAGC	AGGTTGGGCCTTTTTTTCCAGGCC	2017-08-06T00:11:03	@07671b62-4507-4e15-ad78-b6b6aa9d7db0
H02	0	AGTAGCTGC	AGTGCTC	AAAAAAAGTTGGGGGGCCTC	2017-08-06T00:32:04	@c3c69cb5-42af-4df2-8e07-cfb6a49b2516
H02	0	AGTAGCTGC	TCAGACGTAGTGCTCTCGATCTGCTACTCTCTCAGTACGT	TTCAGACGTAGTGCTCTTCGATCTGGCCCTTTACCCCTCCCCTTTTTTTCTCAGTACGT	2017-08-06T00:50:55	@a733d5f0-c428-4116-b414-07dbaec2b317
H02	0	AGTAGCTGC	AGTAGTGC	AAAGGGGGGGGGTTAAGGTTGGGCCC	2017-08-06T00:33:57	@92124c74-2231-4f12-b104-6929d0ad5b4d
H02	0	AGTAGCTGC	TCAGACGTGTGCTCTCGATCTGTACTCTCTCATACGT	TTCAGACGTGTGCTCTTCCGATCTGGGTAACCCCTCTTTTTCTCAATACGT	2017-08-06T01:02:29	@f52c0e4b-311e-4eee-aaf4-7c0265f73061
H02	0	AGTAGCTGC	AGAGTAGCT	AGAAGGGTAAAAGGGCCT	2017-08-06T00:45:46	@1584ff5b-79be-4d07-a30a-d3eb6643a354
H02	0	AGTAGCTGC	TCAGACGTGTGCTCTCGATCTGCAGTACTCTCTCAGTACATG	TTCAGACGTGTGCTCTTCCGATCTGGCCCCAAGTTTTACCCCCCTCCCCTTTCTCCAGTACATG	2017-08-06T00:54:51	@2d0c273d-18d0-4edf-b892-b32ee9c80685
H02	0	AGTAGCTGC	GTGCTC	GGGGTTGGGCTTCCC	2017-08-06T01:05:34	@9893fc8d-fcb0-443e-8c19-404bfa9cd270
H02	0	AGTAGCTGC	AGAGATAGCAGATCAGCACGTCTGACTCAGTCAGCATACTAGTCTCATATGCGTCGTCTCTGCTGA	AAGGAGATTAAAGGGGCCAGATCAGGCACGTCTGAACTCCAGTCAGCAATACTAGGTCTCATTATGCCGTCGTCTTCTGCTTGGA	2017-08-06T00:48:50	@26b8d45c-9809-4e81-bfae-d2aa12031b77
H02	0	AGTAGCTGC	AGA	AAAAAAGGGA	2017-08-06T00:29:56	@5b24efac-6cfc-4699-97df-49ed20b9a057
H02	0	AGTAGCTGC	AGTAGCTC	AAGGGGGGGTTAGGGGCCTCC	2017-08-06T00:50:02	@930cde9f-a4d1-4311-80b9-e26e21c84c04
H02	0	AGTAGCTGC	GAGAGCTACT	GGGAAAAGAGCTTTTACTT	2017-08-06T00:53:43	@c91cce91-13c0-4d90-a9e8-98109f2123e7
H02	0	AGTAGCTGC	AGTAGCTGCA	AAAAGGGGGGGGGTTAAAGGGCTTTTGGCCA	2017-08-06T01:03:58	@d1055e0b-b6f2-4b9a-a206-23140dc7ebb3
H02	0	AGTAGCTGC	AGTAGC	AAAAAAGGGGGGGGGGGTTTAGGGGC	2017-08-06T00:28:56	@bb4102d4-dbe2-418d-aad1-70a571b58c34
H02	0	AGTAGCTGC	TGCTGATATGCATGATACGCGACGCAGATCTACACATCACTACACTCTCTACACGACGCTCTCGATCTACATGCAGAGATAGTGC	TGCTGATATTGCAATGATACGGCGACCGCAAAGATCTACACATTCACCTACACTCTTTCCTACACGACGCTCTTCCGATCTACATGCAGAAAGGGGATTTAAAGGGTGCCC	2017-08-06T00:34:32	@666cdadd-4011-4ecf-88b8-0aaa6ebdf2d9
H02	0	AGTAGCTGC	AGTGCTGC	AAAAAAAAAAAGGGGGGGGGGGGGGGGGTTGGGGGGCTTGGGGCCCC	2017-08-06T00:59:51	@46a2d9e8-4223-4760-b561-43fd609e8115
H02	0	AGTAGCTGC	AGTGCTAGC	AAAAAAGGGGTGGCTTTAGGGGCC	2017-08-06T00:47:29	@6df6ae70-d790-4004-a7da-b468724c8fc9
H02	0	AGTAGCTGC	AGAGTGAGAGCTC	AGAAAAAAAAAGGGGGGGGGGGGGGGGGGTTTGAGAGCCTTTTTCC	2017-08-06T00:38:44	@f05c12e2-b4b3-4623-937f-5aca8b018bf6
H02	0	AGTAGCTGC	AGAGAGCTC	AAAAAGGGAGAAAGGCTC	2017-08-06T00:57:56	@cc7b9e3e-a815-4558-a2c7-86d8ac37c5e8
H02	0	AGTAGCTGC	ACTACGCATAGATCTAGTACGTGACTGAGTCGCATGTGCTCTCAGTCTGCACTCTCAGTACGTG	ACTACGGCATAAAGATCTAGTACGGTGACTGGAGTTCGGGCATTGTGCTCTTCCAGTCTGGCCACCCCCCTTTTCTCAGTACGTG	2017-08-06T00:42:55	@39572215-4ecc-4bb4-8058-4b79020cb2e8
H02	0	AGTAGCTGC	TCAGACGTGCTCTGATGTGCAT	TTCAGAACGTGCTCTGATGTGCAT	2017-08-06T00:56:37	@89995d7c-dedb-4008-8c9a-2f8f9ce11f1e
H02	0	AGTAGCTGC	GTGC	GGGGGGGGGGGGGTTGGGGCCC	2017-08-06T00:49:57	@36b0e880-5ca2-42e3-a64a-4adf953ed02f
H02	0	AGTAGCTGC	AGTAGCT	AGTTAAGGGCCT	2017-08-06T00:59:25	@cd9f2b8a-c7cd-4619-a628-d2861fb74d8e
H02	0	AGTAGCTGC	AGTAGA	AAAGGGGGGGGGGTAGGGAA	2017-08-06T00:59:45	@720e0fc5-adf2-4538-94b7-f0a8e1ec405f
H02	0	AGTAGCTGC	AGTAGTACTG	AAAAAAAAAAAAAGGGGGGGGGGGGGGTAAAAGGGTTTTACTTG	2017-08-06T09:29:32	@52f92d8e-cc4b-4bd4-a2a6-4361fa099b98
H02	0	AGTAGCTGC	TGCTGATGTGCAGTATGCGACACGAGATCTACACATCACACTCAGCACACATGCTCTCGTCTGCATGCTGAGAGTGAGCTGC	TGCTGATGTTGCAGTATTTTGGCGACACCGAGATCTACACATTCACACCTCAGCACCACATTTGCTCTTCGGTCTGCATTGCTGAGAGGGGTTTGAGGCTTGGGGCC	2017-08-06T09:59:04	@6a543fd3-dfbc-4e6d-9fda-426d2da1b9f6
H02	0	AGTAGCTGC	AGACTGC	AGGGAAACTGGGGC	2017-08-06T10:01:25	@a6bd4604-2d61-405d-aea1-636b5cf80178
H02	0	AGTAGCTGC	CGACACAGATCTACATCGTACACTCTCACGACGCTCTCGATCACATGCTATGTGCTGC	CGACCACCAGGATCTACATTCGTACACTCTTTCCCACGACGCTCTTCCGATCCACATGCTATGTGGGGCTTTTTTTGGGCC	2017-08-06T09:52:04	@232541c1-5d5b-4996-9d6f-70e4b21c7719
H02	0	AGTAGCTGC	AGTAGCTC	AAAGGGTTTTAGGGGGCCTTCCC	2017-08-06T09:25:23	@73d92845-ae83-484b-8767-b0f4998dc367
H02	0	AGTAGCTGC	GAGATGC	GGGAGAAAAATTTTGGCC	2017-08-06T09:57:29	@88554cad-c361-449d-a512-eb0188d50f00
H02	0	AGTAGCTGC	TCAGACGTGTGCTCTCGATCTGACTCTCAGTACGT	TTCAGACGTGTGCTCTTCCGATCTGGAAACTTCCCCCTTTCAGTACGT	2017-08-06T10:06:22	@f75e2514-411f-4cde-a413-d047b48dbbef
H02	0	AGTAGCTGC	ATCTATGCAGTAGCTGAGATCGACGTGTGCTCTCGTCTGACGCACGCTACTCAGTACGT	ATCTAATGCAGTAGCTGGAGGGATTCGAACGTGTGCTCTTCCGTCTGGAAAACGCCCCAAAACGCTACTCAGTACGT	2017-08-06T09:48:14	@4fbfeafc-d66a-4290-b80d-36b70ba0a225
H02	0	AGTAGCTGC	AGAGAGCTGCG	AGAAAAGAGGGCTTTTTGGGCCG	2017-08-06T09:46:46	@0ffd0ddb-7e95-4948-b2fc-a4e0e3225533
H02	0	AGTAGCTGC	AGTAGCTAG	AAAAAAAAGGGGGGGGGGGGTAAGGCCTAG	2017-08-06T10:24:33	@fe83e6ec-b1e5-413b-8a4d-fec2ca0bfc31
H02	0	AGTAGCTGC	AGTAGAGCT	AGGGGTAAAGAAGCTTTT	2017-08-06T09:43:24	@76a4d16e-dfc2-48c0-8ad9-bec87a3adf76
H02	0	AGTAGCTGC	AGTC	AAAAAAGGGGTTCC	2017-08-06T09:37:14	@e27b53db-79b3-4d0b-9925-14cecab6ad34
H02	0	AGTAGCTGC	GTGCTGC	GGTGCTGGCC	2017-08-06T10:25:12	@6454620c-1480-4164-9d25-fc8914048608
H02	0	AGTAGCTGC	AGTAGCTAGC	AAGGGGTTTAAAAGGGGCCTTTAGGGGGCCC	2017-08-06T09:44:22	@d09c6b77-b1e1-4e8d-b100-75fb74abb224
H02	0	AGTAGCTGC	GTGTATGC	GGGGTGTATTTTGGCC	2017-08-06T10:02:09	@6c5c6705-95ce-44fa-af22-96ad9a30a6e7
H02	0	AGTAGCTGC	GAGAGTGAGCTGTGC	GAAAGAAAAGGGGGTTGAAGGCCTTGTGGGGCC	2017-08-06T09:34:10	@02ff4383-77e8-418f-a79e-2ffd58e753e1
H02	0	AGTAGCTGC	AGATCTAGTACGTGACTGAGTCAGACGTGTGTGCTCTCGATCTGCAGCTACTCTCGATACGT	AGATCTAGTACGGTGACTGGAGTTCAGACGTGTGTGCTCTTCCGATCTGGCAAAAGGCCTACCCCCCTTTTTCTCGATACGT	2017-08-06T09:58:24	@6fd34c6c-8093-4bf5-8f78-0c25ec9635b8
H02	0	AGTAGCTGC	AGAGTGCTGC	AGAAAGGGGGGGGGGGGGGGTGGCCTTTTTGGCC	2017-08-06T09:59:48	@1ae05f6c-ea25-4a2b-8a6e-6044f0b6d61b
H02	0	AGTAGCTGC	GTATGC	GGGTTAAAATTTTTTTTGGCC	2017-08-06T09:29:57	@9be19da8-8dc6-41cc-81c0-cdb3adf9bc64
H02	0	AGTAGCTGC	TAGCTGC	TAAAAGCTTTTTGGGC	2017-08-06T09:35:49	@04da0228-1d96-4988-a74e-32e69f1c3a54
H02	0	AGTAGCTGC	AGAGC	AAAAAAAAAAAGGAAGGGGCC	2017-08-06T10:19:47	@ea82b0f1-00d8-4889-816b-e3aba93bda7f
H02	0	AGTAGCTGC	AGAGTAGCT	AAAAAGAGGGGGTAAAGGGGCCT	2017-08-06T09:44:15	@8884a6dc-06b9-4411-b255-275c9aa70bdf
H02	0	AGTAGCTGC	AGTCACTGATCTG	AGTCACTGATCTG	2017-08-06T09:50:18	@556b3d6e-534b-4e2a-be86-2f4c62381784
H02	0	AGTAGCTGC	AGTAGTC	AAAAAAGGGGGGGGGGGTAAGGGGTCC	2017-08-06T10:04:17	@93a544e9-b7bd-4e0c-b6fe-189f5a5c1f67
H02	0	AGTAGCTGC	AGTAGCTC	AGGGGGGGGGGGGGTAAGGCTTCC	2017-08-06T09:33:14	@c7c42275-4f5f-43e5-bd05-3f51eb45aa76
H02	0	AGTAGCTGC	AGTAGAGT	AAAAAAAAAAGGGGGGGGGTTAAAGGAGGT	2017-08-06T09:50:31	@59572d9d-226c-4c18-8d8a-e0f14c6879c0
H02	0	AGTAGCTGC	TATGCGTGACTGATCAGACGCTCTCTCTGCAGCTCACGTGCGTAT	TATTGCCGGTGACTGGAATTCCAGACGCTCTTCCTCTGCCCCAAGGCCTTTTCCCACCGGTGCGTAAAAT	2017-08-06T09:23:21	@b0f2bcc4-91dd-465b-a6f1-9c154bcd77ef
H02	0	AGTAGCTGC	GTGCTGAGACG	GGGTGGGCCTTGAGACG	2017-08-06T10:18:59	@bdb6c654-647c-4778-b72c-279d4343d636
H02	0	AGTAGCTGC			2017-08-06T09:54:03	@39f39e59-2295-4622-8832-8d50630c1f63
H02	0	AGTAGCTGC	AGTAGAGCTGC	AGGTTAGAGGGCCTTTGGGGGCC	2017-08-06T09:42:06	@6e97507b-7d48-40b0-983c-1cb9ddd46492
H02	1	AGTAGCTGC	AGTAGCTGC	AAAGGGGTAAAAAAGGGCCTTTTTTTTGC	2017-08-06T10:16:19	@069cac65-baa6-416d-9780-be6de6831443
H02	0	AGTAGCTGC	AGAGTGC	AAAAAAGGAAGTTTGGCC	2017-08-06T09:49:35	@b95f4b64-0cf1-44c3-8b31-05acc0d8399c
H02	0	AGTAGCTGC	AGCA	AAAGGGGGGGGGCA	2017-08-06T10:06:41	@67d9704a-ef57-4853-bd40-13b31b95b16d
H02	0	AGTAGCTGC	AGTCTGCG	AAAAAAAAGGGGGGGGGGTTCTTTGGGCCG	2017-08-06T09:41:56	@07c7bf86-b3db-4f17-8ec1-358afe254b83
H02	0	AGTAGCTGC	AGAGCAGCTGC	AAAAAGAAGGGGGGGGGGGGCAAGGGCTTTTGGCC	2017-08-06T09:25:17	@06a7f702-7a48-4e24-afa4-b6ed34ac749b
H02	0	AGTAGCTGC	AGTGCTC	AAAGGGGGGGGTTGGGGCCTCC	2017-08-06T09:52:48	@e24c16df-d05f-4415-86aa-2b7d4c120ccc
H02	0	AGTAGCTGC	TGACATAGTATCTCGATCTGACTCAGTACGT	TTTGAACATTAGTATCTTCCGATCTGACCTTCAGTACGT	2017-08-06T10:49:04	@9bc4223d-0874-4699-a851-21f05d242f97
H02	0	AGTAGCTGC	AGTGTGC	AAAAAAAAAGGGGGGGGGGTTGGGGGGGTTGCC	2017-08-06T10:32:29	@156f6158-4b9a-464e-9778-055eb82477d4
H02	0	AGTAGCTGC	CACTCTCTCAGTACGCGT	CCCAAAAAACCCCCCCCCCCCCTCCTTTTTTTCCTCAGTACGCGT	2017-08-06T11:01:15	@da3bbcba-3ff0-46e5-ac46-9feb92e4aded
H02	0	AGTAGCTGC	AGTAGTATGC	AAAGGGGTAAAAAAAGGGGTATTTTTGGCC	2017-08-06T10:41:27	@3d7f1677-4a5f-4996-9958-8a22552955d2
H02	0	AGTAGCTGC	AGTAGCGC	AAAGGGGGGGGGGGGGGGGGGGGGTAAAGGGGCGGC	2017-08-06T11:03:39	@38931252-cd84-4981-9d6b-5dcd6bf186dc
H02	0	AGTAGCTGC	AGTC	AAAAAAGGGGTTTTCC	2017-08-06T11:06:56	@34fe30a8-0cc0-44b1-bb41-fb4375a03ea2
H02	0	AGTAGCTGC	AGTAGTGC	AAAAAAAGGGGGGGGGGGGGGTAAGGGGTTGGCC	2017-08-06T10:56:01	@c61d4c7c-9825-4fc2-8d9f-f87d760f4c2f
H02	0	AGTAGCTGC	AGAGC	AAAGGGAAAGGGGCC	2017-08-06T11:27:40	@72da2bac-7478-45c8-ac3f-96cea21eb32c
H02	0	AGTAGCTGC	ATCTACACATCACACGTACTCTCACGACGCTCTCGATCTGCGATATACTGAGAGTAGAGCTAGCACAGC	ATCTACACATTCACACGTACCTCTTTCCCACGACGCTCTTCCGATCTGCGATATACTGAGAAAGGTAAAAAGGGAGGCTAGCACAGGCC	2017-08-06T11:13:51	@243ee259-ba4b-495b-b0af-07cf9f8a813e
H02	0	AGTAGCTGC	AGCTGC	AAAAAAAAAAAAAGGGGGGGCCTTTTGGGGCC	2017-08-06T11:12:43	@bf4d3164-b660-4fda-a839-bfbe9bc1a76f
H02	0	AGTAGCTGC	AGAGTGC	AAAGAAAGGGGTTGCCC	2017-08-06T11:23:16	@230c5ea0-b7a7-4a01-8677-dae5dc3e4996
H02	1	AGTAGCTGC	AGTAGCTGC	AGGTAAGGCCTGGGGGCC	2017-08-06T11:15:48	@5f0fbdc3-4509-41f0-a493-077c5cfbcb9e
H02	0	AGTAGCTGC	ACTGAGTCAGACATGTGCTCTCTCGATCTGCGCTGCTCAGTACGT	ACTGGAGTTCAGACATTGTGCTCTTCTTCCGATCTTTGGCGGGCCTGCTCAGTACGT	2017-08-06T11:06:48	@a5b17392-48e1-4723-b378-79c82b2e9bd2
H02	0	AGTAGCTGC	CTCGATCGTGTACAGCGCGCGCAGCGCTCTCTCTATCTGCGCAGAGACGCGCAGATCTAGTGCAGTGACTGAGTCAGACATACTATATATCTCGTGCGACTGTACGTG	CTCGATTCCGTTTGTACCAGCGCGCGCAGCCGCTCTCTCTATCTGCGGCAGAAGACGGCGCCAGGATCTAGTGCAGTGACTGGAGTTCAGACATACTATATATCTTCGGTGGGCCGACCCCTTTTGGTACGTG	2017-08-06T11:17:34	@d46d2171-97f9-4f3c-b76d-e22eeda4b4d6
H02	0	AGTAGCTGC	AGTAGCTCA	AGGGGTTAAGGGCCTTTTCCA	2017-08-06T10:55:59	@5da3bd91-189c-40e8-be9f-d51673bb9fb4
H02	0	AGTAGCTGC	ATCAGAGCAGTGTGCTCTCGATCTGTACTCTCAGTACGT	ATTCAGGAGCAGTGTGCTCTTCCGATCTGTACCTCTCCAGTACGT	2017-08-06T10:53:04	@50d0aaf6-cb87-4be2-82d0-bd1193e16dfb
H02	0	AGTAGCTGC	TCAGCATGCTCTCATCTGCAGCTCTCGTACGT	TTCAGGCATTGCTCTTCAATCTGGCAGCCCCCCCCCTTTTTTCTCGGTACGT	2017-08-06T11:04:14	@a94040eb-44e5-451b-a965-4cea17055de8
H02	0	AGTAGCTGC	AGTATAGCTCAGAC	AAAAAGGGGTTAAATAAAAAAGGGGCTCAGAC	2017-08-06T11:04:46	@3f537331-1ea1-43d3-af66-9c4af48163ef
H02	0	AGTAGCTGC	CATGCAGCACACGCAGCAGCATGCGCTCATGCGTATATGCTGAGTCAGCACGAC	CAATGGCCAGCCACAACGCCAGCCAGCAATGGCGCCTTCAATGCCGTAATATGCTGAGGGTTCAGGGGCACCGGACC	2017-08-06T10:48:02	@8e9d2fed-8141-4bd1-a2da-390f3205b2d9
H02	0	AGTAGCTGC	AGAGTGCTC	AGAAAAAAAAGGGGGGGGGGGTTGGGGCCTC	2017-08-06T10:57:34	@d147c90a-150f-457a-9975-02d5c5b7e595
H02	0	AGTAGCTGC	AGTAGAGCTGC	AAAAAAGGGGGGGGGTTTTAAGAGCTTTTGGGGCC	2017-08-06T11:15:17	@f765504b-f5fe-41dc-ac27-f488490d7384
H02	0	AGTAGCTGC	AGTAGC	AAGGGGTTAAAGGGGCC	2017-08-06T10:36:11	@d7e75c81-db51-4338-92f7-71be47ef6bbf
H02	1	AGTAGCTGC	AGTAGCTGC	AAAAAAGGGGGGGGGGGGTAAGGGGCCTGC	2017-08-06T10:48:12	@67f03f2e-1873-428d-9517-dd11f972270a
H02	0	AGTAGCTGC	AGTCA	AAAAAGGGTTTCCAA	2017-08-06T10:46:47	@5d338563-3e95-4918-90cf-53ab0c200006
H02	0	AGTAGCTGC	GTACGCTCTCGTACGT	GTTTTTTAACCCCCCCCGCTTTTCTCGGTACGT	2017-08-06T10:50:29	@efd1bafc-ec41-4cf8-9949-d94a0f718d42
H02	0	AGTAGCTGC	GTAGC	GGGTAAAGGGGCCCC	2017-08-06T10:54:51	@dd40f863-e9ac-42a0-bbd6-3d2d65597ef5
H02	0	AGTAGCTGC	CGAGAGATATGC	CGAGAAAAGGGGGAATTATTTTTTTGGGCCCC	2017-08-06T11:15:16	@920e8f8d-e762-4446-8b4a-2949b504aaa9
H02	0	AGTAGCTGC	GTAGCTC	GGGGGGGTTAGCCTC	2017-08-06T11:22:54	@ade70856-921f-4942-8d21-05a5faac3af8
H02	0	AGTAGCTGC	GAGCACAGAGC	GAGGGCCACAGAGGCC	2017-08-06T10:54:40	@f3d1366d-44f5-492d-bd16-3f4e2e68e11b
H02	0	AGTAGCTGC	ACGCATACGATCAGTGTGACTGTCAGACGTGCTCTCGATCTGCTGACATACTCTCATACGT	ACGGCATACGGATCAGTGGTGACTGGGTTCAGACCGTGCTCTTCCGATCTGGCTGACATTACCCCCCCCCCCCTTTTTCTCAATTACGT	2017-08-06T11:16:24	@7b81b4bd-9bea-49ab-9e7f-1fe16676b7b5
H02	0	AGTAGCTGC	AGTAGTC	AAAGGGGTAAGTTTCC	2017-08-06T11:18:40	@00f95f0e-b1db-4a09-be2b-9f3a6ffaeabc
H02	0	AGTAGCTGC	AGTGC	AAAGGGGGTGGGGCC	2017-08-06T10:36:44	@f43383de-7f1d-403e-abae-fd8d095a29b6
H02	0	AGTAGCTGC	AGAGTAGC	AGAAAAAAAAAAAGGGGGGGGGGGGGGGGTAAGGGGGCCC	2017-08-06T11:06:17	@63b11739-7062-4ec3-9ca2-49093aae7cec
H02	0	AGTAGCTGC	CAGAGACGCATGCGAGAGATCTAGTGTGCAGTGACTGAGTCAGACGTGTGCTCTCGATCTGCAGCTCTACTCTCAGCGTACGT	CAGAGACGGCATGCGAGAGATCTAGTGTGCAGTGACTGGAGTTCCAGACGTGTGCTCTTCGATCTGGCCCAAAGGCCCTTTCCTAACCCCCCCCCTTTTTTCTCAGCGGTACGT	2017-08-06T10:55:21	@32aaa735-bf24-4fc1-94e9-dd357d9d46bf
H02	0	AGTAGCTGC	AGTAGCTC	AAAGGGGGGGGGGGGGGGGTAGGGGCCTTCCC	2017-08-06T11:15:59	@684e3594-e80f-469b-bd48-dcd1b94dff12
H02	0	AGTAGCTGC	ACGCATGATCTAGTACGTGACTGAGTCAGACATGTGCTCTCGTCTGCTATCTCTCAGTACGT	ACGGCATGAATCTAGTACGGTGACTGGAAGTTCAGACATGTGCTCTTCCGTCTGGGCTTTTATCCCCTTTTTTCTCAGTACGT	2017-08-06T10:33:10	@0e182f51-0c99-4f5b-966c-8b333274da4b
H02	0	AGTAGCTGC	ATCTAGCGTGACTGAGTCAGACATGTAGCTCTCGATCTGTACACTCTCGTACGT	ATCTAGGCCCGGTGACTGGAAGTTCAGACATTGGTAGCTCTTCCGATCTGGGGTTTTTACCCCACTTTCTCGGTACGT	2017-08-06T11:28:58	@158023c4-6bbb-43a3-8879-6e9b7e00b3b6
H02	0	AGTAGCTGC	AGAGTAGTGAGC	AAAAGAGTTAGGGGTTTTGAGGGCC	2017-08-06T11:23:17	@f03243aa-de17-41bb-aa59-cc5899999248
H02	1	AGTAGCTGC	AGTAGCTGC	AAGGGGGGGGGGGGTTTAAAGGCCTTTGGC	2017-08-06T11:02:31	@c7381890-cc22-43ca-a72d-272fc817f89f
H02	0	AGTAGCTGC	GAGTGC	GAGGGGTTTGGGC	2017-08-06T10:36:13	@547c5aa7-8268-4b6e-b669-0aa81b929e58
H02	0	AGTAGCTGC	AGAGTGC	AAAAAGGGGGAAGGTTTTGGC	2017-08-06T11:00:23	@3ec1860b-55b6-4587-b3cd-af3ff9bd230b
H02	0	AGTAGCTGC	AGAGTGCTGC	AGAAGGGGGTGCCTTTTGGCC	2017-08-06T11:25:54	@82f4acd4-2650-4e22-8901-79b1c6194e68
H02	0	AGTAGCTGC	AGTAGCGC	AGGGGGGGGGGGGGTAAAGGGGCCGCC	2017-08-06T12:11:57	@bc0cb60b-a04e-48f8-9555-10a008a74e79
H02	1	AGTAGCTGC	AGTAGCTGC	AAAAGGGGGGGGGTTAAGGGGGCTGGCC	2017-08-06T11:35:20	@b9cce48d-6636-4d1c-9592-10eebbe6a68c
H02	0	AGTAGCTGC	AGTGTCTGC	AAAAAAAAGGGGGGGGTTGTCCTTGC	2017-08-06T12:24:37	@5c2e1ed5-4c5c-4cc1-b71a-6cf98a194fe3
H02	0	AGTAGCTGC	AGTAGTGAGAGC	AAAAGGGGTTAGGGTTTTTTGAGGGAGCC	2017-08-06T11:33:28	@6f62369a-4a53-4885-819d-bfb5ea850d60
H02	0	AGTAGCTGC	AGTAGAGCTAGCT	AAAAGGGGGGGGGTAAAGAGGCCTTTTAGGGCT	2017-08-06T11:53:43	@5ffa389f-932a-4a9f-b0c4-b09b5d7036d6
H02	0	AGTAGCTGC	AGAGTAGCTGCA	AGAAAAGGGGGGGGGGGGGTAAAAGGGCCCTTTTGGGGGGCCA	2017-08-06T11:45:18	@722964e6-2389-48ce-9a55-5ebd9c66c7cf
H02	0	AGTAGCTGC	AGAGTC	AAGAGGTC	2017-08-06T11:40:45	@3addee7e-5928-4f47-8ef1-3707f4dec31f
H02	0	AGTAGCTGC	GTAGTGC	GGGTAAGGGGTGGGC	2017-08-06T12:19:18	@57735145-1a4c-4121-b9e9-e977c44f5d1e
H02	0	AGTAGCTGC	CAGAGTAGCTGC	CAAGAAAGGGGTAAAGGGGCCTGGCC	2017-08-06T11:43:11	@6afa71d4-9a94-45ce-a836-697875a53442
H02	0	AGTAGCTGC	GTAGCTGC	GGTTAAAAAAAAGGGGCCTTTGCC	2017-08-06T12:32:20	@6e54d892-3b3f-4ba5-9488-7a7c44a2d717
H02	0	AGTAGCTGC	CAGAGACGCATGAGATCTAGTACGTGACTGAGATCAGACGTGCTCTCGATCTCTGCAGAGACTCTCAGTACGT	CAGAAGACGGCATGAGGATCCTAGTACGGTGACTGGAGATTCAGACGTGCTCTTCCGATCTCTGGCCAAGAGACCCCCCCCCCCCTTTTTTCTCAGTACGT	2017-08-06T11:30:56	@4e0ec39f-fee6-4ca5-b56f-17d31dbdf34c
H02	0	AGTAGCTGC	TGAGTGC	TGGGAGGGTTTTGCC	2017-08-06T12:22:47	@8224e9ae-83d9-429f-b0c1-4e3fe11fc91c
H02	0	AGTAGCTGC	AGAGAGTAGTGCA	AAAAAAAAGAGGGGAGGGTAGGGGTTTGCA	2017-08-06T12:13:00	@cf5ca65d-3809-44d2-b8ae-068eeebbe538
H02	0	AGTAGCTGC	AGTCACTGC	AGGGGTTCCCACTTTTTTTTTTGGGGGC	2017-08-06T12:02:28	@837a4a8c-a42b-417c-bfdb-b863bf3eaa3c
H02	0	AGTAGCTGC	AGAGTACTGCTGC	AAAAAGAAGGGGGGGGGGGGTTACCTTGCTTTTTTTTTGCC	2017-08-06T12:12:21	@ff892db0-e237-49ce-afb0-999f51101ec3
H02	0	AGTAGCTGC	GTAGCTGC	GGGTAAAGCCTGCCC	2017-08-06T12:28:31	@93398a84-c49f-4a4b-84c6-fac415405eaf
H02	0	AGTAGCTGC	AGAGAGCTAGC	AGAAAAAAAAAAAGAGGGCTTTTAGGCC	2017-08-06T11:46:51	@3ad09fe2-af04-485b-9fcf-fdf2c9290208
H02	1	AGTAGCTGC	AGTAGCTGC	AAAAAAAAAAAAGGTTAAAGGGGCCTTTTTTGGCCC	2017-08-06T11:56:28	@bde124d1-ff88-4c93-9d5e-d1a735148f26
H02	0	AGTAGCTGC	AGTAGTC	AAAAAGGGGGGGGGGGTTAAAGGGGTTTTTCCC	2017-08-06T11:31:34	@693cfe4d-9d8f-453f-94f5-c139a0fafcf7
H02	0	AGTAGCTGC	AGTAGTGC	AAGGGGGGGGGGGGGGGGGGGGGGTAAAAGGGGTTGGGCCC	2017-08-06T12:08:16	@75d9092b-a704-49cd-abe6-d76cf738e6dc
H02	0	AGTAGCTGC	AGAGCTAGC	AAGAGGGCCTTTTAGGCC	2017-08-06T11:34:20	@6d04f1e4-0158-4431-b5e5-29d32921639e
H02	0	AGTAGCTGC	AGAGTGTGC	AAAAGAGGGGGTTGTTTGGGGGC	2017-08-06T11:48:38	@1fd85f72-b441-484b-81ba-f7aaf4acd40c
H02	0	AGTAGCTGC	AGAGC	AGGGGAAGCC	2017-08-06T12:31:04	@52a8d961-9131-4da4-a956-2d40378773ca
H02	0	AGTAGCTGC	TCAGCGTGTGCTCTCGATCTGCAGCTACTCTCGTGC	TTCAGGCGTGTGCTCTTCCGATCTGGCCCCAAAAGCCCCTTTTTTAACCCCCCTCTCGTGGC	2017-08-06T12:27:20	@f063004f-ab87-45da-9916-c109196e4dd4
H02	0	AGTAGCTGC	AGAGAGACTGC	AAAGGGGAAAAGGAGACTGC	2017-08-06T11:52:19	@23dbad36-9819-4f27-bf6a-a5b56dd05888
H02	0	AGTAGCTGC	ATGTCTGAGTACGTGACTGAGTCGAGACGTGCACAGCTCGATCTGCAGCTACTCTCATGCATGC	ATGTCTGAGTACGGTGACTGGAGTTCGAAGACGTGGCACCAGCTTCCGATCTGGCCCCAAGCTTTTACCTCTCAATTGCATGC	2017-08-06T12:23:29	@b4805c21-f162-4152-852a-ee2d78246fd0
H02	0	AGTAGCTGC	AGCAGCATGAGATCTATCAGTGACTGAGATGAGTATGCTCTCGATCTGCTAGCTATGCTCTCTCAGTACAGCT	AGCAGCATGAGATCTAATCAGTGACTGGAGATTGAGGTAATGCTCTTCCGATCTGGCTAAGGCTTATTGCTTTTCTTTCTCAGTACAGCT	2017-08-06T12:08:45	@09bdf1e1-eedf-4143-8143-8f745fbf2aef
H02	0	AGTAGCTGC	ATCTGTGCAGTGACACAGAGTCAGACGTGCTCTCGATCTAGCTACACTACTCAGTACGC	ATCTGTGCAGTGACACAGGAGTTCAGACGTGCTCTTCGATCTAGGCTAAACACTACTCCAGTACGGC	2017-08-06T12:11:45	@4d763479-2090-4d18-b07c-079e89a36c20
H02	0	AGTAGCTGC	ATAGCTGC	AATTAAAGGGCTTTGCC	2017-08-06T12:01:50	@569b1ac1-9c97-465d-b1d6-1fc12ef89473
H02	0	AGTAGCTGC	AGTAGAGC	AAAAAAAGGGGGGGGGGGTAGAGGCC	2017-08-06T11:53:51	@9f074f80-ed24-40bd-9b75-281dc6d12309
H02	0	AGTAGCTGC	TCAGACGTGTGCTCTCAGTCTGCAGCTACTCTCAGTACGT	TTCAGACGTGTGCTCTTCCAGTCTGGCCCCAAAAAGGCCTTACCCCCCCTCTCCAGTACGT	2017-08-06T11:37:47	@dfc4985d-7f69-4868-855b-291203d06ddc
H02	0	AGTAGCTGC	GTGTAGC	GTGGGGGGGGGGGGTAGGGCC	2017-08-06T12:30:01	@0d4c27b3-81e1-4b2a-ba8e-c8603edbc4c8
H02	0	AGTAGCTGC	AGTAGCTAGC	AAGGGGGGGGGGGTAAAAGGGCTTTAGGGC	2017-08-06T11:53:47	@ce3a1b25-f28e-4ebc-897b-2c865590cbed
H02	0	AGTAGCTGC	GTCAGATGTGTGCTCTCGATCGCTACTCTCAGTACGT	GTTCAGATTGTGTGCTCTTCCGATCGGCCTTTAACCCCCCCCCTTTTTTCTCAGTACGT	2017-08-06T12:18:43	@c4387ea5-0514-44e3-b4a2-e5fd32d49fae
H02	0	AGTAGCTGC	AGAGTGAGTGCT	AAAAAAGGAGGGGTTGAAAAAGTTTGCT	2017-08-06T12:24:04	@61ad1ebe-f588-48af-aa02-34f1b6f6da39
H02	0	AGTAGCTGC	ACGCATACGAGATCTGCTGTGACTGAGTCGCATAGTATGCTCTCGATCTGAGCTCTCTCAGTACGT	ACGGCATACGAGATTTCTGCCTGTGACTGGAGTTCGGGCATTAGTATTGCTCTTCCCGATCTGGAAAGGCCCCCTTCCCCCCCCCCCTTTTTTCTCAGTACGT	2017-08-06T11:59:58	@d7704bc5-3d47-4e34-be11-bf4cefccd9d6
H02	0	AGTAGCTGC	AGAGTAGCTGC	AAAAAGAGGTAAAAAGGGCCTTTGCCCC	2017-08-06T11:33:09	@a7a33adb-bc00-47bd-948f-f10eb5016d47
H02	0	AGTAGCTGC	AGTAGCTC	AGGGGTAAGGCCTTTTTTCC	2017-08-06T12:29:57	@7a9dc9ba-9831-41eb-8ef9-ece8e2eb5e36
H02	0	AGTAGCTGC	AGAGTGAGCTGCAGTC	AAAAAGAAGGGTGAAGCTTGGCCAGTC	2017-08-06T11:50:13	@6ddcd61e-d978-4616-b731-43e156e6a33c
H02	0	AGTAGCTGC	GTGCTC	GGTGGGGCCTTCC	2017-08-06T12:23:47	@624500c5-3dfa-4319-a709-0473315833c8
H02	0	AGTAGCTGC	AGTAGCAGC	AGGGTTAAGCCAGGGC	2017-08-06T12:24:26	@da9c67bc-8b19-4524-988b-be6269dae496
H02	0	AGTAGCTGC	GTCAGACGTGTGCTCTCAGTCAGCTGCACACTCAGTACGTG	GTCAGACGTGTGCTCTTCAGTCAGGCCCCTTGCACCCAACCCCCCCTCAGGTACGTGG	2017-08-06T12:03:06	@b2ddc51e-2e3a-4263-a02d-8767e7cba5ed
H02	0	AGTAGCTGC	AGAGCTGCAG	AAAAAAGGGGGGGGGGGAAAAAAGGGCCTTTTTTTTGGGCCAG	2017-08-06T12:07:47	@808f29ec-716d-433c-bb43-a71becf72a94
H02	0	AGTAGCTGC	AGTAGCTGAGA	AAAAAAGGGGGGTTAAGCCTGAGA	2017-08-06T11:43:16	@66075c1d-db86-400a-bb37-c0eb89561d88
H02	0	AGTAGCTGC	AGTAGAGACTCTGC	AAGGGGGGTAAGAAGACCTCTTTGGCC	2017-08-06T11:49:54	@8803d14b-0925-4152-aa0e-9c1ca29f70c8
H02	0	AGTAGCTGC	AGAGTAGCTGAGC	AAAAAAGGGGGGGGGGGGGGGGAGTAGGGGCTTGGAGCC	2017-08-06T12:53:14	@c44c1518-ff32-40e6-89c6-0742950ec2c7
H02	0	AGTAGCTGC	AGAGAGTCTGC	AGAAGGGGGGAGGTTTCTTTTTTGCC	2017-08-06T13:17:39	@e2466a7d-e15f-4510-9128-46920922981b
H02	0	AGTAGCTGC	TCAGACGTGCTCTCGATCTCGTATG	TTCAGACGTGCTCTTCGATCTCGGTAATG	2017-08-06T13:22:18	@765ffd8f-c48f-44a5-84c1-908364c1f03f
H02	0	AGTAGCTGC	AGTAGCTCA	AAAAAAAAAGGTTAAAAAGCTTTTTTCA	2017-08-06T13:32:36	@11fab675-5cf1-48d4-afd3-ca47afd97343
H02	0	AGTAGCTGC	AGTAGC	AAAGGGGTTAGGGCCC	2017-08-06T13:21:18	@a39f6d98-5c0d-4ac0-97bd-dcdbf77551ff
H02	0	AGTAGCTGC	AGAGTAGCTGC	AAAGAGTAAAAAAAAGGGCCTTTGGGC	2017-08-06T13:10:31	@e870c3a5-0aaf-41e8-afad-89c81db8e5cd
H02	0	AGTAGCTGC	AGTAGCT	AAGGGGGGGGGTTTTAAAGGGGCT	2017-08-06T13:28:06	@c99fb494-eb86-4424-afb3-3160fefb82ee
H02	0	AGTAGCTGC	AGTAGTGC	AAAAAAAGGGTAAGGGTTTGGCC	2017-08-06T13:34:59	@a5aa20d1-22fb-4667-a0cc-6b2987424c5b
H02	0	AGTAGCTGC	AGAGAGCTGC	AGAGGGGGGGAAAAAAAAGGGGCCCTTTTTTTGCCC	2017-08-06T12:47:33	@03485d2f-d6ec-4cfd-a03e-633a53a18b1d
H02	0	AGTAGCTGC	GAGTAGC	GAAAAGGGGGGGGTAAAAAAAAAGGGGCCC	2017-08-06T12:40:52	@62bff64b-f449-4e7f-8efc-c4a8f0815820
H02	0	AGTAGCTGC	AGAGTGT	AAGGGAGTTTGTT	2017-08-06T12:33:55	@c14941d5-4f8d-4ce3-bb4d-96f052ae8cbf
H02	0	AGTAGCTGC	AGTAGC	AAAAGGTTAAGGCC	2017-08-06T12:41:45	@cb40e5c5-a8f2-444e-8ece-bbf58d64de0e
H02	0	AGTAGCTGC	CGACACGAGATCTACACATCACACGTACACTCTCTACGACGCTCTCGATCTGCGTACTGTC	CGACCACCGAGATCTACACATTCACACGTACACTCTTTTCCTACGACGCTCTTCCGATCTGCGTACTGGTC	2017-08-06T12:35:03	@ddab5f3e-d8bf-4a05-b71c-0a0d0d02948c
H02	0	AGTAGCTGC	AGAGTGTGC	AAAGGGGAAGTGGGTTTTGGCC	2017-08-06T12:50:49	@bd780e89-5a54-4afd-9c52-c5b8b30dadb2
H02	0	AGTAGCTGC	GTGC	GGTTTTGGCCC	2017-08-06T13:15:03	@d1374b2f-b29a-4d14-88e8-500ac51c6fe2
H02	0	AGTAGCTGC	AGAGTAGCT	AGAGTTAGCCT	2017-08-06T13:34:25	@4fdb0ab2-61ce-443e-8c4a-18f7009f7f72
H02	0	AGTAGCTGC	GAGTCAGC	GGGAGTCAAGGGGGGGCCC	2017-08-06T12:42:38	@84948ef3-b76b-4166-b408-f6459308a233
H02	0	AGTAGCTGC	AGTGC	AAAGGGGTGGGGC	2017-08-06T12:48:54	@53bf995a-18f6-4f1d-ba56-b126f8fd0b9c
H02	0	AGTAGCTGC	AGTAGCTCTA	AGGGGTTAGGCCTCTTTA	2017-08-06T12:34:12	@f96be919-fab9-4fe1-98a9-e86eb8ab811b
H02	0	AGTAGCTGC	AGTC	AAAAAAAGGGGGGGGGGTTC	2017-08-06T12:40:37	@05290a86-a7ad-4362-b506-d2be8e5ab96b
H02	0	AGTAGCTGC	AGAGAGTGC	AGGGAGGAGGGGTTTTGC	2017-08-06T13:23:59	@1fafa6e7-ed4a-48c1-ac46-8169ca822311
H02	1	AGTAGCTGC	AGTAGCTGC	AAGGGGGGGGGGGTTAAAGGGCTTTTGCC	2017-08-06T12:52:32	@cf1e8958-584f-4a4c-accb-81a7a554b304
H02	0	AGTAGCTGC	AGTCTCAGATCACGACACGTCTGACTCAGTCACGTACAGTCTCGTGCGTCTCTCTACTGAGATGACGACGAGC	AAAAAAGGGGGGGGGGGTTCCTCCCCAGATCACGGAAAACACGTCTGAACTCCAGTCACCGTACCAAGTCTCGTGCCGTCTTCTCTACTTGGAAAGATGACGACGAGC	2017-08-06T13:21:12	@660fc73a-457b-4a77-a390-6af1062232f7
H02	0	AGTAGCTGC	GTGCTGC	GGGGGGGGGGTGGGGGCCCTGGGC	2017-08-06T12:35:09	@0b4070e4-810a-4143-9001-ecf41c2ab10c
H02	0	AGTAGCTGC	AGCTGC	AAGGGGCTTTTGC	2017-08-06T13:00:33	@4488cfdb-4f77-4fed-a49b-898449ba5b3a
H02	0	AGTAGCTGC	AGTAGCTC	AAAAAGGGGGGGGGGGGGTAAAGGGGCCTC	2017-08-06T12:34:12	@c4d65288-463b-41fb-8f34-6709c832a478
H02	0	AGTAGCTGC	TGAGCGCT	TGAAAGGGCGCT	2017-08-06T13:12:44	@31faec49-2ac8-4549-9e12-ef924739e330
H02	0	AGTAGCTGC	AGTAGAGC	AAAAAAAAGGGGGGGGGGGGGGTTTAAAAAGAGGGCCC	2017-08-06T13:05:15	@35357e08-64d5-4bcb-8c82-dee71f87cd9a
H02	0	AGTAGCTGC	AGTGCT	AAAAGGGGGGGGGGGGTTGGGGCT	2017-08-06T12:41:31	@19fd5435-eefe-4983-8f48-cdfdad4208e2
H02	0	AGTAGCTGC	AGCTGAGC	AAAAAAAAGGGGGGGGGCTTTTTGGAGCC	2017-08-06T12:53:19	@4943eb81-9387-45a2-ba75-abe0c876c1e2
H02	0	AGTAGCTGC	CGAGAGAGTATGACACTGC	CGAAAAAAAAGAGGGGAGGGGTAAATGACACTTTTGCC	2017-08-06T13:20:11	@cece46bd-00c8-46ff-bd9a-2ee9f707f473
H02	0	AGTAGCTGC	AGTGCTATGAGAGT	AAAGGGGGGGGTTTGGGGGGCTATTTTTTTGAGAGGTT	2017-08-06T13:25:55	@45d869c7-2446-4233-8ae2-9fdf745601a9
H02	0	AGTAGCTGC	AGAGTCGCTGCA	AAAGAGGTTCGCTTTTTTTTTGCCAA	2017-08-06T13:09:26	@b6806ff8-59d1-4e10-8bb6-ddc4e7d1f2e2
H02	0	AGTAGCTGC	AGTGAGCTGAGCT	AAAAAGTGGGAGGGCTTTTTTTGAGGGCT	2017-08-06T12:37:23	@3f886442-db17-434f-b7be-56c592541eaa
H02	0	AGTAGCTGC	AGACTGC	AAAAAAAAGGGGGGGGGGGGACTTTTGCC	2017-08-06T13:01:20	@9139d946-9950-4e7c-8856-12357859d54e
H02	0	AGTAGCTGC	AGTGCTGC	AAAAAAAAAAGTGGCCTTTTGC	2017-08-06T14:10:40	@f48d859a-724a-4501-8cca-08b95aa49e62
H02	1	AGTAGCTGC	AGTAGCTGC	AAAGGGGGGGGGGGGTTTAGGGGCTTTGGCC	2017-08-06T14:12:33	@b9758cff-909a-4887-856c-adb5d50d6ac5
H02	0	AGTAGCTGC	AGTC	AAAAAGGGGTTCCC	2017-08-06T13:46:26	@e8390960-4670-4359-9ae9-1a90cb3215d6
H02	0	AGTAGCTGC	AGAGTAGAGC	AGAAAAAGGGGTTTAAAAAAAGGGAGGGGCC	2017-08-06T14:01:39	@7b47ef85-2af6-44d8-a4be-f39745f45fcb
H02	0	AGTAGCTGC	TCAGACGTGTGCTCTCGATCTGCAGCTAGCTCTGAGTACGT	TTCAGACGTGTGCTCTTCCGATCTGGCCCCAAAAAAGCCCTTAGCCCCTTTTTTCTGAGTACGT	2017-08-06T14:09:47	@1f9ba24c-f9cd-489e-a6d0-4074f5428059
H02	0	AGTAGCTGC	AGAGTAGTCGAC	AAAGAGGGGGGGGGGGGGGTAAAGGGGTTTTCGAC	2017-08-06T14:37:22	@2dc3ef90-b749-4ad7-967c-39d9c6a3f341
H02	0	AGTAGCTGC	ACTATCTCAGTA	ACTATCCTCAGTA	2017-08-06T13:53:54	@3c5b671d-c05d-46fb-baf8-35e84f07b256
H02	0	AGTAGCTGC	AGAGTAGCAGC	AGAAAAAAAAGGGGGGGGGGGGGGGGGTTAGCAGGCC	2017-08-06T14:18:23	@4b62e29e-1927-46e0-8e22-6b0609c0a3a7
H02	0	AGTAGCTGC	ATAGCAGCTGC	AAAAAAAAAATTAGCAGGGCCTTTTTTGGCC	2017-08-06T13:42:26	@2a25ee7d-a783-48e3-827c-264b38e80265
H02	0	AGTAGCTGC	CAGTCTGACTGCTGAGATCAGCACGTCTATGACTCAGTCACGTACTGCTGATCTCGTGCATGCGTCTGCAGCGAGCGACAGC	CAGGGGTCTGGGGACTGGCTGAGATCAGGCACGTCTAATGAACTCAGTCACCGTACTTGCCTGGATCTCGTGGCATGCCGTCTGCAAAGCGGAGCGACAGGGC	2017-08-06T14:19:50	@a40ff12a-74c5-433a-b469-e2e493ce68e7
H02	0	AGTAGCTGC	CAGAGTGC	CAAGAAAAAAGGGGGGGGGGGTTGCC	2017-08-06T13:55:45	@0cf2e95c-130f-4be3-8cfa-a8f11fa3c058
H02	0	AGTAGCTGC	GTCAGCGATGATGCTCTCGATCTGCTGAGATCTCGTGCGT	GTTCAGGCGATGAAATGCTCTTCGATCTGCTGAGGGATTTTTCTCGTGCGT	2017-08-06T14:31:40	@976861f2-7a11-47a2-9a21-246dd07e978c
H02	0	AGTAGCTGC	AGTGC	AAAGGGGGGGGGGGTTGGCC	2017-08-06T14:25:21	@65565250-a395-49ac-93b2-50af8d914383
H02	0	AGTAGCTGC	GTGAGCTGC	GGGGGGGGGGGGGTTTTGAGCTTTTTTTGCC	2017-08-06T14:38:10	@ee551697-aa41-44fb-ada2-e6a536c2c201
H02	0	AGTAGCTGC	AGAGTAGTGT	AGAAAAAAAAAAAGGGGGGGGGGGGGGGGTTAGTTTGT	2017-08-06T14:42:03	@14573153-9d55-488a-8c38-491edc5de765
H02	0	AGTAGCTGC	AGAGCTGC	AAAAAAAAAAAAGGGGGGGGGGAAGGGGCCTGCC	2017-08-06T13:35:58	@38334b4c-7113-4887-8132-51fcba94bb40
H02	0	AGTAGCTGC	AGTAGTGC	AAAAAGGGGGGGGTTTAAAAAGTTTTGGGGC	2017-08-06T13:54:29	@2a7b81ec-b30e-48a8-99c7-8274ea2c68fb
H02	0	AGTAGCTGC	AGTAGCTC	AAAGGGGGTTTAAAGGGCCTCCC	2017-08-06T13:52:58	@08651447-f0e3-46b1-8398-ecf1208d8d96
H02	0	AGTAGCTGC	AGTAGTGC	AAAAAGGGGGGGGTAAAGGTTGGGC	2017-08-06T14:32:49	@cc734f9c-31c4-43e7-9c46-90508974e30c
H02	0	AGTAGCTGC	AGAGTAGAGCTGC	AAAAAAAGAGGGGTTTAGGGAGCCTTTGCCC	2017-08-06T14:04:42	@87dcf19a-eb29-43d9-89bd-7081c3d1a21d
H02	0	AGTAGCTGC	AGAGAGTGC	AAAAGAGAGGGGGTTTTTTTTTGCCC	2017-08-06T14:15:08	@830201ed-09ab-42d1-89a2-c4164ee75cce
H02	0	AGTAGCTGC	AGTAGCAGATCAGACTACGTCGACTCAGTCTGCATACTGATGTGCGTCTCTGCTGAGATACGACGAGCATACGACGACTCTAGCAGATCAG	AAAAAAAGGGGGGGGGGGGGTAAAAGGCCAGATCCAGACTTACGTCGAACTCCAGTCCTGCATACTGGATGTGCCGTCTTCTGCTTTGGAAAGATAAAACGACGAGCAAATTACGAACGACTTCTAAGCAGATCAG	2017-08-06T14:07:54	@9f600eb0-9e94-4b15-9d9b-c56635552f06
H02	0	AGTAGCTGC	AGAGTAGTC	AAGAAAGGGGGGGGGGGGTAAAGGGGGGTTCC	2017-08-06T14:15:41	@dd9e30d8-b9b2-4d76-8d55-26ce4c4eb67d
H02	0	AGTAGCTGC	GTCTCA	GGGGGGGGGGGTTCCTTCA	2017-08-06T13:59:20	@9ef8e4cd-d07c-4b0b-acab-04e88c5c630c
H02	0	AGTAGCTGC	GTCAGACGTGTACTCTCGATCTAGCTACTCTCTCAGTACGT	GTCAGACGTGTACTCTTCCGATCTAGGCCTACCCCCCCCCTCTTTTTCTCAGTACGT	2017-08-06T13:55:17	@eb42cad5-2b90-4a79-953b-6d7db355577b
H02	0	AGTAGCTGC	TCAGACATGTGCTCTCGATCTGCACTACTCTCATA	TTCAGACATTGTGCTCTTCCGATCTGGCACCCCTTTTACCCCTCTCATTTTA	2017-08-06T14:25:20	@89260a47-a75d-43c9-a845-049ca7601f97
H02	0	AGTAGCTGC	GAGTCAG	GGAAAGTTTCAG	2017-08-06T13:40:27	@3d9a5a44-56f9-4572-9368-aeb01e31e4f7
H02	0	AGTAGCTGC	AGTAGC	AAAAAAAAGGGGGGGGGGGGGGTAGGGC	2017-08-06T13:36:46	@a60dbbe5-93fe-4337-9d6a-8537db0970fb
H02	0	AGTAGCTGC	AGAGTAGCTGC	AAAAAAAAAGAGGTAGGCCTGGGCC	2017-08-06T13:51:52	@2aa46bbf-8a3b-419a-b57c-b2ba6efea43d
H02	0	AGTAGCTGC	AGTAGC	AGGGGGGGGTAAGGGGGCC	2017-08-06T14:26:32	@9907a67e-eea6-448a-9bbb-0f4bdfc9f3e4
H02	0	AGTAGCTGC	AGCTGC	AAAAAAAAAAGGGGGGGGGGCCTTTTGGGCC	2017-08-06T14:36:46	@452f1290-f4fc-420c-940c-794877c449d9
H02	0	AGTAGCTGC	AGTAGAGCT	AAAGGGGGGGGGGGGGGGGGTTTAAGGAGGCT	2017-08-06T13:52:10	@f6afe6f8-e29d-45fb-8312-4d1c9e065255
H02	0	AGTAGCTGC	AGAGCAGAGCTGTAGCTG	AGAGGGGCAAAAAAAAAAAGAGGGGGGCCTGTAGCTG	2017-08-06T13:57:36	@a429d148-7f84-4daa-986b-852bae8e7a68
H02	0	AGTAGCTGC	AGAGTAGCTGAGC	AGGAAAAAGGGGGGGGGGGGTAAAAGGCCTTGGAGGGGGCC	2017-08-06T14:39:36	@2427dfdb-d403-46a3-b4d2-40a4a395681a
H02	0	AGTAGCTGC	AGTAGAGCTGC	AAAAAAAAAAAAAAAGTTTTAAAGAGGCCTTTTGGCC	2017-08-06T14:37:50	@429d6831-b172-408d-9786-a2a8812cb015
H02	0	AGTAGCTGC	AGAGC	AAAAAGGGGAAGCC	2017-08-06T13:48:18	@a551c1a4-080c-45bc-9f0b-9ee90819976d
H02	0	AGTAGCTGC	ACTGAGTCAGCAGTGAGTAGCTCTCAGATCTGCTCTCAGCATGCAGATCAGCGCGTCGTGT	ACTGGAGTTCAGGCAGTGAAAGTAGCTCTTCCAGATCTGGGGGGCTTCCCCTTTTCAGCCATGCCAGATCAGGCGCGTCGTGT	2017-08-06T14:39:26	@ae0a2e7f-f813-4fc5-9242-59c8aa26a76b
H02	0	AGTAGCTGC	GAGTGCTAT	GGAAGTTGGGGCCCTAT	2017-08-06T14:05:38	@87313d84-ec78-49ab-b1ef-951c8d7ab7b8
H02	0	AGTAGCTGC	AGAGAGATGAGAGCT	AGAAAAAAAGAGATGAGGAGCT	2017-08-06T13:37:25	@3ec567eb-7add-43e9-8b40-b99e58f1cb2b
H02	0	AGTAGCTGC	AGTACTC	AAGGGGGGGGGGGGGGGGTACTCC	2017-08-06T14:19:42	@2dedcbcb-a6e2-471f-9961-effe5b7ba772
H02	0	AGTAGCTGC	TCAGACATATGCTCTCGATCTGCAGTACTCTCAGTACGT	TTCAGACATTATTGCTCTTCCGATCTGGCAAAAAGGGTTTTTTACCCCCTCTCAGTACGT	2017-08-06T14:30:40	@704ba3df-fb0c-4f8e-8b8d-ede7f7f9c70d
H02	0	AGTAGCTGC	TCGCATGCTCTCGATCTGAGCTGCTCTCGTACGT	TTCGGCATTGCTTTTCTTCCGATCTGAGCCTTTGCCCCCCCCCCCTTCTCGGTACGT	2017-08-06T14:05:39	@4c6e34bb-6cb2-48f8-b5ff-0bf44efeb80f
H02	0	AGTAGCTGC	TGCAGCTCA	TGCAAAGGGGCCTTTCCA	2017-08-06T14:27:06	@f0bfec24-ffe3-4c9b-8620-c801cdafefd9
H02	0	AGTAGCTGC	GTATGCTGATCAGCACACGTCGACTCAGTGCATGAGTCTCGTATACGTCTCTGCTGA	GGTATTGGCCTGATCAGGCACACGTCGGAACTCAGTGCATGGAGTCTCGTATACCGTCTTCTGCTTGGA	2017-08-06T13:54:06	@026e1006-d136-460c-b431-23e396cbaa7c
H02	0	AGTAGCTGC	AGTAGC	AGGGGGGTTAAAAAAAAAGGCC	2017-08-06T14:04:18	@e68c48f3-56c1-477e-bd90-449ae007656c
H02	0	AGTAGCTGC	GTAGCTC	GGGTAGGCCTTTTTTCC	2017-08-06T14:20:00	@2c29c3ec-b594-4562-848c-9c08d82e5268
H02	0	AGTAGCTGC	AGAGTAGAGAGC	AAAGAGGTAAAGAGAGGGCC	2017-08-06T14:16:57	@f0747640-8857-4f0f-820f-7ac461c91abd
H02	0	AGTAGCTGC	CGCGACACGATCATCTACACTCTCTACGACGCTCTCGATCACTGTATGCTGAGAGAGAGCT	CCGGCGACCACGGATCCCATTCTTACACTCTTCCTACGACGCTCTTCGATCACTGTATGCTGAGAGAGGAAAGGGGCT	2017-08-06T15:37:01	@0ac442ec-5deb-44cb-a43f-52d2d46069e7
H02	0	AGTAGCTGC	AGTGC	AAAAAAAAAGGGGGGGGGGGGTTTGGGGCC	2017-08-06T15:11:35	@d1db8191-6b46-4782-95c1-71d61ef64d01
H02	0	AGTAGCTGC	AGTGCTG	AAAAAGGGGGGGGGGGGTTGGGGCTTTTTTG	2017-08-06T15:06:52	@b6dbaef5-2f45-4e5e-bab7-bfe701bdfc95
H02	0	AGTAGCTGC	AGTAGCTC	AAAAAGGGGTAAAGGGGGCTC	2017-08-06T14:52:18	@8a6e4f28-2d28-48e2-9d8e-a9b3d33568e0
H02	0	AGTAGCTGC	CACAGTCACATCACGTACACTCACGACGCTCTCGTCTGTACTGAGTATG	CCACCAAGTCCACATTCACGTACACTCACCGACGCTCTTCCGGTCTGTACTGAAAAGGGGGGGGGGGGGGGTTTTAATTTG	2017-08-06T15:19:01	@cddebadd-5139-41e6-a6b9-43a40132818c
H02	0	AGTAGCTGC	TCAGACGTGTGCTCTCGATCTGCAGTACACTCTCGATACGT	TTCAGACGTGTGCTCTTCCGATCTGGCAAAAGTTTTTTTAACCCCCCCACTCTCCGATACGT	2017-08-06T15:24:27	@6a38a357-32c8-4cd7-b9ae-1780d44ac900
H02	0	AGTAGCTGC	GTCAGACGTGTGCTCTCGATCTGACACTATAGTACGT	GTCCAGACGTGTGCTCTTCCGATCTGGACCCCACTATAGTACGT	2017-08-06T15:38:39	@55fb6d29-7dbc-433c-9e15-53f8441fabf4
H02	0	AGTAGCTGC	AGTAGCTG	AAAGGGGGGGGTTAAAGGCCTG	2017-08-06T15:01:33	@ccb7536d-3731-45e0-ac3c-e6486dbc7bae
H02	0	AGTAGCTGC	GCGACGCAGATCTACATCACTACACTCTCTGCGACGCTCTCAGTC	GCGACCGCAGGGATCTACATTCACTACACTCTTTCCCCTGCGACGCTCTTCCAGTC	2017-08-06T14:50:01	@ba00624a-ed2b-43eb-a626-ce87e034aa2a
H02	0	AGTAGCTGC	TGTGCTGTCATGCATGATACAGCGTGCGAGAGATCTACACGATACGTACTCTCACGACGCTCTCGTCTACAGTCTGC	TGGTGCTGTCATGCAATGATACAGCGTGCCGAGAGATCTACACGATACGTACCTCTTTCCCCACGACGCTCTTCGTCTACAGGGGGGTTCTGGCC	2017-08-06T15:12:51	@ccf71211-f1a8-403c-b0aa-e7a2ab26d6ec
H02	0	AGTAGCTGC	AGTGCTGC	AAAAAAGGGGTGGGCCTGGGGCC	2017-08-06T14:52:55	@1f6d9726-33ce-48bd-a2c0-e63892d11477
H02	0	AGTAGCTGC	TCAGACGTGTGCTCATACTCGATCACAGAGCAGCTGTATCAGTGAC	TTCCAGACGTGTGCTCATACTTCCCGATCACAGAGGCCAAAAGCTGTTTATTTTTTTTTCAGTGACC	2017-08-06T14:47:46	@773ab65c-887b-4499-98b5-b62d41d7e595
H02	0	AGTAGCTGC	AGTAGAGCTG	AAAGGGGGGGGGGGGGGTTAAGGAGCTG	2017-08-06T15:35:43	@98e38c10-03a1-46af-b083-2a80e79fa951
H02	0	AGTAGCTGC	AGTGCGCTC	AAAAAAGGGGGGGGGGGTGCGCTTCC	2017-08-06T14:53:24	@e984b867-6347-4e80-8dd3-a594d5b2329c
H02	0	AGTAGCTGC	AGT	AAAAAAAGGGGGGGTTT	2017-08-06T15:08:10	@e2cdcbf3-24e9-4fa8-aa19-cc79f900559d
H02	0	AGTAGCTGC	GAGAGCTC	GAGGGGAGGGGCCTC	2017-08-06T15:17:17	@c8af0f24-e6e5-4994-b713-23fa8b3f3e65
H02	0	AGTAGCTGC	AGAGTGATACTGAGC	AGAAAGGGGGGGGGGGTGATAACTTTTGGGAGGCCC	2017-08-06T14:46:26	@e727b075-8aea-4462-9fe6-e2a9446efe5b
H02	0	AGTAGCTGC	TCAGCATGTGCTCTCGATCTGAGACAGCTCTCATACACGT	TTCAGGCATTGTGCTCTTCCGATCTGGAAGAAACCCAGCCCCCTTTTTTCTCATACACGT	2017-08-06T14:43:40	@b11e339a-edaa-4708-9cf4-570514769ae4
H02	0	AGTAGCTGC	AGAGCTGTG	AAAAGGGGGGGGGGGGGGGAAGGGCCTTGTG	2017-08-06T15:15:55	@603a7807-99ef-497b-963a-de092ec29ec2
H02	0	AGTAGCTGC	AGAGCTC	AAAAAGGGGGGGGGGGGGGGGGGGGGGAAGGGGCTTCCC	2017-08-06T15:02:22	@f3f71e13-8bb7-4b9e-ad2c-8370a4ec41fa
H02	0	AGTAGCTGC	CATCGTCGTGATCAGTCAGTGCGATGATCGATCTCAGCTACTCGATCGTCTATCTCAGCAGAGACGCATGCAGATCTAGTACGTGACTACAGTCAGACGTCGATCTCAGCTCTCAGTACGTG	CATCGTCGTTGATCAGTTCAGGTTTGGCCGATGGGATCGATCTCAGCCTTACTCGATCGTCTATCTTCCAAGCAGAAGACGGCATGCAGATCTAGTACGGTGACTACAGGTTCAGACGTTCCGATCTCCCCCAAGCCCCCCTTTTTTTCTCAGTACGTGG	2017-08-06T15:23:07	@311d50a9-3849-4734-8b76-0a2bf72f4817
H02	0	AGTAGCTGC	AGATCATACGTGACTGTCTGACTGTCTCGTCGCGATGCTGCTATAGTACAT	AGATCAAATACGGTGACTGGGTTCTGGACTTGTCTCCGTCGCGGGGATGCTTTTGCTTATAAGTACAT	2017-08-06T14:58:26	@c79b8def-dec7-4399-8962-2b75664d38e9
H02	0	AGTAGCTGC	AGTGCGC	AAAGGGGGTTGGGCCGGGCC	2017-08-06T15:31:49	@d5ee8d7f-b053-4552-8221-d3cf9f78412b
H02	0	AGTAGCTGC	CGACACGATCACACATCACGTACACTCTCACGACGCTCTCGATCTACGTGAGTAGCTG	CGACCACGGAATCACCACATTCACGTACACTCTCCACGACGCTCTTCCGATCTACGTGAAAGGGGGGGGGGGGGTTTAAAGCTGG	2017-08-06T15:44:40	@bc782d5a-8445-413b-ac16-5f171c55a876
H02	0	AGTAGCTGC	AGAGTACAGC	AGAAAAAGGGGGGGTACAAGGGCC	2017-08-06T14:45:19	@362914af-01fe-4b06-a245-fdd1eb10ca67
H02	0	AGTAGCTGC	GAGATA	GGAAAAAAAAAGATTTA	2017-08-06T14:44:45	@75d1f536-6bec-43b7-9b22-62dddacd4118
H02	0	AGTAGCTGC	AGAGTAGCTGC	AAGGAGGGGTAGGCTTTTGC	2017-08-06T15:10:53	@358aaee4-e004-42b6-bd9b-52441ce6c034
H02	0	AGTAGCTGC	AGTGACTGATCAGACGTGTGTCTCGATCTGCAGCTCTCGTACGT	AGTGACTGGGATTCAGACGTGTGTCTTCCGATCTGGCCCAGCCCCCCCCCTTTCTCGGTACGT	2017-08-06T14:47:48	@271cfe34-4b41-4185-9a66-ba7d6d40abe3
H02	0	AGTAGCTGC	GTAGCTGC	GGTAAGGGGCTTTTTGGGGC	2017-08-06T15:16:43	@8c758fab-4d08-4d2b-a7bf-76d074ecf530
H02	0	AGTAGCTGC	GAGCTCTCGACGCATC	GAAAAGGCCCTTTTCTCGACGCATCC	2017-08-06T15:34:23	@fd1e6e09-4261-416d-8119-c8095bd5c5b1
H02	0	AGTAGCTGC	GCGACACGAGATCTACATCACATACACTCTCACGACGCTCTCGATCTGCATACTGAGTAGAGCTCG	GCGACCACCGAGATCTACATTCACATTACACTCTTTCCCCACGACGCTCTTCCGATCTGCATTACTGAAAAAAGGGGGGGGGGGGGGTTAAAGAGGCTCG	2017-08-06T15:40:35	@3d431dd9-6f8d-4179-ba48-2845958036fa
H02	0	AGTAGCTGC	AGTGCTGAGC	AAAAAAAAAGGGGGGGGGGGGGTTGGGGGCTTTTGAGGCC	2017-08-06T15:17:08	@04ea8cf8-6dd0-4451-aadb-d30f852b2c6b
H02	0	AGTAGCTGC	AGAGTAGCTGAGC	AAAAAAGGGAGTAGGGCTTTTGAGCC	2017-08-06T15:17:23	@a211ed77-763d-42e2-909a-8544c45f4324
H02	0	AGTAGCTGC	AGAGTGC	AAAAGAGGGGGGGGGTTTTTTGCC	2017-08-06T15:02:49	@4b723a32-76a7-46ea-a5ad-f5d26fdcfed5
H02	0	AGTAGCTGC	G	G	2017-08-06T14:49:08	@8e606375-4ea2-44c0-bc92-eee0973d976e
H02	1	AGTAGCTGC	AGTAGCTGC	AAGGGGGGGGGTAAAAAAGCTTTGCC	2017-08-06T14:46:02	@a4e034a5-851d-4554-912b-0e9237944dfa
H02	0	AGTAGCTGC	TCGCATATATCTCGATCTGCTCTCTCAGTACGTAGATGAGCGTCGTGTAGAGAGAGTGTACATATGCAGATCGTGTCGCGTATCATACTCTCAGCACAC	TTCGGGCATTATTATCTTCGATCTGGGCCCTTTTCCTTTTCTCAGTACGTAGATGAGCGTCGTGTAGGGGAAGAAAGGAGGTGTACCAATTAATGGCAGATTTCGGTGGTCGCCGTATCATTTACCTTCTCCAGCACCAAC	2017-08-06T14:46:31	@1d047785-ec45-4da0-89d7-8f0dfe98976a
H02	0	AGTAGCTGC	AGAGTAGC	AGAAAAAAAAAGGGGGGGGGGGTAAAGGGGGGCCC	2017-08-06T14:44:58	@33a1a205-1740-4bf8-a091-a6a3b967d468
H02	0	AGTAGCTGC	AGTAGTGC	AAGGGGGGGGGGTAAGGTTTTTTGCCCC	2017-08-06T14:43:21	@5ab9f9cd-3d0c-4c2d-86cc-443deede7c03
H02	0	AGTAGCTGC	AGAGTAGCTGC	AGAAGGGGGGGGGGGGGGGGGGGGGGTAGGGGGCCTTTGC	2017-08-06T14:50:03	@ad37f63c-54d3-4537-80ce-ee76b7bca4c3
H02	0	AGTAGCTGC	AGTGT	AAGGGGGGGGGGGTTGGGGGGGGGT	2017-08-06T15:16:44	@2b986dae-4091-4be3-9cc2-a75209d9e208
H02	1	AGTAGCTGC	AGTAGCTGC	AAAGGGGGGGGGGGTTAAAAAAAAGCCTTTTGCCC	2017-08-06T15:12:16	@ba456598-4168-4fdf-85c6-60d1efe8e43a
H02	0	AGTAGCTGC	CAGCTCTCTCGTACATG	CAAAAGCCCCCTTCCCCTCTCGGTACATG	2017-08-06T15:39:52	@301c75f3-2959-4c63-a0e5-c1cc8afe0a77
H02	0	AGTAGCTGC	AGAGCTCG	AAAAAAGGGGGGGGGGGGGGGGGGGGAGGCCTTTCCCCG	2017-08-06T15:10:03	@892ea72e-dd61-4e14-9904-60ee144e7bfa
H02	0	AGTAGCTGC	AGTAGC	AAAAAAAGGGGGTAAAGGGGCCC	2017-08-06T15:20:42	@fb327545-d76c-4e2a-9bd6-ac877d2339bc
H02	0	AGTAGCTGC	AGAGTAGC	AAAAAAAAGAGGGGGGGGGGTAAAAAAAAAAAGGGGCCC	2017-08-06T16:55:08	@eb27cb51-60c5-41f4-91f0-001c303f2362
H02	0	AGTAGCTGC	AGAGTGC	AAAGGGGGAGTTTTTTTTTTGGGC	2017-08-06T16:42:13	@539729f8-57b8-4f23-b03e-b127f510148c
H02	0	AGTAGCTGC	GTAGCTGAGC	GGGTTTAAAAGGCCTTTTGGGGAGGCC	2017-08-06T16:09:20	@7ba3f526-6163-4ea4-972e-c4bb01abd4ed
H02	0	AGTAGCTGC	AGTAGCT	AAAGGGGTTTAGGGGGCCT	2017-08-06T15:48:32	@29131ef7-135c-4ecb-827d-915ab1e3ff0d
H02	0	AGTAGCTGC	ACTGAGTCAGACATATACTCTCGATCTGCATCTCGTACGT	ACTGGAGTTCAGACATTATTACTCTTCCGATCTGGCCCCAAAAAAAATTTTTTTTTTCTCGGTACGT	2017-08-06T16:10:41	@86cbd383-4027-4720-b8ff-b169e5957b89
H02	0	AGTAGCTGC	TAGCTGC	TTAAAAGGGGCCTTTTTTGGCC	2017-08-06T16:34:36	@0226abee-611e-4386-9cc5-3abb7611b781
H02	0	AGTAGCTGC	AGAGC	AAAAGGGGAAGGGGCCCC	2017-08-06T16:34:31	@091e5a70-acf9-4ea6-9bf8-8ec122443fb3
H02	0	AGTAGCTGC	GAGTAGTGC	GAAAAGGTTAGGTTTTGGGGC	2017-08-06T16:45:49	@5737e3f9-afaa-4fa3-b962-625e2889c244
H02	0	AGTAGCTGC	AGAGAGTGCT	AGAGGAGTTGCTT	2017-08-06T16:06:15	@dbe0bece-04cb-4046-9970-5865386c36fb
H02	0	AGTAGCTGC	AGTAGTGC	AGGGGGTAAAGGGGGGTTTGGGGGCC	2017-08-06T16:18:08	@4b8e873a-aadd-4c11-977d-7fe9371df9b4
H02	0	AGTAGCTGC	GTAGCT	GGGGGGGTAAAGGCCCT	2017-08-06T16:18:12	@3bcb95d1-4015-4374-bc87-de5f8d75268b
H02	0	AGTAGCTGC	AGTAGACGCTGC	AAAGGGGGGGGGTTAAAGGAACGCTTTTGGGCC	2017-08-06T16:12:08	@5ba8900e-b8a0-445b-b500-6b28abe2ea82
H02	0	AGTAGCTGC	CAGCTACTCTCAGTACGT	CCAAGGCTACCCCCCTTTTTCTCAGTACGT	2017-08-06T16:47:51	@d93a2552-1ca1-4692-9ebf-fa8019840135
H02	0	AGTAGCTGC	GACGCGCGTGATG	GAAACGCGCGTGAATG	2017-08-06T15:54:15	@1c552af7-333e-4dfe-9cba-e577197cd378
H02	0	AGTAGCTGC	AGAGTAGCTC	AAAAGGGGAGTAGGGCTTTCC	2017-08-06T16:48:51	@ad1e8a21-b41a-4fd1-80f3-34e2121f3106
H02	0	AGTAGCTGC	GTAGCTA	GGGGGGTTAAAGGCTA	2017-08-06T16:24:53	@7d5e71c8-9c2e-4e14-b51d-c3f7e1e37b27
H02	0	AGTAGCTGC	TCAGACGTGCTCTCGATCTCTGAGCTACTCTCAGTACGT	TTCCAGACGTGCTCTTCCGATCTTCTTGAGCTAACCCCTTTTTTCTCCAGTACGT	2017-08-06T16:52:28	@c901b828-0b37-4480-8365-2f7368a7bcfa
H02	0	AGTAGCTGC	AGAGAGTAGCGC	AGAAAGAGGGGGGGGGTTAGGCCCGGCC	2017-08-06T16:52:56	@5eb5d749-728a-49db-849c-792ede531014
H02	0	AGTAGCTGC	AGTGCTAGC	AAAAAAAAGGGGGGGGGTGGGCTTTTAGGCC	2017-08-06T16:53:38	@b629099a-a754-411a-8f3d-6ddb9558549f
H02	0	AGTAGCTGC	GTAGC	GGGTAGGGGCCC	2017-08-06T15:54:18	@64d35178-46d2-4f6d-8a97-018364f4bdc4
H02	0	AGTAGCTGC	AGAGCGA	AAAAAAAAAAAAAGGGGGAAAAAAAGGGCCGGA	2017-08-06T16:48:23	@e613e91a-17b4-43d0-9204-77720434e4af
H02	0	AGTAGCTGC	AGTAGTGC	AAAAAGGGGTTAAGGGGGTTTGGGGCC	2017-08-06T16:04:47	@8e6a9a88-3951-44ad-9d26-948bb74f93f6
H02	0	AGTAGCTGC	GCATCTCAGTACGT	GCCCCATTTTCTCAGTACGT	2017-08-06T16:20:24	@7a106b5d-76df-4148-a8ac-254d882d5e1d
H02	0	AGTAGCTGC	AGAGTAGAGCTGCTGATCAGAGCACGTGACTCATCAGCACTGATCTCAGCTGTCTGCGTAGCGACACAGCTGACATCTACAG	AAAAGAGGGGGGGGGGGTTTTAAGGGGAGCCCTTTTGGGCCCTGATCAGAGCACGTGAACTCAATCAGCCACTGATCTCAGCCTGTCCTGCGGTAAAAGCGACAAACAGCCTGAACATTCTAAACAG	2017-08-06T16:22:02	@99d29ea4-f1be-4651-84f6-a673a1ac9359
H02	0	AGTAGCTGC	AGTAGAGACTGCACTGC	AGGGGTAAAGAGAACTTGGCACTGGGCC	2017-08-06T16:52:07	@e4b7d45f-b079-4fa6-86e3-43f8203717a6
H02	0	AGTAGCTGC	T	T	2017-08-06T16:35:22	@cef72f2c-ccc7-46f6-ba1e-e5880ba21c2d
H02	0	AGTAGCTGC	ATCTAGTACGTGACTGAGTCAGACGTGTGCTCTCAGTCTGCAGTACGTGT	ATCTAGTACGGTGACTGGAGTTCCAGACGTGTGCTCTTCCAGTCTGGCAAAAGTACGTGT	2017-08-06T16:21:00	@021a366c-193f-495f-b45d-b30add30a27f
H02	1	AGTAGCTGC	AGTAGCTGC	AAAAGGGGGGGGGGGTAAGGGGCCTTTGCCC	2017-08-06T16:39:46	@dc00a1c7-4bcf-4b15-b29d-32aabf527f84
H02	0	AGTAGCTGC	ATCAGTACGTGACTGAGACTGAGCATGCTCTCGATCTAGCGCTACTCTCGAGTACGT	AATCAGTACGGTGACTGGAGACTGGAGCATTGCTCTTCCGATCTAGGCGCTTTACCCCTCTCGAGTACGT	2017-08-06T16:07:44	@bd4048e4-334f-40b8-90b4-457f472f6027
H02	0	AGTAGCTGC	TGTACTCGTCATCAGATGTGTGACAGACATGCGCTACGTGACTCGATCGTCGTCTGTACGCACATAGCTCTATCTCAGCAGAGACGCATGCAGTCTAGTACGTGAGTCAGACGTGTGCTCTCGATCTAGCTGCTCTCAGTACGT	TTGTACTTCGTTCAATCAGATTTGGGTGTTTGAAAACCAGACCATGCGCCTACCGTGACTCGATTCCGTTCGTCTGTACGCACCAATAGCTCTATCTTCCAAGCAGAAGACGGCATGCAGTCTAGTACGGTGGAGTTCAGACGTGTGCTCTTCCGATCTAGGCCCCTTGCCCCCCCCCCCCCTTTTCTCAGTACGT	2017-08-06T15:52:02	@320834ab-06f4-4afc-af1f-2f25ad3df2c0
H02	1	AGTAGCTGC	AGTAGCTGC	AAAGGTTAAAAAAGGGGGGGGGGCTGGGGGCC	2017-08-06T16:48:42	@59fbc6cd-5eba-4c35-818f-29c8c2440baf
H02	0	AGTAGCTGC	CGACACGAGATCTACATCACATACACTCTCTACGACGCTCTCGATCTACGATATACTGAGTAGCTC	CGACCACCGAGATCTACATTCACATTACACTCTTTCCCTACGACGCTCTTCCGATCTACGATATACTGAAAAAAAAAAAGGGGGGGTAAAAAAAGGGCCTTCC	2017-08-06T16:14:24	@1bff40d6-7149-4f34-8003-195f92aba4c6
H02	0	AGTAGCTGC	GATCGAGCGTATGCTCTCGATCACTCTCTCGTACGT	GATTCGGAGCGGTATTGCTCTTCCGATCAAAACTTTTCCCCTTTCTCGGTACGT	2017-08-06T15:47:25	@bf7d2379-0b5d-46fc-8639-4aca73d16a74
H02	0	AGTAGCTGC	GCTGAGAGAC	GGGCTTGGGGAGAGACCC	2017-08-06T16:24:31	@492754f9-a0c0-46df-ba51-71533096b4ae
H02	0	AGTAGCTGC	GCATACTGTAGATCTAGTACGTGACTGAGTCAGCATATGCTCTCGATCGCTGCTCGTACGT	GCATACCTGTAAAGAATCTAGTACGGTGACTGGAGTTCAGGCATATTGCTCTTCCGATCCGGCCTTGCCTTTTTTCCGTACGT	2017-08-06T16:36:01	@c2727880-5efd-4824-955e-bb0693d6c45b
H02	0	AGTAGCTGC	AGAGTGC	AAAGGGGAGGGGGGGGGGTTTTGC	2017-08-06T17:05:23	@a6cba913-2fa5-4757-945c-e63744b0d68d
H02	0	AGTAGCTGC	AGTGTGC	AAAGGGGGGGGGGGGGTTGGTTGGCC	2017-08-06T17:41:58	@401b1190-d689-486f-b6ee-b48e02891fd7
H02	0	AGTAGCTGC	AGAGAGAGCTA	AAAAAAAGAGAGGGAAAAGGGGCTA	2017-08-06T17:46:22	@897adaf8-9acd-460b-849a-3068b3e8e497
H02	0	AGTAGCTGC	ATCAGTACGTACTGAGTCAGACGATGATATGCTCGATCTGCAGCGCACTGCTCTCGCGT	ATCAGTACGGTAACTGGAGTTCCAGACGATGATATGCTTCCGATCTGGCAAAAGCCCGCACTGCCCCTTTTTTCTCGGCGT	2017-08-06T17:01:26	@9081cad4-6322-41af-8e7d-3a283e7fa91b
H02	0	AGTAGCTGC	AGTCTGC	AAAAAAAAAGGGGGGGGTCTTTTTTGGGCC	2017-08-06T17:57:29	@36647171-7dde-4f52-85ec-9be791f4ca70
H02	0	AGTAGCTGC	AGAGAGCTC	AAGAAGGGGGGGGGGGGGGAGGCCTTCC	2017-08-06T17:41:10	@27292274-cb9e-497c-92e7-f0d426f4b96e
H02	0	AGTAGCTGC	ATCACACGTGACTGAGTCAGACGTATGCTCTCGATCT	AATCAACACGGTGACTGGAGTTCAGAACGTATTGCTCTTCGATCTT	2017-08-06T17:54:38	@066db231-48fb-44b3-82ee-4b087a886b2a
H02	0	AGTAGCTGC	GTAGTAGC	GGGGGGGGGGGGTAAGGGGTTTTAGCCCC	2017-08-06T18:08:27	@f59131df-1ee6-48ae-b7af-8150b06f32d8
H02	0	AGTAGCTGC	AGAGC	AAAAAGGGGAAAGGGGCC	2017-08-06T17:51:00	@632fd804-eb5d-430e-b3bc-0dbdf94dcac1
H02	0	AGTAGCTGC	AGCTC	AAGGGGGGGGGGGGGGGGGGCTTTCC	2017-08-06T18:00:17	@a11b440a-7611-4aa3-b7c7-40508742e82b
H02	0	AGTAGCTGC	CGTGACTGAGTCAGACGTGTGCTCTCATCTGATCTCAGTACGC	CGGTGACTGGAGTTCAGACGTGTGCTCTTCAAAATCCTGATTCTCAGTACGGCC	2017-08-06T18:05:41	@d7d906c4-103d-4012-af3d-af0ec591c790
H02	0	AGTAGCTGC	AGAGAGTAGCTGC	AGAAAAAAAAAGGGGGAGTAGGGGGCCCTTTTTGGCCC	2017-08-06T17:03:26	@360df819-b1c6-418f-827a-612c707246d2
H02	0	AGTAGCTGC	AGTCTGC	AAAAAAAAAAGGGGGGGGGGGGGTTTTCTTTTTGCCC	2017-08-06T17:32:01	@7ff0bc80-bf10-4eb0-a22c-de80a48dbb71
H02	0	AGTAGCTGC	ATAGATCATCTGACTCAGTCACATACTAGATCATGCGTCTCTGAGATGAGCGACGTCTGACGACTAT	ATAAGATCAAATCTGAACTCAGTCACCATTACTAGATCATGCGTCTTCTGGAAGATGAGCGACCGTCTGAACGACTAAAT	2017-08-06T17:25:22	@b026ff74-2324-47dc-9156-2de3d655f490
H02	0	AGTAGCTGC	GTAGCTG	GGGTTAAGCTGG	2017-08-06T17:56:32	@21e31943-fc41-4adb-95d2-57fa22237ae5
H02	0	AGTAGCTGC	AGATGTGC	AGATTTGTTGGGGCCC	2017-08-06T17:45:50	@77510d8b-af82-4764-bad9-763464764c04
H02	0	AGTAGCTGC	AGAGTAGAGC	AGAAAAAAAAAGGGGGGGGGGGGTAAAAGAAGGGGCC	2017-08-06T17:52:51	@122f7800-fc7b-4698-83d5-5ee4dd522dbf
H02	0	AGTAGCTGC	GTGTGC	GGTGGTTTTTTGGGC	2017-08-06T17:10:47	@79234911-2594-449c-9793-aaa49bf4dd53
H02	0	AGTAGCTGC	AGTGCG	AAAAAAAAAAAGGGGGGGGGGGGGGTGCGG	2017-08-06T17:13:22	@95c677e1-5193-4f93-bd70-fdaf38ae62af
H02	0	AGTAGCTGC	GATGCGCAG	GATGGGCCCGGCAAG	2017-08-06T17:25:44	@09e09e43-0961-46d6-a22a-0750c1deb9cd
H02	0	AGTAGCTGC	AGAGTGC	AAAAGGGGAAAAGGGGGGTTTTGCC	2017-08-06T17:04:58	@69f3c37f-6724-4c20-b87c-be1bdd933b0a
H02	0	AGTAGCTGC	GTGCT	GGGTTGGGGCCT	2017-08-06T17:32:12	@d6dbe720-33d0-4b1e-b19e-0d413c9cc4e6
H02	0	AGTAGCTGC	AGTGCTC	AGGGGGGGGGGGTTGGGCCTC	2017-08-06T17:50:23	@476be775-dd66-4a1a-bdff-864acebfa195
H02	0	AGTAGCTGC	TCAGACGTGTGCGCTCTCGATCTGCAGCACTACTCTCAGTACGT	TTCAGACGTGTGCGCTCTTCGATCTGGGCCCAAGCCCCACTTTTAACCCCCCCCCCCCTTTCTCAGTACGT	2017-08-06T17:11:36	@f834cbb7-ef53-4565-a913-517b933f2ac3
H02	0	AGTAGCTGC	AGAGCA	AAAAAAAAAGGGGGGAGGGGCCCA	2017-08-06T17:51:08	@a3680097-028e-432c-8c80-d21ba40c90d1
H02	0	AGTAGCTGC	GTAGCTCAG	GGGGGGGTTAGGGGGGGGGGGCTTTTTTTTTTTTCAG	2017-08-06T17:30:53	@1d4b1a4d-a739-4f91-95a7-2b6b1ddc863e
H02	0	AGTAGCTGC	GTAGTC	GGGGTTTAAAAAAGGGGTCC	2017-08-06T17:54:16	@f718eddf-98b7-4469-a341-e3c9c32052c3
H02	0	AGTAGCTGC	AGAGTGCTAGCTG	AAAAAGAGGGGGGGTTTTGCTAAGGGGCCTTTTG	2017-08-06T18:05:26	@cd15a656-3970-40bf-88f0-56e82baae504
H02	0	AGTAGCTGC	CACGTGACTGAGTCAGACGACTCTCGATCTGACATACTCTCAGTACGT	CACGGTGACTGGAGTTCAGACGACTCTTCCGATCTGGGAACCCATAACCCCCCCCCCCCTTCTCAGTACGT	2017-08-06T17:10:37	@224985c9-8186-4430-bc30-0fa6bca7b8fb
H02	0	AGTAGCTGC	AGTCTGC	AAGGGGGGGTTCTTTTTTGGCC	2017-08-06T16:59:06	@d13fdfa8-67a3-46b2-8695-bafa1c172bb8
H02	0	AGTAGCTGC	ATGC	AAAAAAAATTTTTTGCC	2017-08-06T18:00:54	@3ef09430-a131-4fd6-a464-0607fc202f79
H02	0	AGTAGCTGC	ATCTATGCGTGACTGAGTCAGACGTGTGCTCTCGATACAGATACTCTCAGTACGT	ATCTAATGCGGTGACTGGAGTTCAGACGTGTGCTCTTCCGATACAGAATTTACCCCCCTTTCTCAGTACGT	2017-08-06T17:03:52	@370825d0-434a-43e1-b43d-57ce660fd13a
H02	0	AGTAGCTGC	ACTGAGTCAGACGTGTGCTCTCGATCTAGCTACTCTCAGTACGT	ACTGGAGTTCAGACGTGTGCTCTTCCGATCTAGGCCTTTTTTTTAACCCCCCCCCCTTTTTTCTCAGTACGT	2017-08-06T18:01:01	@1d95ce33-27c0-4c61-b904-cc43e58290d4
H02	0	AGTAGCTGC	GTAGCTC	GGGTAAAGGGCCCTTCC	2017-08-06T18:07:57	@60e1790b-bd7a-4412-963b-cef35d609752
H02	0	AGTAGCTGC	TCAGACGTGCTCTCGATCACAGAGCACTACTCAGTACGT	TTCAGACGTGCTCTTCCGATCACAGAGGCCAACCCCCCCCCCCCCTTTTTTTACTCAGTACGT	2017-08-06T16:58:57	@bbd505f9-cd4d-4420-be4f-638d5425f1a3
H02	0	AGTAGCTGC	AGTAGCT	AAGGGGGGGGGGTTTAAGGGGCTT	2017-08-06T17:37:41	@33ed8e13-3083-4b77-b131-a088acd2ddd7
H02	0	AGTAGCTGC	AGTCAGCTGC	AAAAAAAAGGGGGGGGTTTCCAAAAAAAAAGGCTTTTGCCC	2017-08-06T17:37:45	@1ef4f4cf-68e1-4a9c-9c56-8f51b6155dcb
H02	0	AGTAGCTGC	ACATATGTACTCTCGATCTAGCTACTCGAGTACGT	ACATTATTGTACTCTTCCGATCTAGGCCTAACCTTTTCCCGAGTACGT	2017-08-06T17:07:54	@0f6dc36a-047a-4f72-b989-72ebad2be2b8
H02	0	AGTAGCTGC	AGTGC	AAAGTTTGGGGCC	2017-08-06T17:07:21	@cb6a9f90-5740-42a2-b895-af592e3975d0
H02	0	AGTAGCTGC	ACGCATACGATCTGATGCAGTGACTGAGTCAGACGTGTGCTCGATCTGTAGACTCAGTGTG	ACGGCATACGGATCTGAAAATGCAGTGACTGGAGTTCAGACGTGTGCTCCGATCTGTAGAAAACCCCTCAGTGTG	2017-08-06T17:15:23	@501e3813-9133-474e-acdd-209ca078cb7e
H02	0	AGTAGCTGC	CTGAGAGATC	CTGAGAAAGGGGGGGGGATTCCC	2017-08-06T17:55:22	@ebe23ad0-fcdd-4d75-b9c8-6d4e06f82cdf
H02	0	AGTAGCTGC	AGCTGC	AAAAAAGGGGGGGGGGGGGCCTTTTGCC	2017-08-06T16:59:52	@9b43730f-660e-4731-bf9e-7a1d35c58fd7
H02	0	AGTAGCTGC	AGTCAGCTGC	AAAGGGGGGGGGTTTCAAAAGCCTTTTGGCC	2017-08-06T19:13:23	@9c8d581a-d6af-4d1e-900d-d975fd2039a1
H02	1	AGTAGCTGC	AGTAGCTGC	AAAAAAAAAAAAAAAAAAAAAGTAAAAGGGGGCTTGGCC	2017-08-06T18:19:02	@c426711a-e1cd-49dd-a584-4ad990dc227b
H02	0	AGTAGCTGC	ACGCATACGAGATCTATGTGACTGAGTCAGTGAGATGCTCTCGATCTGCAGTACTCTCAGTACGT	ACGGCATACGAGATCTATTTTGGTGACTGGAGGTTCAGGTGAAGATTGCTCTTTCCGATCTGGCAAAAGTACTTTTCTCAGTACGT	2017-08-06T18:42:32	@2be40649-c5fd-4973-ba0a-9313a5cc79a7
H02	0	AGTAGCTGC	CACTCTCAGTACGT	CCCCAAAACCCCCCCCCTTTTTCTCCAGTACGT	2017-08-06T19:24:47	@9043dd6b-8146-478f-8931-33a5636e7e49
H02	0	AGTAGCTGC	AGTGCTGAGC	AAAAAAGGGGTTGGGGCCTTTTTTGAGCC	2017-08-06T19:02:24	@68c941fc-2ca7-4549-a387-17eb34ed9501
H02	0	AGTAGCTGC	AGAGATGAGC	AGAAAGGGAATGAGGGGGCCC	2017-08-06T19:21:26	@0514cd18-251d-42d7-9860-3fd33b303700
H02	0	AGTAGCTGC	AGTGTGCACA	AAAAAAGGGGGGGGGGGGGGGTTGGGGGTTTGCACA	2017-08-06T18:59:08	@3b645f24-1c1d-40f4-90da-9f8b45226d3d
H02	0	AGTAGCTGC	AGTAGC	AAAAGGGGGGGGGGTTAAAGGGGCCC	2017-08-06T18:23:43	@a057c4aa-0cd4-4739-8aa3-e946d08d6203
H02	0	AGTAGCTGC	GTAGAGC	GGGGGGGGGGGGGGGTAAGGAGGCC	2017-08-06T18:36:26	@7ef7619c-c5e6-4f73-8378-370897434e1e
H02	0	AGTAGCTGC	AGTGCTGC	AAAAGGGGTGGGGCTTTTGCCC	2017-08-06T19:18:35	@90ab4f65-a238-4319-ad0c-427d70a6d642
H02	0	AGTAGCTGC	AGTGCTGC	AGGTTGGGGGGGGCTTTGGGGCC	2017-08-06T19:25:41	@74079a49-0568-4fe7-84e9-63336d1d3184
H02	0	AGTAGCTGC	AGAGT	AAAGGGGAAGT	2017-08-06T18:49:09	@585fbd44-144e-4cb1-acb1-0a176803e388
H02	0	AGTAGCTGC	CGAGAGTAGCTC	CGAGAAAAAAAAGGGGGGGGGGGGGTAGGGGCTCC	2017-08-06T18:16:38	@80b4586d-55f4-4d1a-bc72-2b12d4ffe95d
H02	0	AGTAGCTGC	AGTGC	AAAAAAGGGGTGCC	2017-08-06T19:06:33	@c7f0ec70-4103-4db2-b23a-971559389e95
H02	0	AGTAGCTGC	TACGCGACACGAGATCTACATCACGTACACTCTCTACACGACGCTCTCGATCACGTGTGCTGAGTAGC	TACGGCGACCACCGAGGATCTACATTCACGTACACTCTTTCCTACACGACGCTCTTTCGATCCACGTGTGCTGAAGTAAGGGC	2017-08-06T18:16:16	@c65c4166-0028-4553-b0a1-491b454bce4e
H02	1	AGTAGCTGC	AGTAGCTGC	AGGGTTAAAGGGGCCTTTGGCC	2017-08-06T18:44:28	@a7171b86-c4e1-4dd4-ae02-caaa1de1343d
H02	0	AGTAGCTGC	AGTGCGCTGCG	AAAAAAAAAAGGGGTGGCGGCCTTTTTTGGGGCGGG	2017-08-06T18:53:56	@e04c1115-48d6-4536-8912-d303c367bb65
H02	0	AGTAGCTGC	AGAGTAGCTCA	AGGGAGGTAAAGGGGCTTTTTCA	2017-08-06T18:25:47	@37b8f0d1-fdab-431c-8708-2fdd77176806
H02	0	AGTAGCTGC	TGCTGATGCGACACGAGATACACATCTGCACTCTCTACGACGCTCTCAGTCTGCATGCTGAGAGTGCAGCTC	TGCTGATGGCGACCACCGAGATACACATTCTGCACTCTTTTTCCCTACGACGCTCTTCCAGTCTGCATTGCTGAGAGGGTTGCAGGCCCTTCC	2017-08-06T18:20:02	@0df6a72c-0967-4ad1-958a-ca54a935a17e
H02	0	AGTAGCTGC	TAGTGTGATATAGACGTCGCGACACGATCTACATCGCATGCATCTCTGCGATATCAGTCTGCACATGCTGATCTAC	TAGTTGTGATATTTTTAGAAAACGTCCCGGCGACCACCGGATCTACATTCCGCATGCATCTTTCCTGCGATATTTTCCAGTCCTGCACATTGCTGAAATCCTTTTTTTTAC	2017-08-06T18:55:34	@2ff6bc78-d2d5-4355-bc38-ab3d11f03bac
H02	0	AGTAGCTGC	AGTACTGAGC	AAAGGGGGGGGGGGTACCTTTTGGGGAGC	2017-08-06T19:20:27	@47769658-62cd-4fcc-8d4a-07db4bef0ccc
H02	0	AGTAGCTGC	CGACACGAGATCTACATGCGTACACTCTCTGCACGACGCTCTCGATCTACGCTACGAGAGTGCTGC	CGACCACCGAGATCTACATTGCGTACACTCTTTCCCTGCACGACGCTCTTCCGATCTACGGCTACGAGAGGGTGCTTGGCCC	2017-08-06T18:25:10	@b864ef09-3681-4e5f-a177-766b4e9e4343
H02	1	AGTAGCTGC	AGTAGCTGC	AGGGGTTTAAAAAAAAGGCCCTTGCC	2017-08-06T19:02:25	@15390b78-f6e7-4575-a3f2-8baefcbb1eff
H02	0	AGTAGCTGC	AGTAGCGC	AAAAAAGGGGTTTTAGGCGCCC	2017-08-06T18:27:21	@49c3e273-04bc-451e-83a1-68035aaf10ea
H02	0	AGTAGCTGC	CGACTGAGATCACGTGTACTCTCGATCTGTACTACTCACAGTACGT	CGAAACTGGAGATTCAAACGTGTACTCTTCCGATCTGTAACCCCCCTTACCCCCCCCCCTTTTTTCACCAGTACGT	2017-08-06T19:02:38	@bbf4c83e-68ff-4f85-b5bf-eb7cd5deecc7
H02	0	AGTAGCTGC	AGTAGCTC	AAAAAAGGGGGGGGGGGGGGTTTAAGGCCTC	2017-08-06T19:23:05	@700e3aad-0f2b-4bde-a364-c5460ef0656e
H02	0	AGTAGCTGC	GTGC	GGGTGGGCCC	2017-08-06T18:51:59	@8b714c84-d0f7-4636-a34a-18673860373f
H02	0	AGTAGCTGC	AGAGAGCGCTGC	AAAGAGAGGCGGCTTTGGGGGCC	2017-08-06T18:27:14	@75b2bb78-2488-49e2-bb56-7c9ff858e9ea
H02	0	AGTAGCTGC	TACTCGTCGATGTGTACGATCTGATAGTCTGTGCGCGCTCATCTGACTCTATCTCAGCAGAGACTGCACGATCTAGTACGTGAGACTGCTCTCGATCTGAGCACTCAGTACGT	TACTTCGTTCGAATTTGTTTGTAAACCGATTCCTTGATAAGTCTGTGCGCGCCTCAATCTGACTCCTATCTTCCAAGCAGAGACTGGCCACGGATCCTAGTACGGTGGAGACTTGCTCTTCCGATCTGAAGCAAAAAACCCCTTTCAGTACGT	2017-08-06T19:28:10	@0534c92f-423b-4cff-af71-9d0bcbb7bf03
H02	0	AGTAGCTGC	AGTAGCTC	AAAAAAGGTTAAAGCCTC	2017-08-06T19:05:37	@a64a2559-d499-4a85-9c95-18fd7a1bc815
H02	0	AGTAGCTGC	AGAGCTGCA	AAAAAAAGGGGAAAAAAAGGGGCTTTGCA	2017-08-06T18:49:38	@cb7a57c8-1985-40bf-8e9a-5e931e1c949c
H02	0	AGTAGCTGC	AGTACTGC	AAAAAAAAGGGGGGGGGTTACTTTTTGGCC	2017-08-06T18:59:32	@024e73f3-1c00-460e-8ac9-c77a79bbc52f
H02	0	AGTAGCTGC	AGTAGCTC	AAAAAAAAAAGGGGGGGGGGGGGGGGGTAAAGGCCTTTTTCC	2017-08-06T18:55:02	@70fb5ba7-5770-46dc-b7e1-fc57806a06f2
H02	0	AGTAGCTGC	AGTAGCTGCAG	AAAAGGGGGTTTTAAAGGGGCTTTGGCAG	2017-08-06T18:12:04	@c73b0bef-d230-4ecd-a30e-a5d0585120a7
H02	0	AGTAGCTGC	AGTAGACTACT	AAAAAAAAGGGTAAAGAACTTTACT	2017-08-06T18:54:33	@f623a71f-7657-490b-8200-0899bf329dce
H02	0	AGTAGCTGC	ATCTAGCACAGTGACTGAGTCAGACGTGTGTGCTCTCAGTCTGCAGCTACTCTCAGTACGT	ATCCTAGGCCACAGTGACTGGAGTTCAGACGTGTGTGCTCTTTCCAGTCTGGCCAAAAAAGCCCCTACCCCTTTCTCAGTACGT	2017-08-06T18:29:43	@3697ffbc-54dc-4466-abae-5757fee21a30
H02	0	AGTAGCTGC	AGTAGTC	AAAAAAAGGGGGGGGGGGTTAAGTTTCC	2017-08-06T19:11:02	@17a6afc2-c647-467e-9c71-44b3764248fc
H02	0	AGTAGCTGC	AGTAGCTAGCT	AAAGGGGGGGGGGGGTTTAAAAAAAAGGGGCCTTAGCCTT	2017-08-06T19:01:04	@2c7b333e-124b-4579-ab6f-d94fc19f39c4
H02	1	AGTAGCTGC	AGTAGCTGC	AAAGGGGGGGGGGGGGGGGGTTAAAAAAAAAGGGCTTTGGGGCCC	2017-08-06T19:23:30	@aaa297a2-f0ea-4255-9d7b-2155205162c3
H02	0	AGTAGCTGC	AGTAGTGCAGATC	AAGGGGGGGTTAGGGGTTTGGGCCAGATC	2017-08-06T18:21:25	@76f6ece5-48b9-44f8-af53-032cc97646fb
H02	0	AGTAGCTGC	AGTAGCGC	AAAGGGTTTAAAAAAAAAAAAAAAGGGGGCCGCC	2017-08-06T18:35:14	@61c6698f-40c9-45a4-a4d1-aae70654463c
H02	0	AGTAGCTGC	GTGAGCTGC	GGGGGGGGTGAAGCTTTTTTTTTGGCC	2017-08-06T19:19:34	@9f4112d3-8e8e-4de6-b744-379b2b5c268e
H02	0	AGTAGCTGC	GAGTGCTGC	GGGAGGTTTTGGGGCTGCC	2017-08-06T18:49:43	@0b1ccc41-d63c-454d-b9ba-d45ba114298e
H02	0	AGTAGCTGC	GTAGCAGC	GGGGTTAAAAAAAAGGCAGGGCCC	2017-08-06T18:17:09	@9a621466-7f2c-4d47-b37d-bad3fd1b83a3
H02	0	AGTAGCTGC	AGAGCTC	AAAGGGGAAAAGGGGGGCTTTCCC	2017-08-06T18:46:19	@4c5a0f06-0ebe-4721-b46e-7b33923e640f
H02	0	AGTAGCTGC	CACGAGATCTACACACATCACGTACACTCTCACGACGCTCTCAGATCTACGTGCTGTGAGAGTGCTATGAGAC	CCACCGAGATCTACACACATTCACGTACACTCTTTTCCCACGACGCTCTTCAGATCTACGTGCCTTTGTGAGAAAAGGTGGCTTATTTTGGAGACCC	2017-08-06T18:53:17	@67647806-ead9-479a-8940-fd158ecc3e41
H02	0	AGTAGCTGC	AGAGCTGC	AAAAAAAAAAGGAGGGGGCTTTTTTTGGGGGCC	2017-08-06T20:50:12	@a2aa2d52-7e4f-402e-9fce-f7cd21ffa274
H02	0	AGTAGCTGC	GTAGATC	GGGTTAAAGATC	2017-08-06T19:33:38	@c97d8fa9-56ed-4671-893e-6ded8dfd2f70
H02	0	AGTAGCTGC	GAGAGTAGTGC	GAAAAAAAAGGAGGTTAAGGGTTTTTGCC	2017-08-06T20:28:46	@78b262d4-4efe-406f-ab1b-6f52e96cc851
H02	0	AGTAGCTGC	AGTAGCTGCTG	AGGGGGGGGGGTAAAAAAAAAGGGGCCTTTTGGCTG	2017-08-06T20:03:54	@7f1d003c-133f-45a0-be79-62accb00112f
H02	0	AGTAGCTGC	AGATGCT	AGAAAAAATTGGGGGCCT	2017-08-06T19:46:10	@c43fa22c-4133-4b1d-aa78-fbfd9e75f50d
H02	0	AGTAGCTGC	GTGC	GGGTTGGGGCC	2017-08-06T20:28:04	@87164ad7-e134-4fdf-bbb8-1bd935ce3e86
H02	0	AGTAGCTGC	TCAGACGTATGCTCGATCTGCACTACTCTCAGTACGT	TTCAGACGTATGCTTCCGATCTGGCCAAAAAACCTTACCCCCTTTTCTTTTCAGTACGT	2017-08-06T20:38:57	@d4e9ba2b-65ed-4bf2-988f-f1ff5516f244
H02	0	AGTAGCTGC	ACTGTGACGTATGCTCTCGATCTGAGCTCTGCACTATCAGTACGTA	ACTGGGTTGAACGGTAATGCTCTTTCCGATCTGGAAGCCTCTGCCACTATCAGTACGTA	2017-08-06T20:14:36	@9cc8d6a4-3338-42a2-bdbb-3e3ddbc34590
H02	0	AGTAGCTGC	AGAGATGTGC	AGAAAGGGGGGGGGGGATTGTTTTGCC	2017-08-06T20:55:44	@e0304c5c-debc-4d15-88d9-7028143841dc
H02	0	AGTAGCTGC	AGTAGCTC	AAAAAGGGGGGGGGGGGGGGGTAAAAGGGCCTTTTC	2017-08-06T20:48:26	@c8d15c06-36dc-477f-a315-765c5a513902
H02	0	AGTAGCTGC	AGTGC	AAAGGTGGC	2017-08-06T20:36:39	@3fe4f70f-6a53-4ac2-b5d4-fc1a7c258a89
H02	0	AGTAGCTGC	GAGTCAGACGTGTGCTCTCGATCTGCAGCTACTCAGTGCA	GAGTTCCAGACGTGTGCTCTTCGATCTGGCCCCAAAGGCCCCTTTTTTTTAACCCCTCAGTGCA	2017-08-06T20:19:45	@002963d6-5880-4486-b11b-f0b57170e593
H02	0	AGTAGCTGC	TCAGCAGTATGCTCTCGTCTAGACTAGCTCTCAGTACGT	TTCAGGCAGTATGCTCTTCGTCTAGGAAACCCCTTAAGCCCTTTTCTCCAGTACGT	2017-08-06T20:56:38	@5c669809-3fe1-494e-b9e7-69d798d3701b
H02	0	AGTAGCTGC	GTCTGCTC	GGGGGGGGGGGGGGGGGTTTCTTTTTTGCTC	2017-08-06T19:58:10	@56dd3b93-2b7f-4bd1-836b-fe88d8573f97
H02	0	AGTAGCTGC	GTGAGCATGTGCTCTCAGTCTGCTCTCAGTACAT	GGTTGAGCATTGTGCTCTTCCAGTCTGCTTTTCTCAGTACAT	2017-08-06T20:23:51	@28682008-5ef2-4851-a878-16832f3cd327
H02	0	AGTAGCTGC	AGTAGCGCGATC	AAAAAAAGGGGTTAAAAAAAAAGGGGGGGGCGCGAATTC	2017-08-06T20:41:35	@81fdad51-aaab-4bca-a5b4-252ce32d834b
H02	1	AGTAGCTGC	AGTAGCTGC	AAAAAGGGGGGGGGGGGGGGTTAAAGGGCTTTTTTTTGCC	2017-08-06T20:44:47	@db1b4c2d-1d9c-4720-998b-7345ba7f65c9
H02	0	AGTAGCTGC	AGTAGC	AAAGGGGGGGGGGGGTTTAAAGGGCC	2017-08-06T20:51:34	@975f6f3e-99ad-4880-bdfb-f3d6b0f3e828
H02	0	AGTAGCTGC	GAGTGCTGC	GAAAAGGGGTTGGCTTTTTTTTTTGGCCC	2017-08-06T20:20:11	@40b52f12-c05d-48b0-8335-50eb659020f0
H02	0	AGTAGCTGC	AGAGTGCTGC	AAAAAAAGGGGGGGGGGGAGTTGCCTTTTGGCC	2017-08-06T19:44:28	@6c214ae8-4a68-4f84-a4dd-67e1b43cc20b
H02	0	AGTAGCTGC	AGAGTAGCTGCAGTCGAGACACACGTCTGACTCTGTCACTC	AAGAAAGGGGGGGGGGGGGGGGGTTAAAAAAAAGGGGCCTTGGGGCCAAGTCGGAAGAAACACACGTCTGAACTCTTGGTCACTTC	2017-08-06T19:48:29	@5d03cc4f-46f3-4b03-a3ae-954a364f3937
H02	0	AGTAGCTGC	CGACACGAGATCTACATCACGTGCACTCTCTCTACGACGCTCTCGATCTACGTGCTACAGAGTGAGC	CGACCACCGAGATCTACATTCACGTGCACTCTCTTTCCCTACGACGCTCTTCGATCCTACGTGCTACAGAAAGGGGGGGTTTTTTTTTTGGGGGGGAGGCC	2017-08-06T20:40:25	@1a410695-1344-4b18-a8e4-d07d8ff9293c
H02	0	AGTAGCTGC	AGTAGCTCA	AAAAGGGGGGGGGGGGTTAAAGGCCTCA	2017-08-06T20:55:58	@83108993-18e1-45b2-8d84-eacf109ac0fa
H02	0	AGTAGCTGC	AGAGTAGCT	AGAAAGGGGGGGGGGGGTTAAGGGCT	2017-08-06T20:47:50	@8909e393-238a-4d08-bcec-d3e664132b98
H02	0	AGTAGCTGC	AGAGTAGCTGC	AGAAAAAAAAGGGGTTTAAAAAAAAAGGCCTTTGGGCCC	2017-08-06T20:10:38	@6f5eade6-3647-470b-b87c-93d4c5b4038c
H02	0	AGTAGCTGC	AGAGCTC	AAAAGGGGAAGGGCCTTTTTTTTC	2017-08-06T20:02:28	@e9e30c81-f807-42d0-a079-2da6d4aff101
H02	0	AGTAGCTGC	AGTAGC	AAGGGGGGGGGGGGGGTAAGGGC	2017-08-06T20:16:47	@5585a00e-05d4-4a60-9045-c0d00be7bfc4
H02	0	AGTAGCTGC	CTCTCGATCTGTCAGACTACTCTCAGTACGT	CTCTTCCGATCTGTCCCCAGACTTAACCCCTTTTTTTCTCAGTACGT	2017-08-06T20:49:02	@1b71bacd-6a7c-41d5-ad2e-76827223ab00
H02	0	AGTAGCTGC	AGTATGC	AGGGGGGGGGGGGGGGGTATTTTGGGGGCC	2017-08-06T19:46:26	@f3747fe2-163a-44c6-8371-9469d19d5221
H02	0	AGTAGCTGC	AGTGCACTGC	AAAAAAAAGGGGGGGGGGGGGGGGTTGGGCACTTTTTTTGGCC	2017-08-06T19:52:57	@fea0b131-7074-4e6c-b60e-1357bb5d3761
H02	0	AGTAGCTGC	AGTAGC	AAGGGGGGGTTAAAGCCC	2017-08-06T19:33:37	@20d67293-e4fa-4957-ab01-c86239e44b73
H02	0	AGTAGCTGC	CGAGAGTAGCTGC	CGAGAAAAGGGGGGGGGGGGGTAAAAGGGCCTTGCC	2017-08-06T20:26:26	@d1a6602a-1b26-4df5-b34e-3651bd09b649
H02	0	AGTAGCTGC	AGAGTGC	AAAAAAAAAGGGGGGGGGGGGGGGGGGAGGGGTTTTGGGC	2017-08-06T20:06:40	@c1fc3df9-c3fd-47f4-9ca0-296b9cff4253
H02	0	AGTAGCTGC	GCTACTCTCGTGCAT	GCCTACCCCTCTCCGTGCATT	2017-08-06T19:35:53	@d4f64357-79f5-46cc-a1f0-edbe434da02c
H02	0	AGTAGCTGC	AGCTGTG	AAAAAGGGGCTTTTGGGTG	2017-08-06T20:58:06	@4125a3a0-3d65-4b81-96fa-d32b028821d8
H02	0	AGTAGCTGC	AGTAGAGCTGC	AAGGGGGGGGGGGGGGTAAGAGGCCTTTTTTGC	2017-08-06T19:35:40	@4970ec27-58e7-4594-8037-6a8361d95ce2
H02	0	AGTAGCTGC	TAGCTC	TAAGGGGCCTTC	2017-08-06T20:36:42	@b67d7f8b-1e8a-41e8-959b-0a5505fde96d
H02	0	AGTAGCTGC	CACTCTCGATCTCAGATGCGCTCTCAGTACGT	CACTCTTCCGATCTCCCAGAAAAATTGCCGCCCCCTTTTTTTCTCAGTACGT	2017-08-06T21:04:18	@6a38a80a-55ac-4c66-a80b-8a2a3e227f53
H02	0	AGTAGCTGC	ATGC	AAATTTTGC	2017-08-06T20:02:05	@1c40c624-3107-4d83-881f-8d2595206c4a
H02	0	AGTAGCTGC	AGTAGTGC	AAAGGGGGGGGGGGGGGTTAAGGGGTTTTGCC	2017-08-06T20:42:46	@5ad98117-6ea0-4a25-9694-e0469c9b3cb1
H02	0	AGTAGCTGC	AGTAGCTC	AAAAAAAGGGGGGGGGGGGGGGTAGGGGCCTTTCC	2017-08-06T01:09:46	@8f4249fa-f186-4fe4-850d-ef3d8dbdad73
H02	0	AGTAGCTGC	AGAGTAGCTGCG	AGAAAAAAGGGGTAAGGGGCCTTTTGGCCG	2017-08-06T02:12:47	@60b6a49b-9336-4725-8a4a-6fd9e7929954
H02	0	AGTAGCTGC	AGAGTGTCTGCGATC	AAAAAAAGAGGGGGGGGGGGTGGTTCTTGGGCCGATC	2017-08-06T01:19:48	@215a8298-55f2-44df-913a-ddbda1f5f906
H02	0	AGTAGCTGC	GTAGAGTGC	GGTAGGAGTTTGCC	2017-08-06T01:15:26	@249d0dc8-5eef-4784-9ff9-08982e6a106a
H02	0	AGTAGCTGC	ACGACATCTGATCTAGTGCGATGTCGACGTCGATCTGTAGTCTCGTACGTGATCAGTGTCGTGTGAGTGTGCGTGATGTACTAGATCTCGATGTCGCA	ACCGACATTCTGGGGATCCTAAGTTGCGATTGGGTTCGGACGTTCGATCTGTTAGGTTCTCGGTACGTGGATCAGTTGTCGTGTGGGGAAGGTGTGCGTGGATGTAAACTAGATCTCGATTGGTCGCCAA	2017-08-06T01:39:49	@6301587e-ca78-4bc0-877a-0eba62c6cfa9
H02	0	AGTAGCTGC	AGAGTAGTGCG	AAGGGAGGGGGTTAAGGGGTTTGGGCCG	2017-08-06T01:15:17	@745dd747-e80d-425f-a977-b561738ffdd5
H02	0	AGTAGCTGC	CAGCTACTCAGTACGT	CCAAAAGGCCCTAACCCCCCCCCCCTCAGTACGT	2017-08-06T01:12:22	@27b5993b-1685-46cf-879c-72b2c919818a
H02	0	AGTAGCTGC	CGACACGAGATCTACACATCATGCACTCTCTACGACATGCTGCGATCTACGTGACAGTCTGC	CGACCACCGAGATCTACACATTCATGCACTCTTTCCCTACGACATGCTGCGATCTACGTGACCCAGGGGTCCTTTTGGGGGCC	2017-08-06T01:07:52	@9c3c7076-5605-4a70-9497-82a4fe2d187c
H02	0	AGTAGCTGC	GAGTGTAC	GAAGGTGGGGGTTTTTTTACC	2017-08-06T01:35:06	@c2d671ea-e2d2-4b6d-9f86-96edb044f82e
H02	0	AGTAGCTGC	AGTAGAGAGTGC	AGGGGGGGGGGTTAAAGAGAGGTTTTGCC	2017-08-06T01:29:31	@a3e897ce-7d74-4c61-a7dc-4b86e1bab7cc
H02	0	AGTAGCTGC	AGTCTGCA	AAAGGGTCTTTTGGGGCCA	2017-08-06T01:52:40	@078eb8df-a817-4a5b-864f-8f3d0d7b5ca1
H02	0	AGTAGCTGC	GTAGCTA	GGGGGGGGTAGGGGGCTTA	2017-08-06T01:07:40	@ee930712-47c3-4d8f-96b2-921b334ed29d
H02	0	AGTAGCTGC	ACTGACGCACGAGAGATGTACGTGACTGTCAGCGTGTATCTCGATCTAGCGCACACTCTCAGTACGT	ACTGACGCCACGAGAGGATGTTACGGTGACTGGGTTCAGGCGTGGTATCTTCGATCTAGGCCGCACACCTTCTCAGTACGT	2017-08-06T01:41:09	@1abcad24-cabb-4926-a020-54854166c3df
H02	0	AGTAGCTGC	AGAGTGC	AAAAAGAGGTTTGGGGCCC	2017-08-06T01:08:44	@d1429e0d-28de-489f-a030-fd179ae9c6c1
H02	0	AGTAGCTGC	AGAGCTCA	AGGGGAAAAGGCTCA	2017-08-06T01:29:27	@5d0beca7-91f4-4a4e-bffa-13de3b88e587
H02	0	AGTAGCTGC	AGATCATC	AAAAGGGGGGGGATTCAAAATTTCC	2017-08-06T01:38:09	@e5ff2cfd-4c53-4d10-99ea-d20b44f12477
H02	0	AGTAGCTGC	ACGCATACGATCTATACGTGACTGTCAGACGTGCTCTCGATCTGCTGCTCTCAGTACGT	ACGGCATACGGATCTAATTACGGTGACTGGGTTCAGACGTGCTCTTCCGATCCTGGGCCTTTTGCCCCCTTTCTCAGTACGT	2017-08-06T01:17:32	@57e1d923-e1d2-46ca-b510-69c63877dc61
H02	0	AGTAGCTGC	AGTAGTG	AAAGGGTAGGGGTTTTG	2017-08-06T01:09:33	@70d48ea7-0006-4cec-ad7a-a5040fda935b
H02	0	AGTAGCTGC	AGTAGC	AAAAAAAGGGGGGGTAAAAAGGCCC	2017-08-06T01:22:52	@b0f6b59c-7f36-49f4-8f24-f6c4ec62121a
H02	0	AGTAGCTGC	AGAGAGTAGAGCTGAGCG	AGAGAGGGGGGGGGGTTAGAAAAAGGGCCTGAGGGCCG	2017-08-06T01:09:29	@aed1985e-1c0b-453c-836a-d11cce5f5ddf
H02	0	AGTAGCTGC	AGCAGCGCATGCAGATCATGCAGTGACTGAGATCGACGTGTGCTCTCGATCTCTCTCAGTACGT	AAAGGCAAGCGCATGCAGGAATCAAAATGCAGTGACTGGAGATTCGAACGTGTGCTCTTCCCGATCCTTTTCCCCTTTTCTCAGTACGT	2017-08-06T01:12:01	@7d30700d-2aed-4dcf-babd-cf9c53b1968e
H02	0	AGTAGCTGC	AGTGCACG	AAGGGGGGTTTTGGGCCACG	2017-08-06T01:29:48	@aaf76da9-e6fa-4545-bbd5-f9cf19b47cb6
H02	0	AGTAGCTGC	GTCTGC	GGGGGGGGGGTCTTTTTGGGGGCC	2017-08-06T01:50:10	@a48406e9-9da9-4d3c-96dd-ad19814aeea9
H02	0	AGTAGCTGC	GACGCTGAGC	GGAAAACGCTTGAGGGGCC	2017-08-06T02:10:50	@fdeeda7e-4762-47bf-9031-dca2afb22442
H02	0	AGTAGCTGC	CAGAGATCTGAGTACGTGACTGAGTCAGACGTGCTCTCGATCGCACTCAGTACGT	CAGAGGGATCTGGAGTACGGTGACTGGAGTTCAGACGTGCTCTTCCGATCGGGCCCACCCCTCAGTACGT	2017-08-06T01:45:12	@2994c00f-ca64-40ba-97e5-b0603d90464d
H02	0	AGTAGCTGC	ACGCATACGATCATCTATACGTGACTGAGATCAGACATATGTCTCGATCTGCAGACACACTCTCAGTACGT	ACGGCATACGAATCAATCTATTACCGGTGACTGGAGGATTCAGACATTATTGTCTTCGATCTGGGCCAAAAAAAAGGACCACACCTTTCTCAGTACGT	2017-08-06T01:31:03	@04375891-7c7e-416f-aaf8-75d58bee9844
H02	0	AGTAGCTGC	GCAGCTC	GCAAAAAAAAAAAGGGGCCTTCCC	2017-08-06T01:57:42	@eaf55e6d-ac1a-4aba-9ddd-cfbb4602e826
H02	0	AGTAGCTGC	GTAGCTC	GTTAAGGGCTC	2017-08-06T01:08:58	@42221a74-6394-40c9-93f9-c5ce5debe299
H02	0	AGTAGCTGC	AGCAGCAGC	AAAAGGGGCAGCAGGGCCC	2017-08-06T02:05:59	@e4d94387-5e0e-4b85-b595-266162e285d7
H02	0	AGTAGCTGC	AGTAGCTCTGTC	AAAAAAAAAAGGGGGGGGGGGGTAGGGGCCCTCTTTTTTGTCCC	2017-08-06T01:39:05	@0f549fbd-8c04-4d18-a1f4-bcffa98fc606
H02	0	AGTAGCTGC	ATCTATGCGTGACTGTCAGTGCTCTCGATCTGCAGCTCTCTCGTACGT	ATCTAATTGCGGTGACTGGGTTCAGTTGCTCTTCCGATCTGGCAAAGCCCCTTTTCCCCCCCCTTTTCTCGGTACGT	2017-08-06T02:07:34	@986574d5-a87f-402c-a1b3-24d1e03b4fd8
H02	0	AGTAGCTGC	AGTGCTCT	AAAAAAGGGGGGGGGTGGGGGGCTTCTT	2017-08-06T01:19:16	@f5b28ca2-b2a3-4a5b-aef5-5b4e256dabdb
H02	0	AGTAGCTGC	GTAGCTC	GGGGTTAAAAGGGCTC	2017-08-06T01:44:45	@eec0c6db-e15d-4bfb-966f-6de86fe9dc69
H02	0	AGTAGCTGC	AGAGAGTGCTC	AGAAAGAAGGGGGTGGGGCCCTTTC	2017-08-06T01:11:26	@6c208ceb-798d-4850-a5c3-eeb15aaad050
H02	0	AGTAGCTGC	AGAGCTGAC	AAAAAAAAGGGAAAGGGGGGCTTTGACCC	2017-08-06T01:45:27	@977498b5-ece7-41ac-8f6a-9661811861af
H02	0	AGTAGCTGC	AGTAGTGTGT	AAAAAAAAAAAGGGGTTAAAGGGGTTTTTGTGT	2017-08-06T01:36:36	@a5388235-02e8-49af-8411-48a8e2eca4e5
H02	0	AGTAGCTGC	AGAGC	AGGGGAAAAGGGC	2017-08-06T02:15:28	@2d35634d-6f21-46f9-9a3e-ecf6a26b8171
H02	0	AGTAGCTGC	AGTGCTC	AAAAAAAGGGTTGGGCCTC	2017-08-06T02:09:51	@1095d2ca-7ec5-43f4-81fb-b691f41c2eab
H02	0	AGTAGCTGC	AGAGTAGCTGC	AAGGGGAGGTTAAAGGGGCCTTTTTTTGGGCC	2017-08-06T02:10:14	@960ec286-87d2-4348-b863-18270934b68d
H02	0	AGTAGCTGC			2017-08-06T01:48:32	@40fb279f-cd84-4dd9-b0ca-875d9d405082
H02	0	AGTAGCTGC	AGAGTAGCT	AAGAAGGGGTTAAGGGGCCTT	2017-08-06T02:09:20	@d8b4dc4c-13bc-4072-91c0-8c7d0b4aabab
H02	0	AGTAGCTGC	TCAGTGTGTACTCTCGTCTGCACTCAGTACGT	TTCCAGGTGTGTACTCTTCCGTCTGGCCAAACTCAGGTACGT	2017-08-06T02:00:48	@ff67523b-94e0-46ec-be8c-8292b281a752
H02	0	AGTAGCTGC	AGTC	AAAAAAAAGGGGTTTCCC	2017-08-06T02:09:09	@cb0a1c07-335a-4a33-8d36-685f39cd4dfb
H02	0	AGTAGCTGC	AGTCTATG	AAGGGGGGGGGGTTCCCCTAATG	2017-08-06T21:17:15	@92889244-8bb1-47ef-918a-04662755deb9
H02	0	AGTAGCTGC	AGTAGCG	AGGGGTAAAAAAAGGGGCCG	2017-08-06T21:24:03	@df2c20a2-8f71-40bc-b70e-455cfe8f0173
H02	0	AGTAGCTGC	CGACACGAGAGATCTACACATCACGTACACTCTCTACGACGCTCTCGATCTGCATGCTGAGTACGC	CGACCACCGAGAGATCTACACATTCACGTACACTCTTCCCTACGACGCTCTTCCGATCTGCATGCTGAAAAAAAAAGGGGTTTAAAAAACGCCC	2017-08-06T21:24:18	@0dc131c1-41d3-4520-934a-10de1acc61a8
H02	0	AGTAGCTGC	AGTAGAGCTGC	AAAAAAAAAAAAGTTAAAAAAAGAGGCCTTTTTGCC	2017-08-06T21:08:19	@01eff7da-c603-466f-89a4-65aa9b4626a0
H02	0	AGTAGCTGC	AGCG	AAGCG	2017-08-06T21:18:36	@67cf907b-0608-45a3-ab2c-52d4976995bb
H02	0	AGTAGCTGC	CGACACAGAGATCTACATCACGCACTCTCTACACGACGCTCTCGATCTACATGCTGAGACACAGCG	CGACCACCAGAGATCTACATTCACGGCCACTCTTCCCTACACGACGCTCTTCGATCTACATGCTGAAAGGGGAAAAAAACACAGGCG	2017-08-06T21:33:19	@0aa1455e-80ef-4ffc-9fee-e55ecbc1c3e7
H02	0	AGTAGCTGC	AGATGC	AGGGGGGGGGGGGGGGATTTTGGCC	2017-08-06T21:37:23	@f48efc4e-1836-4e20-9076-5938b2e6b4e4
H02	0	AGTAGCTGC	GCTGC	GGGCCTTGGCC	2017-08-06T22:03:26	@19669cf8-d426-42e4-9e42-6b9b1c6eb68f
H02	0	AGTAGCTGC	ATCTAGTACGTAGCTGAGTCAGACGTGTACTCTCGATCTGCAGCTCACTCATACGT	ATCCTAGTACGGTAGCTGGAGTTCAGACGTGTTAACTCTTCGATCTGGCAAAAAGCCCCCCTTCCCCCACTCAATTACGT	2017-08-06T21:53:42	@f0274ebf-9ccb-42f6-a5d9-6cb3863cffb8
H02	0	AGTAGCTGC	GAGTGAGCTGC	GGAAAAAAAAAGGGGGGGGGGTTGAGGCTTTTGCC	2017-08-06T21:15:54	@8cc9b570-2013-42b3-a124-b2c082232639
H02	0	AGTAGCTGC	AGTC	AAAAAAGTTTTTTC	2017-08-06T22:27:38	@45c424f2-4656-4fb0-a70c-55a1e3f7b662
H02	0	AGTAGCTGC	ATCAGACGTGTGCTCTCGATCTGCGCACTCTCAGTACAC	ATTCAGACGTGTGCTCTTCGATCTGGCGCACCCCCCTTTCTCAGTACAC	2017-08-06T21:23:53	@958ac999-49d4-4698-95c2-add752212a43
H02	0	AGTAGCTGC	TACGCGACACGAGATCTACACATCACGTACACTCTCACGACGCTCTCGATCTACGTACGCACAGAGTACTGC	TACGGCGACCACCGAGATCTACACATTCACGTACACTCTTTTTCCACGACGCTCTTCCGATCTACGTACCGCACAGGAAGGGTACCTTTTTTGCC	2017-08-06T21:31:26	@6db93f14-f2f3-435a-a444-b045bf88d64f
H02	0	AGTAGCTGC	AGTAGAGAC	AAAAAAAAAAAAAAAAGGTTTAGAGACCCC	2017-08-06T22:29:51	@54b86276-fde6-498f-94d9-83410b05d5b8
H02	0	AGTAGCTGC	GT	GT	2017-08-06T22:00:09	@83fc6c62-cc5b-4ff7-8e7f-596d8192af63
H02	0	AGTAGCTGC	GCTCAGTACGT	GCCTCAGTACGT	2017-08-06T21:16:22	@eee2b25f-8759-4b83-9db9-d3163621a736
H02	0	AGTAGCTGC	CGACACGAGATCTACACATCACGTACACTCTCTACGACGCGCTCGATCGCTGCTGAGCTCA	CGACCACCGAGATCTACACATTCACGTACACTCTTTCCCTACGACGCGCTTCGATCGCTGCTGAAAAGGGGGGGGGGGCTTTCA	2017-08-06T21:46:03	@cb669a86-fa5a-49f4-a4b0-81c6aa358bcf
H02	0	AGTAGCTGC	AGTAGAGAGTAGC	AGTTAAGAAGGAGTTAGCC	2017-08-06T22:12:41	@fc2efc2c-b349-4895-8db7-060483832b6c
H02	0	AGTAGCTGC	AGTAGACT	AAAAGGGGTTTAGAACTT	2017-08-06T21:33:01	@75a6dd2c-f6f2-497b-bc40-64fa696c21c3
H02	0	AGTAGCTGC	AGTGCTGAGTGAGC	AAAAAAAAAGGGGGGGTGCTTGAGGTTTTTTTTGGAGCC	2017-08-06T21:19:49	@0618950e-2875-430f-95a0-aa0d3149c54c
H02	0	AGTAGCTGC	AGAGTGCTGCTG	AAAAAAAAAAGGGGGAGGTTGGCTTTTGGCTG	2017-08-06T21:42:02	@8f1208fd-bf51-48c2-83a8-839e4fc8b228
H02	0	AGTAGCTGC	AGCTC	AAAAAAAAAAAAAAAGGGGGCTTC	2017-08-06T21:24:57	@eb8964b9-3057-43cd-a3f5-4dbbb8c77a6d
H02	0	AGTAGCTGC	GAGCTGC	GGGAAAAAGGGGCCTTTTTTGGCC	2017-08-06T21:19:46	@fcffbb29-5861-49f9-825a-d591f5494a39
H02	0	AGTAGCTGC	GTAGAGCGC	GGGGGGGGTAAAAGAGGGCGC	2017-08-06T21:29:51	@1d0db915-9829-43a6-9225-30aeab7c8a79
H02	1	AGTAGCTGC	AGTAGCTGC	AGGGGGGTTAAAAAAAAAGGGGCTTTTTTGCC	2017-08-06T21:16:26	@2298961e-5be2-4721-b758-dd003cc0e7d4
H02	0	AGTAGCTGC	GAGTACTGC	GAAAAAAAGGGGGGGGGGTAACTTTGCC	2017-08-06T21:55:49	@2184559d-2672-4c20-a8c2-ad6d3e6419a6
H02	0	AGTAGCTGC	AGTAGCTCG	AAAAAAGGGGGGGGGGGGTAAGGCCTTTCGG	2017-08-06T21:56:22	@ad375511-9488-4ab2-8d57-da4214c17dd5
H02	0	AGTAGCTGC	CGAGTAGCTCG	CGAAAGGGGTTAAAAAAAAGGGGCCTCG	2017-08-06T22:34:27	@9415a039-c9f3-40f5-bb19-bce8724c84e7
H02	0	AGTAGCTGC	AGAGAGC	AAAAAGAGGGGGGGGGGGAGGCC	2017-08-06T22:18:50	@75e377df-8914-4a36-a74a-7f85412aa0f6
H02	0	AGTAGCTGC	CACGAGATCTACACATCACGTACACTCTCTACGACGCTCTCGATCTACATGCACACGAGAGAGAGCTGAGC	CCACCGAGATCTACACATTCACGTACACTCTTTCCCTACGACGCTCTTCCGATCTACATGCACAACGAGAGAAAAAGGGGGGGGGGGGGGGGGGGAGGGGGGGCTTGAGGGC	2017-08-06T21:40:58	@9ae8995c-9e21-4c3e-8788-c3116a60533c
H02	0	AGTAGCTGC	GAGCTGC	GGGAAAAGGGCCTTTGCC	2017-08-06T22:04:44	@9c99764d-d2d1-4f45-bc38-49990802d8a1
H02	0	AGTAGCTGC	GTGC	GGGTGCC	2017-08-06T22:01:55	@1a4b5080-9219-4256-bb4d-4af4c8c10b1b
H02	0	AGTAGCTGC	AGAGCTGC	AAAGGGGGGGGGGGGGGGGGAGGCCTTTGCC	2017-08-06T21:59:19	@cfa8448f-3ce4-43aa-8d8d-f0c369da901d
H02	0	AGTAGCTGC	CGCGTGACTGTCAGACGTATGCTCTCTCGATCTGCTACTCTCGAGTACGT	CGCGTGACTGGGTTCAGACGTATGCTCTCTTCCGATCCTGGCCCCCCTTTTACCCTTTCTCGAGTACGT	2017-08-06T21:11:06	@cb38f42a-c9e6-4962-8f6a-55f23a4dc6ee
H02	0	AGTAGCTGC	AGAGAGTC	AGAAAAAAGGGGGGGGGGGAGGGGTTTCCC	2017-08-06T21:43:43	@643d2dc3-2ebd-44d7-a8ed-e44c20f682b7
H02	0	AGTAGCTGC	AGAGCTA	AAGGGGAGGGGCCTA	2017-08-06T21:09:59	@1d707757-f622-4cdd-9d8a-95acdd033190
H02	0	AGTAGCTGC	AGTCAGACATGTGCTCTCGATCGCAGCTACACTCAGTACGT	AAGTTCAGACATTGTGCTCTTCCGATCGGCCCCAGCCTTTTTTACCACTCAGTACGT	2017-08-06T22:34:32	@2f8b8692-88fd-4282-9815-bb17c4c54f63
H02	0	AGTAGCTGC	AGAGTAGTC	AAAAAAAGAGGTAAAGGGTTTCCC	2017-08-06T22:19:19	@c3c140c8-17f0-49d5-bf59-d0718dd081c0
H02	0	AGTAGCTGC	AGAGAGAGAGTAGCTGC	AGAGAGAAAGAAAAGGGGGGGGTTTAAAAAAAAAGGGGCTTGCC	2017-08-06T22:15:51	@1251c179-b1cb-413b-a01a-1b5117914ab0
H02	0	AGTAGCTGC	GTAGCTGC	GGGGGGGTAAAAAAAGCCTTGCC	2017-08-06T21:29:54	@57aeccb9-b813-448f-9d92-472e775e93fc
H02	0	AGTAGCTGC	AGTAGCTGCA	AAAGGGGGGGGGGTTAAAGGGGCTGGCA	2017-08-06T22:17:00	@181f9dcc-8b91-4bfe-85d1-1dbc85cdd309
H02	0	AGTAGCTGC	AGTACTGC	AAAGGGGGGGGGGGGGGGGTTAAACCCTTTGGCC	2017-08-06T21:05:17	@7a37f671-62c8-432f-bb12-0fa9c59eae5f
H02	0	AGTAGCTGC	GAGAGAGC	GAAGAAAAGAGGGGGGGGGGGGC	2017-08-06T22:24:39	@50976718-3de6-4fbe-9e74-19719f1338d5
H02	0	AGTAGCTGC	GTGCTC	GGGTGGGGCCTTTCC	2017-08-06T21:31:17	@87fd553f-37ee-452f-9287-a047657068ba
H02	0	AGTAGCTGC	AGTATGC	AAGGGGTATTTTTTGGGCC	2017-08-06T21:45:45	@dd65b787-e66d-465a-8354-bd9e52f34ef0
H02	0	AGTAGCTGC	TC	TC	2017-08-06T21:40:06	@8b22501d-f36b-4f72-a166-71d7683e1d93
H02	0	AGTAGCTGC	GTAGCT	GGGTTTAAGGGCCT	2017-08-06T22:19:06	@836c8c26-86d0-414d-af22-3745877f84f6
H02	1	AGTAGCTGC	AGTAGCTGC	AAGGGGGGGGGGGGGTAAGGGGGGGCTTTTTTTTGGGGC	2017-08-06T21:06:38	@45850a21-8164-4305-bf96-325f7992e291
H02	0	AGTAGCTGC	AGTAGTGC	AAAGGGGGGGGGGTTTTAAGTGCC	2017-08-06T21:17:42	@b1e76baa-5af9-4afa-9978-1596723a4e44
H02	0	AGTAGCTGC	AGAGCTGC	AAAAAAAAAGGGGAAAAGGGGGCCTGC	2017-08-06T21:27:41	@a97ce73f-3163-40ec-816d-b35f667ee4d5
H02	0	AGTAGCTGC			2017-08-06T21:37:45	@06baa05f-20a1-4a18-99d6-a864864654f2
H02	0	AGTAGCTGC	TACGCGCGATCACATCTACACTCTCTACACGACGCTCTCAGTCTCAGAGAGTAGCTC	TACGGCCGCCCCGGATCCACATTCCTACACTCTTTTCCTACACGACGCTCTTCCAGTCTTCAGAGGAAAGGTAAGGGGGGCCTCC	2017-08-06T21:40:00	@6ca9ddb7-f61d-4109-98d7-92de3a6e8743
H02	0	AGTAGCTGC	GAGTAGAGACGATCAGCGCGTCGACTCAGTCGTGCGCTGATCTGTATGCGTCTGCTGATGCGCAGACAGTACAGTGACTACAGC	GGAAGGGGGGGGTTAAAGGAGACGGATCAGGCGCGTCGGACTCAGTCCGTGCGCTGGATCTGTATGCCGTCTGCTTGGATGGGGCGGCAGACCAGTACAGTTGACTACAGGC	2017-08-06T22:21:48	@38af2827-4590-40ef-825c-97a40f8db642
H02	0	AGTAGCTGC	TCGACGTGTACTCTCGATCACAGACTCTCTCAGTACGT	TTCGGAACGTGGTAACTCTTCGATCACAGACTTTTTTTTTTCTTCTCAGTACGT	2017-08-06T21:26:46	@076cbffc-549a-4bb1-8b1c-2efb7129be62
H02	0	AGTAGCTGC	CGACACGATCTACATCGTACACTCTCTACGTGCTCTCGATCTGCATGCTGAGTGC	CGACCACCGGGATCTACATTCGTACACTCTTTCCCTACGTGCTCTTCGATCCTGCATTGCTGAGGGGGTTGGGGCCC	2017-08-06T21:09:34	@30e2882e-b25f-4512-9090-92f53541487e
H02	0	AGTAGCTGC	AGTGCGC	AAAAAAAGGGGTGGGGCCGGCC	2017-08-06T22:14:18	@649fdae7-670b-42b9-a34a-825e911c7814
H02	0	AGTAGCTGC	ACTCAGTCACGTGCTAGATCTCGCTATGCATGTCTGCTGAGATGAGCGACAGCAGAGCACAGACATCTACT	ACTCAGTCACCCGTGCCCCTAGATCTCGGCTATGCCATGTTCTGCTTGGAGATGAGGGGCGACAGGCAGAGGCCACAGACATTCCCTAAAACT	2017-08-06T22:03:39	@bf4a4cd0-823a-4477-8707-658902582e06
H02	0	AGTAGCTGC	AGAGAGTAGCTGC	AGAAAGAGGGGTTAGGCTTTTTTGGGGGCC	2017-08-06T21:13:53	@53e412e0-f595-4dc6-8f93-88d9e9910221
H02	0	AGTAGCTGC	TGC	TTGGGC	2017-08-06T21:30:17	@5070d137-0537-46ea-bf39-4797ee71d114
H02	0	AGTAGCTGC	AGAGAGCT	AAAAAAAAAAAAGGGGAGGGAAAAGGGGCCT	2017-08-06T22:31:35	@45332e7e-76f5-405e-b42e-bb733d3b0e2a
H02	0	AGTAGCTGC	AGATAGCTC	AAAAAAGGAATTAAGGGGCCTTTTTCC	2017-08-06T22:18:49	@ded6cf2d-55e7-43c7-a5ad-191df5e2e5be
H02	1	AGTAGCTGC	AGTAGCTGC	AAAAAAGGGGGGGGGGTTAAAAGCCTTTTTTTTGGGCC	2017-08-06T21:14:11	@d23aad7f-bb67-4e7a-bf55-084584a9a732
H02	0	AGTAGCTGC	AGAGACTG	AAAAAGGGAAGGACTGGG	2017-08-06T21:07:10	@aa077faa-99a5-4eb7-87a2-39b447ff482b
H02	0	AGTAGCTGC	AGAGTAGAGC	AAAAGAGGGGTAAGAAGGCCC	2017-08-06T21:53:54	@0fcb76db-7e03-4441-98fa-cdc7ae90f3ab
H02	0	AGTAGCTGC	GAGAGTGCTA	GAAAAAAAAAAAAAAAGGGGGGAGGTTGGGGCCTA	2017-08-06T21:34:52	@43d8ef58-ec1a-4656-b9b6-f757580cbc5c
H02	0	AGTAGCTGC	CTACGTCATCGTGTATGTGCATCTCTACGTGCTCGATCAGTGATCGTCTGTCTGTAGTATACATGATACAGCGACACAGATCTACATCATGCACTCTCTACACGCTCTCGATCTGCATACTGAGTAGCGC	CCTACGTTCCAATTCGGGTGTTTATGGGTGCATCTCTACGTGGGCTCGATTCCAGGTGATCCGTCTGTTTCTGTTAGGGTATTACAATGATACAGCGACCACCAGGATCTACATTCATGCACTCTTTCCCTACACGCTCTTCGATCTGCATTACTGAAGGTTAAGGGGCCGC	2017-08-06T22:58:13	@3984b603-3f54-4afe-964c-ba0580fbc1f0
H02	0	AGTAGCTGC	AGTAGTGC	AAAAAAAGGGGGGGGGGGGGGTAAAGTTTGGGGCC	2017-08-06T22:52:06	@e5b77ca0-3951-4aa5-acd6-33277d0d48ad
H02	0	AGTAGCTGC	AGTGTGCTGC	AAAGGGGGGGGGGGGGTGTGGCTTTTTTTGGGC	2017-08-06T22:35:20	@673545d4-c4a2-4748-96b4-abd660ffe2e4
H02	0	AGTAGCTGC	AGTGCGCTGC	AAAAAAAAAAAAGGGGGGGGGGGGTTGGGGCGCTTTTTGGGGGGGCC	2017-08-06T23:09:43	@f08a3bf0-bbb8-4168-b72d-70542673b867
H02	0	AGTAGCTGC	AGTAGCTC	AAAAAAAAGGGGTAAAGGCCTC	2017-08-06T22:59:19	@ede0cea8-66fc-44ae-b8c0-b4e2e6880588
H02	0	AGTAGCTGC	AGTGC	AAGGGGGGGGGGGTTTGCC	2017-08-06T23:17:13	@b4239a79-7949-4adf-8c15-2bfcc2694697
H02	0	AGTAGCTGC	TAGTGCTGATATGCAGCAGTACGCGACGCGAGATCGCATCACGTACTCTCTACACGACGCTCTCGATCTGTACTGTGAGAGTATC	TAGTGCTGATATTGCAGCCAAGTACGGCGACCGCGAGATCGCATTCACGTACCTCTTTTCCCTACACGACGCTCTTCCGATCTGTACTGTGAGGAAAGGGGGGGGGGGGGGTTAATTTTCCC	2017-08-06T23:09:27	@7b5653ba-c2e3-4c00-9600-aecd7e7fb17a
H02	0	AGTAGCTGC	GCAGCTACGAGATCTAGTACGTGACACAGTCAGACGTGTGCTCTCGATCTGCAGAGTGCTCTACTCAGTACGT	GCAGCCTTACGAGATCTAGTACCGTGACACAGGTTCAGACGTGTGCTCTTCCGATCTGGCCAAAGGGAGTTTTTTTTTGCCTCTTTACTCAGTACGT	2017-08-06T23:25:17	@0236615b-5262-4ca9-8661-03e7c8dcaa7f
H02	0	AGTAGCTGC	GATCAGCATATGCTCTCGATCTGCTCTCGTAT	GATTCAGGCATTATGCTCTTCCGATCTTGGCCCCTTTTCTCGGTAAAT	2017-08-06T23:13:50	@4e1ddbda-7372-4654-a9ca-59e6e5006cb0
H02	0	AGTAGCTGC	AGAGTGCTCA	AAAAAGGGAGGTTGCTTTTCA	2017-08-06T23:26:33	@9076ac69-fc56-4f00-b45b-56c634a67e18
H02	0	AGTAGCTGC	AGAGATC	AGGGGGGGGGGAAAAGAATCCC	2017-08-06T23:24:23	@a39150d0-7365-4a49-81e8-84e979cb447f
H02	0	AGTAGCTGC	TCAGACATGCTCTCAGTCTGCAGCTACTCTCAGTACGT	TTCAGACATTGCTCTTCCAGTCTGGCAAAAGGCCCTTTACCCCCCCCCCCCTTTTCTCAGTACGT	2017-08-06T23:00:01	@625e8b28-14f4-41ac-a1aa-e744deef408d
H02	0	AGTAGCTGC	AGAGTAGCTGC	AGGGAGTAAAAGGGGCCCTTTTGC	2017-08-06T23:02:53	@1b360258-9073-4716-98bc-a6ed712377e4
H02	0	AGTAGCTGC	AGTAGTC	AAAAAAAAGGGGGGGGGGGGGTAAGGTTCC	2017-08-06T22:46:36	@f392a51a-14d5-4c06-854f-12922b4bdd14
H02	0	AGTAGCTGC	AGAGAGAGTGAGAC	AAAAAAAAAAAGGGGAGGAGGAAGGTTTTGGAGACCCC	2017-08-06T23:15:57	@7ae071fc-3de6-4cf6-9317-7e1b5ca9b32c
H02	0	AGTAGCTGC	TCAGACGTATGCTCTCGATCTGCAGCTCGTCAGTACGT	TTCCAGACGGTATTGCTCTTCCGATCTGGCCCCAAAGCCTTTTCGTCAGTACGT	2017-08-06T22:48:12	@5fe28689-b2d8-4556-8a34-8564d7006431
H02	0	AGTAGCTGC	AGTGAGAGAGCTCA	AAAAAAAAAAAGTTGAAAGAAGAGGCCCTCA	2017-08-06T23:34:00	@f912cd6e-8aab-4b1a-8907-06d072147b39
H02	0	AGTAGCTGC	AGTGCAGTGC	AGTGCAAGGGGTGGCCCC	2017-08-06T22:48:18	@3ce7ff40-c4af-4209-bbc8-020b85ec1a41
H02	0	AGTAGCTGC	AGAGTAGCTGC	AAAGGGGGAGGGTAAAAAAAAAAGGGGCTTTGCC	2017-08-06T23:02:34	@941cd067-d0d8-42fa-837b-902815a4f1c6
H02	0	AGTAGCTGC	GAGCTC	GGGGGGGGAGGGCCTCC	2017-08-06T23:02:29	@932ee65d-6faa-4903-bf0b-38bdecb16cdf
H02	0	AGTAGCTGC	AGTAGC	AAAAAAAGGGGGGGGGGGGGGGTAAAGGGGGGCC	2017-08-06T23:28:03	@8a088ae3-1baa-4f53-be4d-f39b55de90fc
H02	0	AGTAGCTGC	AGAGAGAGCTC	AAAGAGGGGGGGGGGGGGGAAGAGGGCCTCCC	2017-08-06T23:30:41	@2c194b66-fd68-4200-9ba8-b397441911ce
H02	0	AGTAGCTGC	AGTAGC	AGGGGGTTAGGGCC	2017-08-06T22:45:02	@739c37c6-1ca1-43bb-a09f-71f26b7b398c
H02	0	AGTAGCTGC	CAGAGCGCATGCGAGATCTCTCTGTGACTGAGATCAGACGTGTGCTCTCGATCTGAGCATCTCAGTACGT	CAGAGGCGGCATGCGAGATCTCTTCTGTTGACTGGAGATTCAGACGTGTGCTCTTCCGATCTGGAAAGGCCCCAAATTTTTTTTCTCAGTACGT	2017-08-06T23:25:55	@c69e95b8-2f03-43bb-be7c-8bdef1def402
H02	0	AGTAGCTGC	AGTGCTCTC	AGTGGGGCCTCTC	2017-08-06T22:43:32	@41b33e70-f899-4a00-8e81-b216576faae8
H02	0	AGTAGCTGC	AGAGTGAGCTC	AGAAGGGGGGGTGAAAGGCTC	2017-08-06T22:36:48	@afd4a417-df5e-4679-846e-6d39918f7894
H02	0	AGTAGCTGC	AGCTGTAGC	AAAGGGGGGGGGGGGGGCTTTTGTAGC	2017-08-06T22:50:07	@75f46b80-a213-4037-bf7f-dc4874010c4c
H02	0	AGTAGCTGC	AGAGTAGC	AAAGGAGGGTAGCCC	2017-08-06T22:50:18	@2da288ff-0201-4111-a9eb-632321d5ccb7
H02	0	AGTAGCTGC	TCTAGTGCAGTGACTGATCAGACATGTGCTCTCGATCTGCACTCAGTACAT	TCTAGTGCAGTGACTGGGATTCCAGACATGTGCTCTTCCGATCTGGGGCAACCCCCCCCCCCCTTTTTTCCCAGTACAT	2017-08-06T23:01:34	@29e631c1-a295-46a0-aa8c-8a18ff016168
H02	0	AGTAGCTGC	AGTAGAGC	AGGGGTTAGAGGCC	2017-08-06T22:39:18	@8f363b95-be06-4dba-af90-58cb65a8cf13
H02	0	AGTAGCTGC	AGAGTGCTGAGC	AGAAGGGGGGGTTGGCCTTTTTTTTTGGGAGGCC	2017-08-06T22:44:36	@301b3979-5e9d-4e40-9045-31c0a8f658c6
H02	0	AGTAGCTGC	AGTAGAT	AAGGGGTAGGGAAT	2017-08-06T22:52:43	@2b755781-2ba7-470e-95af-dbcf16f26a95
H02	0	AGTAGCTGC	GAGCACGCACACGAGATCTAGTACGTGACTGTGACTAGACGTATATACTCGATCTGCAGCTACTCTCAGTACGT	GAGCAACGCCACACGAGATCTAGTACGGTGACTGGTGACTAGACGTATTATAACTTCCGATCTGCAGCCCCCCTTTACCCCCCTTTTCTCAGTACGT	2017-08-06T22:39:58	@f2a37253-02bd-4080-a3c2-2f4092e706f0
H02	1	AGTAGCTGC	AGTAGCTGC	AAAAAGGGGTAAAGGGGCCTTTTGCCC	2017-08-06T23:32:52	@fd999bad-24e6-4000-a267-eb65b8390f54
H02	0	AGTAGCTGC	AGTGC	AAAAAAAAAAGGGGGGGGGGGGGGGTTGGGGGCC	2017-08-06T23:13:56	@ffd1266e-91f5-4fe3-8cf0-00afabd29e69
H02	0	AGTAGCTGC	GTAGCT	GGGTTAAAAGGCTT	2017-08-06T22:43:25	@4b502d72-2888-4144-96a7-4cd3b58cbc81
H02	0	AGTAGCTGC	AGAGTAGCTGC	AAAGGGGGGAGGGTTAAAGGGCCTTTTTTTGGCC	2017-08-06T23:25:22	@221b2b0b-5e2f-4bb1-844c-f768b2410087
H02	0	AGTAGCTGC	CGTAGTCAGACATGCTCTCGATCTGCAGATACACTACACTCTCGTACGT	CGTAGTTCAGACATTGGCCTCTTCCGATCTGGCCCAAAAGAAATTTTACACTTTTACACTTTCTCGGTACGT	2017-08-06T22:58:40	@fb1a4671-cb48-45a7-81b9-5dd4499d5fc6
H02	0	AGTAGCTGC	AGAGTAGC	AAAAAGAGGGTAAAGGGCCCC	2017-08-06T23:27:20	@80d3494e-11f4-40c3-9ded-1f9130683b57
H02	0	AGTAGCTGC	GTACTGC	GGGGGGGGTTTAAAACTGC	2017-08-06T22:35:16	@56a92261-6e26-4c87-b8c0-7b809e774996
H02	0	AGTAGCTGC	CGAGAGTAGCTGC	CGAGAAAGGGGGGGGTAAAAGCCTTTTTTTTGGGGCC	2017-08-06T23:20:14	@0ac1ea40-550b-44df-80f5-f1d32e985f77
H02	0	AGTAGCTGC	AGAGAGTAGAGTGC	AGAAAAGAGGGGTTTAAAGGGGAGGTTGGGGCC	2017-08-06T22:49:36	@e7c48f53-a910-4f62-98ce-9956fd67c895
H02	0	AGTAGCTGC	GAGTAGCTC	GAAAGGGGGGGGTTAAGCTC	2017-08-06T22:49:24	@96041814-04fb-43a5-9436-86e9ad51c974
H02	0	AGTAGCTGC	T	T	2017-08-06T22:38:55	@3934e6ea-d7b5-4c21-b7b6-34d9cf9a5d74
H02	0	AGTAGCTGC	AGTAGCTCA	AAAAAGTAAGGGCCTCA	2017-08-06T22:54:11	@6883837a-3759-4462-8384-f76cd676d825
H02	0	AGTAGCTGC	AGTGC	AAAAAAGGGGGGGGGGGGGGGTTGGGGGGCC	2017-08-06T23:02:43	@d12b9bc7-3742-4a72-be98-b5d275248fc7
H02	0	AGTAGCTGC	CGACACGAGATCTACACATCACTACACTCTCTACACGCTCTCGATCTACGTATACTGTAGAGAGTGCTCA	CGACCACCGAGATCTACACATTCACCTACACTCTTTCCCTACACGCTCTTCCGATCTACGTATTACTGTAAGGAAGAAGGGGGGGGGGGGGGGGGGGGGGGGTTGGGGGCTTTTCA	2017-08-06T23:11:54	@02bb90f6-cf2c-4609-b67b-a41a41ae163b
H02	1	AGTAGCTGC	AGTAGCTGC	AAAAAAAAGGGGGGGGGGGGGTTAAGCCTTTGGGCCC	2017-08-06T23:29:21	@59e1e8fc-0673-4dec-bcf1-a50c4b0267d4
H02	0	AGTAGCTGC	GAGAGCGCGCATGC	GAAAAAAAAGGGAAGCGCGCATTTTGCC	2017-08-06T23:11:27	@20c892f3-095c-4913-af1a-edcb1bd53cef
H02	0	AGTAGCTGC	AGAGTAGC	AGAAAAAAAGGGGGGGGGGGGTTAAAAAAAAAGGGGC	2017-08-06T23:07:08	@bcb8705a-1b84-4b36-9e72-98343dd53ab5
H02	0	AGTAGCTGC	ATCTAGTACGTGACTGATCAGCAGTATGTGCTCTCGATCGCTACTGCTCTCTCAGTACGT	ATCCTAGTACCGTGACTGGAATTCCAGGCAGTATGTGCTCTTCCGATCGCTTAAAAAACCCCTTTTTGCCCCCCCCTCTTTTTTCTCAGTACGT	2017-08-06T23:03:00	@f8710099-099c-448a-8d5a-e60059330fd4
H02	0	AGTAGCTGC	AGTCTAGC	AAAAGGGGGGGGGGTTCCTTAGGGGC	2017-08-06T22:51:13	@07e71d18-a8d3-4a4a-be89-558282613f46
H02	0	AGTAGCTGC	TCATCATGTCTGCACTCGCTCTATATCTCAGCGAGCAGCATACGATCTAGTACAGTGACTGAGTCAGACGTGTGCTCTCGATCTGCAGCTACTCTCAGTACGT	TTCAATTTCCATTTGTCTGCCCACCCCTCGCTCTATATCTTCAAAGCGAAGGCAGCATACGAATCTAGTACAGTGACTGGAGGTTCAGACGTGTGCTCTTCGATCTGGCAAAAAGGCCCCTTTTTACCCCCCTTTTCTCCAGTACGT	2017-08-06T22:43:19	@28952058-7f49-4b8c-b33a-5f8a4c7c417b
H02	0	AGTAGCTGC	AGTAGCT	AAAGGGGGGGGGGGTTTAAGCCT	2017-08-06T23:00:53	@051ba2f0-ca42-48d7-826d-5aa34aa997e5
H02	0	AGTAGCTGC	TCAGACGTATATCTCGATCTGAGCTACTCTCAGTACGT	TTCAGACGTATATCTTCCGATCTGGGAAGGCTTTTTTTACCCCTTTTCTCAGTACGT	2017-08-07T00:15:56	@1fb123f2-44b4-4c65-bbc1-80a89ed8a6b0
H02	0	AGTAGCTGC	ATCTATACGAGCTGACTGAGTCAGACGTGTGCTCTCGATCTATCAGTACGTGTCGAGAGCGTCGTGTGAGAGAGTGTGTGATGTGATCTCGTGTCATACGTATCTGCATCTATCTCAC	ATCTAATTACGAGGCTGACTGGAGTTCAGACGTGTGCTCTTCCCGATCTATTTCAGTACGTGTCCGGAAGGAAGCGTCGTGTGAAAGGAAAAGAGTGTGGTGAATGTGGATCTCGGTGGTCATACGTATCTGCATTCCTATCTTTCAAC	2017-08-07T00:24:35	@8920ae50-dbf9-45c4-ba31-2f7447624a68
H02	0	AGTAGCTGC	AGAGTCTGC	AAAAGAGGGGGTTCTTTTGCC	2017-08-06T23:49:57	@4294f77b-314e-41c8-b7d6-97103bcabb23
H02	0	AGTAGCTGC	ATCTAGTACGTGACTGATCAGACGTGTGCTCATCGATCTGAGCTACTCTCGTACGTAGATC	ATCTAGTACGGTGACTGAATTTCAGACGTGTGCTCATTCCGATCTGGAAGGCCCCCTTTTTTTTAACCCCCCTTTTTTCTCGGTACGTAGATC	2017-08-06T23:53:52	@acb0054f-6cc9-4767-88ea-12a80ce9f783
H02	0	AGTAGCTGC	TGC	TTGCC	2017-08-06T23:56:16	@630e6d66-3091-44ae-b5de-9318f077e74f
H02	0	AGTAGCTGC	GTGTGACG	GGGGGGGGGGTGGGGTGACG	2017-08-07T00:22:29	@def4bdf6-ea6e-4ea5-ad46-ac3e23e84298
H02	0	AGTAGCTGC	CGAGACGCGCACGAGATCTATACGTGACTGAGTCAGACATGTAGCTCTCGTCAGCTGCTCTCAGTACGT	CGAAGACGGCGCCACGAGATCTATTACCGTGACTGGAGTTCAGACATTGGTAGCTCTTCCGTTCAGCCCCTTTTTGCCTTTTCTCCAGTACGT	2017-08-06T23:51:44	@cc611334-fc5f-49a2-b758-0d34f140af6b
H02	0	AGTAGCTGC	AGAGTCTCA	AAAAAAGAGTTCTCA	2017-08-06T23:54:34	@6e5bc9cb-32d8-44bb-9e9d-b1c70cf2804a
H02	0	AGTAGCTGC	AGTGAGTAGATG	AAAGGGGTGAGTAGAATG	2017-08-06T23:42:43	@49624c9d-d0e3-4ad7-a34c-b691ece3ed7b
H02	0	AGTAGCTGC	ACAGCTCTGCGTG	AAAACAGCCCCCTTTCTGCGTG	2017-08-06T23:55:45	@2392d41f-b841-41ca-9c45-731ed60e9d21
H02	0	AGTAGCTGC	AGTAC	AGGGTACCCC	2017-08-06T23:39:03	@6d9b343b-e6fb-4c04-b3b7-393920746bf4
H02	0	AGTAGCTGC	AGAGTAGCTG	AGAGGGTAAAAAAGGGCTG	2017-08-07T00:33:04	@71ae1cd4-e976-4c38-a8ea-ff984de99a45
H02	0	AGTAGCTGC	AGTAGCTAGC	AAAAAAAGGGGGGGGGGTAGGGGCCTTTTTTAGCC	2017-08-07T00:01:05	@7e55108f-4826-4733-b354-940de4b0cbe1
H02	0	AGTAGCTGC	GCACT	GGGGGGGGGCAACCT	2017-08-06T23:36:07	@99f9ccaa-ce48-4369-9d6b-90ba41e7e218
H02	0	AGTAGCTGC	GT	GT	2017-08-07T00:08:53	@8798f0a2-7759-4aae-a318-f58c11dd4001
H02	0	AGTAGCTGC	AGAGTGAGC	AAAAGAGGGGGTTGGGGAGGCC	2017-08-07T00:07:43	@a47eeb84-b0c9-418b-a53f-1f1ac8eb9c0f
H02	0	AGTAGCTGC	AGATCAGTC	AAAAAAGATTCAAGGGTTTTTTTTTTCC	2017-08-07T00:30:32	@2602834a-5d85-4dc5-999a-bd66fac01c4f
H02	0	AGTAGCTGC	GTAGCTGCT	GGGTAAAAGGCCTTGCT	2017-08-07T00:13:44	@177b98df-2d87-461a-8b27-a7ed3a242d44
H02	0	AGTAGCTGC	CTGAGTCAGACGTGTGCTCTCGATCTGCTATCAGCTCTCGT	CTGGAGGTTCAGACGTGTGCTCTTCCGATCTGCTTATTTCAGCCCCCCCCCCCCCTTTTTTCTCGGT	2017-08-06T23:50:43	@1b806f70-cc0d-4525-a0e6-00d9dcd424bf
H02	0	AGTAGCTGC	AGAGTGTACGCG	AAAAAGGGGAAGTGTACGCG	2017-08-06T23:56:49	@257a3eba-edf7-4e20-9e45-f182ef22802e
H02	0	AGTAGCTGC	GTAGACT	GGTTTTAAAAAGAACT	2017-08-07T00:01:42	@30e998af-ce8c-49a1-b50a-b57825403366
H02	0	AGTAGCTGC	GAC	GGGGGGAAAAAAAAAACC	2017-08-06T23:39:51	@c7f7fe7d-ef22-4cd3-8195-956c47be0101
H02	0	AGTAGCTGC	TAGTGATG	TAAAGGTTTTTTGGGAATTTG	2017-08-07T00:11:23	@baf5c1da-002e-4e4a-9dd4-d5a89840e443
H02	0	AGTAGCTGC	GAGTGCT	GGAAAGGGGGGGGGGTTGGGCCT	2017-08-06T23:40:30	@da12bfe9-2178-4965-8da6-59579410df49
H02	1	AGTAGCTGC	AGTAGCTGC	AAAAAAAAAAAAAGGGGGGGTTAAAGGGGCCTTTGGCC	2017-08-06T23:52:52	@545e5aa3-1a41-42fb-a898-f80a9454ec09
H02	0	AGTAGCTGC	AGAGTATGC	AAGGGGAGTAAAAAATTTTGCCC	2017-08-07T00:12:49	@2abc8e90-9562-48a6-8948-e444dea61409
H02	0	AGTAGCTGC	TGACTGAGTCAGACGTATGCTCTCGATCAGCAGCTACTCTCAGTACGT	TGACTGGAGTTCAGACGTATTGCTCTTCGATCAGGCCCCAAAGCCCCTTTACCCCCTTTCTCAGTACGT	2017-08-06T23:47:25	@ca454bf1-bbab-470b-b074-f9852416b7d6
H02	0	AGTAGCTGC	GTCGTGTGTACTCTGATCTGAGCTACACTCGTACGTAGATCGA	GTTCGGTGTGTACTCTTGATCTGGAGCCCCTAACCCCCCCCCACTTTTCCGTACGTAGATCCCGGA	2017-08-06T23:52:14	@065fe16b-1f75-4bfa-906c-5fa29c9d4f11
H02	0	AGTAGCTGC	AGAGTGTGC	AAAGGGGAGTGTTTGCC	2017-08-07T00:34:51	@cb372806-85f0-4ca1-b3dd-a01c13101b6e
H02	0	AGTAGCTGC	AGAGTCAGACGCTAGC	AAAAAAAAAAAAAAAAAAAAGGGGGGGGAGTTTCCAAGGACGCTTTAGGGGCC	2017-08-06T23:42:02	@e08c7418-11a0-4639-8e7f-4ba170572bbf
H02	0	AGTAGCTGC	AGAGAGTAGACTC	AGAAAGGAGGGTTAGACCTTTTC	2017-08-06T23:49:28	@fee23bf8-2e20-4d3a-bf54-26f037e1d1e5
H02	0	AGTAGCTGC	GAGTCAGACGTGTGCTCTCGATCTGCAGCTACTCAGTACGT	GAGTTCAGACGTGTGCTCTTCCGATCTGGCAAGCCTTTTAACCCCCTCAGTACGT	2017-08-06T23:51:42	@fd9b1c9e-09f0-4fa6-8334-ddc983cf6ab3
H02	0	AGTAGCTGC	GTAGCGC	GGGTTTTAAAGGGGCCGCC	2017-08-07T00:12:03	@d08792b0-6060-4980-be15-4c307c9431ae
H02	0	AGTAGCTGC	CGCGCAGTCTAGATGCAGTGACTGAGTCAGACGTGTGCTCTCGATCTGCATCAGCTCTCAGTACGT	CGGCGCCCAGGGTCTAGATGCAGTGACTGGGAGTTCAGACGTGTGCTCTTCCCGATCTGGCCCCATCAGCCCCTCTCAGTACGT	2017-08-07T00:06:40	@5cc60ae1-c774-43fb-a398-63479e767446
H02	0	AGTAGCTGC	AGAGTAGCTGC	AAAGAGGGGTTTAGGCCCTGGGCC	2017-08-07T00:12:27	@5ed8089a-f3ae-47c6-b057-0b8761758240
H02	0	AGTAGCTGC	AGTACTAGC	AAAAAGGGGGGGGGGGTTAAAAAACTTTAGGGCC	2017-08-06T23:45:39	@c7385674-6f82-4b16-b6dd-725fec4e9f70
H02	0	AGTAGCTGC	AGTAGAGCTGC	AAAAAGGGTAAAGAGGCTTTTGCC	2017-08-07T00:23:42	@6e05a8e1-5bb0-474e-8f7a-fd2326dc7421
H02	0	AGTAGCTGC	AGAGAGTGC	AGAAAGGGGGGGGGGAAAAGTTTGCC	2017-08-06T23:50:03	@4cab7a95-fc27-464d-bef6-473b47f589a4
H02	0	AGTAGCTGC	AGAGAGAGTAGC	AGAAGAGAGGTAAAGGGCCCC	2017-08-07T00:05:33	@36d8b056-458a-4f58-8bcc-a9c7dc9f47f2
H02	0	AGTAGCTGC	GAGTGAT	GAGGTTGAAAAT	2017-08-07T00:06:09	@66792b3c-098b-4879-8787-f1a8bdfd4f9c
H02	0	AGTAGCTGC	AGAGAGTATCA	AAGAAAAAAGGGGAGGGGTTTTATCA	2017-08-07T00:24:44	@8284254e-b2e6-49bb-99cc-fabef359251a
H02	0	AGTAGCTGC	AGTAC	AAAAAAAAAAGGGGTTTTAC	2017-08-07T00:23:33	@19c85e35-9ca1-4ae7-85c3-677b41a71980
H02	0	AGTAGCTGC	AGAGCTGC	AGGGAAGGGGCTGGGCCCC	2017-08-07T00:00:25	@b6ea0547-4214-4cee-964a-9f00c3d17cb4
H02	0	AGTAGCTGC	AGAGAGAGCT	AGAAAGAGAGGCCT	2017-08-07T00:06:34	@c7423075-6dec-4d0c-8b2d-b0062e6bc0c0
H02	0	AGTAGCTGC	AGAGTAGCATGC	AAAAAAAAGGGGAGGGTTAGGGCATGGC	2017-08-06T23:58:34	@0e19d46a-b785-4a75-8698-6ad742fe5efa
H02	0	AGTAGCTGC	GTAGC	GGGTAAAAGGGGGGCC	2017-08-07T00:22:54	@8b5c031b-0da8-4255-acb6-ecac76bd751e
H02	0	AGTAGCTGC	AGAGTGAC	AGAGGTTTTTTTTTGACC	2017-08-06T23:44:14	@6fa02aed-fa6a-472a-910f-d8ffaf766ab9
H02	0	AGTAGCTGC	AGATAGAGCGAGAGC	AAAAGGGAAATTAGGAGGCGAGAGGCC	2017-08-07T00:00:31	@57196e68-e621-42cc-926e-5bb9ad649e73
H02	0	AGTAGCTGC	AGAGTGCTGC	AGAAAAAGGGGGGGGGGTTGGCCTTTTGGCCC	2017-08-06T23:56:53	@a6babada-e300-4939-be3b-49e47f455584
H02	0	AGTAGCTGC	CAGCGACGCAGATCACGCATCGTGCTCACTGCTCTCGATCACAGCTGAGTGATCAGCACACACGCTGACTCAGTCGCATGCAGATCTCGTATGCGTCT	CAGCGACCGCCCAGGATCACGCATTCGTGCCTCACCTGGGCCTCTTCCGATCACAGCCTGAGGTTGGATCAGGCACACACGCCTGAACTCCAGTCCGCCATGCAGATCTCGTATGCCGTCT	2017-08-07T00:08:38	@8e95ddbd-3149-4102-a8f5-1d4e85ad5292
H02	0	AGTAGCTGC	GAGTATC	GAAAAAAAGGGGTTATTTC	2017-08-07T00:06:44	@3d8f99a2-9f9e-403b-8135-5d9ecbe0f2de
H02	0	AGTAGCTGC	AGAGC	AAAAAAGGGGAAAGGGGCCC	2017-08-06T23:39:29	@73f2341b-8085-4ee9-b982-87b692e7a72d
H02	0	AGTAGCTGC	GTCAGAT	GGGGGGGGGGGGGTTTCCCAGAT	2017-08-06T23:49:37	@7c8e6035-74d6-4cff-b7b0-ddbe86c3c1c3
H02	0	AGTAGCTGC	GAGCTGC	GGGGGGGGAAGGGGCCTTTTTTTGCC	2017-08-07T00:13:18	@03c61594-e84e-41a9-a5ac-53e6de000a1a
H02	0	AGTAGCTGC	AGTAGCTC	AGGGGTAAGGGCCTTTTCC	2017-08-07T00:03:08	@285d76d4-3dd0-4b10-9ea4-1f69147a001c
H02	0	AGTAGCTGC	AGTAGTGAGC	AAAAAAAAAAAAAGGGGTAGGGTTTTTTGGGGAGGCC	2017-08-07T00:07:15	@3cb88362-03ef-49a6-9901-1e685b5e5802
H02	0	AGTAGCTGC	AGTAGCTC	AAAGGGGTAGGGCCTC	2017-08-06T23:36:01	@80bcdd8a-cd09-4fb2-99ef-6efd6353fdfe
H02	0	AGTAGCTGC	AGTCGCTG	AAAAAAAAAAAAAGGGGGGGGGGTTCCCCGGGCTG	2017-08-06T23:51:58	@f0705394-a648-4416-b12f-f35aca73c52c
H02	0	AGTAGCTGC	GTCTGC	GGGGGGGGGGGGGTTCTTTGGGGCC	2017-08-07T00:28:55	@7c5577f4-0729-49ae-81bf-710d89e4e2a1
H02	0	AGTAGCTGC	AGAGTCTC	AAAAAAGAGGTTCTC	2017-08-07T00:19:11	@d4cc5e27-0f63-4ba5-a1ed-3b4647ef2d78
H02	0	AGTAGCTGC	AGTATG	AAAAAAAAAAAAGGGGTAAAAAAAAATTTGG	2017-08-07T00:02:48	@d91743b2-2cb9-4ff8-9e8e-6eba77fa7b4f
H02	0	AGTAGCTGC	AGTGATGAGAGAGAGAGCAGATCAGCACATCTGACTCATCTGTGCACTAGATCGCTACGTCTGAGATACACATGC	AGTTGGGGGAATTTTGAGAGAGGGGAGGAGGGCAGATCAGGCACAATCCTGAACTCCCAAATCCTGTGCACTAGATCGCCTTACCGTCTTGGAAGATAAACACATGGGGC	2017-08-06T23:59:36	@db99a727-1853-4f0c-b7b5-0963dd43ebeb
H02	0	AGTAGCTGC	ATCTCTACATCACGTACTCTCTGCAGCTCTGATCTACATGCAGAGAGTATGC	ATCTCTACATTCACGTACCTCTTTCCCTGCAGCCTCTGATCTACATGCAGAAAGAGTTAAAATTTTTTGCC	2017-08-06T23:54:41	@51970bb6-dba2-488a-aa73-747b4a69ac19
H02	0	AGTAGCTGC	AGTAGAGCTACAGC	AAAAAAAGGGGGGGGGGGGGGGTTAAAAGAGGGGCTTTACAGGGGCC	2017-08-06T23:43:52	@afc085ca-17e4-48a3-8c44-a83f5aa54f77
H02	0	AGTAGCTGC	GAGCTGAC	GGGAAAAAAAGGGCTTTTTTGGGACC	2017-08-07T00:36:06	@ae968489-8f4a-4063-afb5-b32b89744261
H02	0	AGTAGCTGC	GAGAGAGTGCA	GAAAGGGGGGGGGGAGGGAGGTGCAA	2017-08-07T00:11:51	@40bd1633-6226-4424-b1cc-7f18349701db
H02	0	AGTAGCTGC	AGAGTAGCTC	AAAGGGAGGGGTTAGGGGCTCCC	2017-08-06T23:58:19	@2552d201-86b1-47f5-9a58-a5f8b03e1085
H02	0	AGTAGCTGC	ACTGATCTGTGCGCTGAGTCAGACATGTGCTCTCGATCTGCAGCTCGTAGATCGCGTCGTGTGAGAGAGTGTGCGTGTATGCATGTCTCGATGTCGCGTGTCGTGCATCAGACACGAGACGACGTGATCG	ACCTGATCTGTGCGGCTGGAGTTCAGACATGTGCTCTTCCGATCTGGCCCCAAAAGGCTCGGTAGATCGGGCGTCGTGTGAGGGAAGAGTGTGCGTGGTATTGGCATGGTCTCCGATTTGGTCGCGTGTCGTTGCAATCAGAAACCAACGAGACGGACGTTGGATCGGG	2017-08-07T00:07:50	@c550249f-5bcd-4998-a53c-f783f80c1e2a
H02	0	AGTAGCTGC	AGAGTGTC	AAGGGGGGGGGAGGGTTGGGGTTTTCC	2017-08-07T00:23:07	@7fb6f894-ab79-48bf-838c-c4cf5da9c4a7
H02	0	AGTAGCTGC	TCAGACGTGCTCTCGATCTGCAGCTCAGTACGT	TTCAGACGTGCTCTTCGATCTGCAGCCCTTTTCAGTACGT	2017-08-07T01:10:38	@ed93a2b2-1bf1-41fc-98cb-8d78562f3d4f
H02	0	AGTAGCTGC	GAGTAGCTGC	GAAGGGGTAGGCCTTGGCCC	2017-08-07T01:07:34	@127af4b2-8f02-4b31-b0a7-e6b12e5622b7
H02	0	AGTAGCTGC	ATCTAGTACGCGCGACTGAGTCGAGCGTGTGCTCTCGATCTGCAGCTCTACTCTCAGTACGT	ATCCTAGTACGGCGCGACTGGAGTTCGGAGCGTGTGCTCTTTCCGATCTGGCCAAAAAAGGCCCCTTTTCTTTAAACCCCTCTCAGTACGT	2017-08-07T01:25:55	@920da142-9395-4c09-9b6e-33b4e6c7f97e
H02	0	AGTAGCTGC	AGTACTGC	AAAGGGGGGGGGGGGTTTAAACCTTTTTTGGCCC	2017-08-07T01:02:52	@2e9ad121-e590-4056-8c4f-8b30c77ebe07
H02	0	AGTAGCTGC	GTGAGC	GTGAAGCC	2017-08-07T00:50:25	@1f02820f-9c57-4dc1-92aa-3527e7bca0fa
H02	0	AGTAGCTGC	GAGTAGAGCTGCT	GAAGGGGTTAAGAGGCTTTGGGCT	2017-08-07T00:49:07	@4f0d4812-435a-4521-a92d-bef27db5af29
H02	0	AGTAGCTGC	AGTAGAGCAC	AAAAGGGGGGGGGGGGTAGAGGCACCCC	2017-08-07T01:16:31	@d54c1935-7243-47ef-b354-ce59259f5591
H02	0	AGTAGCTGC	AGAGTGATAGCTGC	AAGGGGGGGGGGGGAGTGATAAAGCTTTGGGGGCC	2017-08-07T00:39:31	@80b40a79-34cd-42fd-832e-373c844985c8
H02	0	AGTAGCTGC	GTCTGC	GGGGGTTCTTTTTGCC	2017-08-07T01:12:03	@213a9d50-86ec-4e6f-b59b-54ee71c0eb34
H02	0	AGTAGCTGC	ATCAGACGTGTGCTCTCGATCTGCTACTCTCAGCATG	ATTCAGACGTGTGCTCTTCCGATCCCTGGCCCCTTAACCCCCCCCCCTTTTCTCAGGCATGG	2017-08-07T01:37:47	@7f7572c8-af26-4964-b121-d8d5187a3f2e
H02	0	AGTAGCTGC	AGAGTC	AAAAAAAAGGGGAGGTTTCCC	2017-08-07T01:36:26	@f9dcf933-bd27-4a19-b371-1ffd6b9a85a4
H02	0	AGTAGCTGC	AGTAGCAC	AAAAGGGGTAGCACC	2017-08-07T01:15:09	@b7fd9eab-b36e-4da7-853f-dd9c072a7ba2
H02	0	AGTAGCTGC	GATCAGACGTGCATACTCGATCTACGCAGCTACTCTCAGTACGTG	GATTCAGACGTGGCAATAACTTCGATCTACGGCCCCAAAAAAGGCCTTAAAACCCCCCCTTTCTCAGTACGTG	2017-08-07T01:31:41	@e8b97d18-2c30-4f06-be2a-50e8addc7073
H02	0	AGTAGCTGC	GTATGC	GGGGGGGGGTATTTTTTTTGGGGCC	2017-08-07T01:13:01	@0ad7afd9-8833-48f7-8b5a-193ebddf32a4
H02	0	AGTAGCTGC	AGAGAGAGCTGC	AAAGAGAGAGGCCTTTGCC	2017-08-07T00:51:46	@eeff93ed-666d-452d-9b82-6d363315f420
H02	0	AGTAGCTGC	ACGCGCTGAGATCTAGCAGTGACTGATCAGACGTGCATGCTCTCGATCTATGCTGCTCTCAGTACGT	ACGGCGCTTTGAGATCTAGGCCAGTGACTGGAATTCCAGACGTGGCAATGCTCTTCCGATCTAATGGGCCTTGCCTTTCTCAGTACGT	2017-08-07T01:23:26	@e6659903-66f1-443f-94cb-e4739335d73f
H02	0	AGTAGCTGC	AGAGTAGCTGC	AGGAAAAGGGGGGGGGGGGGTAAAGGGGCCTTTTTTTTGCC	2017-08-07T01:34:40	@06a96d8a-96b1-4c3f-be59-d0ca6d20f26f
H02	0	AGTAGCTGC	AGTAC	AAAGGGGGGGGGGGGTACC	2017-08-07T01:16:30	@901b30f2-20b7-4a6f-bd84-9fe4fd7f8377
H02	0	AGTAGCTGC	ATCTAGTACGTGACTGAGTCAGTGTCTCTCGATCTGCAGCTACTCTCAGCATG	ATCCTAGTACGGTGACTGGAGTTCAGTGTCTCTTCCGATCTGGCCCAAAGCCCTTTTACCCTTTCTCAGGCATG	2017-08-07T01:32:59	@01d10503-5a43-44da-b6d2-142cd3655c20
H02	0	AGTAGCTGC	AGAGAGAGAGAGAGTAGAGTCAC	AGAGAAAGAGAGAGAGGTTAGAGTTCCAC	2017-08-07T01:09:43	@be946b75-2aa7-447a-9719-30d4fe10dcae
H02	0	AGTAGCTGC	AGAGAGCG	AAAAAAAAAAGGGGGGGGGGGGGAGAGGGGCCG	2017-08-07T00:53:21	@1875d0ed-71d1-4176-a39f-b0239af5d971
H02	0	AGTAGCTGC	AGAGTGAC	AAAAAGGGAGTGAAACC	2017-08-07T00:39:02	@6f1a6c8a-0398-4989-afa1-353819c1b6d0
H02	0	AGTAGCTGC	AGTAGAGCTGC	AAAAAAAAAGGGGTAAAGAGGGGCTTGGCC	2017-08-07T00:55:49	@de2db7a3-e32b-4d6a-a187-59087689ac6c
H02	0	AGTAGCTGC	AGAGTAGTGC	AAAAGAGGGGGGGGGGGGGGTTAAAGGGGTTTGCC	2017-08-07T00:56:00	@2ae443b9-7276-48fc-ad57-088bec1e5318
H02	0	AGTAGCTGC	ATAGCTC	AAAAAAAAATTAAAAAAAGGGGCTTTTTCC	2017-08-07T01:32:24	@62676b55-67ac-48c6-960c-2f9da2ad294d
H02	0	AGTAGCTGC	ACGTATACGAGAGATCTAGTACAGTGACTGACTCAGACATGTGCTCTCATCTGCAGCTAGCACTCTCATCGT	ACGTATACGAGAGATCCTAGTACAGTGACTGGACTTCAGACATGTGCTCTTCAATCTTGGCAAAGCCCTTTTTTAAAAGCCACCCCCCTCTCAATCGT	2017-08-07T01:37:53	@52e002ca-1948-45dc-b9f0-7daa1b119c57
H02	0	AGTAGCTGC	ACTGAGTCAGACGTGTGCTCTCGATCTGCAGCACTCTCAGTACGT	ACTGGAGTTCAGACGTGTGCTCTCCCCGATCTGGCCCCAGGCCAACCCCCCTTTCTCAGTACGT	2017-08-07T00:37:19	@d47fabd1-3533-47f1-9164-ed84fcabca0e
H02	0	AGTAGCTGC	GAGTACAG	GGAAAAGGGGGGGGGTTTAACAG	2017-08-07T01:30:25	@15118cb1-40ab-478f-b914-351b295b3302
H02	0	AGTAGCTGC	AGTAGC	AAAAGGGGGGGGGGTAAAGGGCC	2017-08-07T00:36:34	@a01b203a-10e7-4ebc-a3fd-8baa215469be
H02	0	AGTAGCTGC	AGTGCTGC	AAAAAAGGGGGGGGTGGGCCCTTTGCC	2017-08-07T01:23:54	@c95ea32b-8fe6-407c-a0e3-1a9eeff14404
H02	0	AGTAGCTGC	TGAGAGCAGAGAC	TGAGAGGCCAGGAGACC	2017-08-07T01:33:30	@7d40f0f6-4853-4270-91cc-770afa1e1832
H02	0	AGTAGCTGC	TACGT	TACGT	2017-08-07T00:44:01	@449e19de-e22c-4543-968d-af9f236b8121
H02	0	AGTAGCTGC	AGTCTGCAGATCGA	AAGGGGGGGGGGGGGGTTCCTTTTGGCCCAGATCGGA	2017-08-07T01:35:57	@5486d4f2-08fe-4218-9dc9-3dd88b69a29f
H02	0	AGTAGCTGC	ATAGCTG	AAAAAATTTAAAGGGGGGGGGCCTTGGGG	2017-08-07T01:13:33	@fc67c88b-28f0-4eae-9f02-014bafe4d011
H02	0	AGTAGCTGC	CGACACAGAGTCTACGTCATGCTCTCTACGACGCTCACTCGATCTACATGCTACAGAGTGCTGCTGC	CGACCACCAGGAGTCTACGTCATGCCCCTCTTTCCTACGACGCTCACTTCGATCTACATGCTACAGAAAGGGGGGGGGTTTGCTTGCTTGGC	2017-08-07T00:44:01	@f1ee1911-34eb-4366-9a3b-4bc09c16fe41
H02	0	AGTAGCTGC	GAGAGTGCTAGAGATGAGACACGTCAGACTCAGTCATA	GAAAAGAGTTTGGCTAGGAAGATTGGAAGACACGTCCAGACTCAGTCATA	2017-08-07T00:54:33	@1410ade8-8bee-4a95-8fa2-22349c8d0c28
H02	0	AGTAGCTGC	AGTGC	AAGGGTTTTGCC	2017-08-07T01:36:06	@b1d3b527-5d70-4af3-8d84-03f561972b77
H02	0	AGTAGCTGC	CTGCTATCAGTGCTCAGTGTGTACATGTCATACACGTGACTCGATCGTATGCAGTGAGCACTGCAGCTCTATCTATCAGAGCAGCATACAGATCTAGTACAGTGACTGATCAGCATGTGCTCTCGATCTGCAGAGCTATACTCAGTACGT	CCTTGCTTTATTCAGTGCCTCAGTGGTGGTACATGGTCATAACCACCGTGACTCGATTCCGTTATGCAGTGAAAGCACCTGGCCAGCTCTATCTTATCCAAGGAGCAGCATACAGATCCTAGTACAGTGACTGGAAATTCAAGGCATGTGCTCTCCGATCTGCAAGAGCCCCTTTATTTACTCAGTACGT	2017-08-07T01:02:37	@a2fd7ac5-7db7-4851-bc1f-e6f8f1755032
H02	0	AGTAGCTGC	ATCAGC	AAAAAAATTTTTCAGGGCC	2017-08-07T01:26:13	@76174d9d-7add-4ed7-b180-cdcf076a627c
H02	0	AGTAGCTGC	AGTAGCGCGC	AAAGGGGTAAAAGCGCGC	2017-08-07T01:25:01	@47dc2b7d-dea8-4606-abad-93bfee22da5e
H02	0	AGTAGCTGC	AGAGCTACTCTCGTACGT	AAGAGGCCCCTACTTCTCGGTACGT	2017-08-07T00:39:44	@c1a43904-ed61-474f-a748-c848cbdf363d
H02	0	AGTAGCTGC	AGAGTAGCAGATC	AGAAGGGGGGGGGGGGTTTTTTTAGGCCAGATC	2017-08-07T01:25:02	@b1828d5d-7b92-4320-965b-2960c7be730c
H02	0	AGTAGCTGC	AGAGAGAGTCTACACTGAGC	AGAAAGAGAGGTTTCTACAAACCTTTTGAGGCC	2017-08-07T00:39:26	@3eb195e6-3671-4cdb-9514-617c1bf0ae39
H02	0	AGTAGCTGC	AGAGAGTGC	AGAAAGGGGAGGTGGGGGGC	2017-08-07T01:08:50	@5355cd91-388a-42aa-a714-ca3e2808dd03
H02	0	AGTAGCTGC	AGTCTC	AAAAAGGGGGGGGGGGGTTCCTTCC	2017-08-07T00:53:18	@fba0a14b-3a05-47db-b455-d70c01007a27
H02	0	AGTAGCTGC	GTAGAGCTGC	GTAAGGAAGCCTGGCC	2017-08-07T02:53:15	@b7c119df-b628-4996-b8a4-b5c425ec3368
H02	0	AGTAGCTGC	ACTGAGTCAGACGTGTACTCTCGATCTGCAGCTGCGCTGTACGTAT	ACTGGAGTTCAGACGTGTACTCTTCCGATCTGGCCAGGCCCCCCCCTGCCGCCTGGTACGTAT	2017-08-07T01:41:33	@652ee70f-f2ba-41f7-bf79-93a480c3239b
H02	0	AGTAGCTGC	ACGCATACGAGATCTAGCACGTGACTGAGTCAGACGTATGCTCTCGATCTGAGCAGCACAGTACGT	ACGGCATACGAGATCCTAAGGCCACGGTGACTGGAGTTCAGACGTATTGCTCTTCCGATCTGGAAAGGGCCCCAGCACCAGTACGT	2017-08-07T02:33:20	@e78450c5-e0b4-4d5e-b746-e2223892e403
H02	0	AGTAGCTGC	ACGCGCATGCAGATCTATGCGTGACTGTCAGACGTGTGCTCTCAGTCAGAGCTAGCTCTCAGTACGTA	AACGGCGGGCATGCAGGGGATCTAATTGCGGTGACTGGGTTCAGACGTGTGCTCTTCCAGTCAGAGGCTAAGGCCCCTTTTCTCAGTACGTA	2017-08-07T01:40:03	@11be513a-ef0e-4744-8a9d-a063e6d1fbb1
H02	0	AGTAGCTGC	AGAGAGTAGTCG	AGAAGAGTTAAGGGGTTTTCG	2017-08-07T02:05:33	@91643765-ce5e-4609-b91a-59f0231c4f90
H02	0	AGTAGCTGC	AGAGAGTAGAGAC	AAAGGAGAGGTTAAAAAAAAAAGAGACC	2017-08-07T02:00:23	@17213341-89a4-42ff-9f08-9683a24d7fed
H02	0	AGTAGCTGC	TACGCA	TAACGCAA	2017-08-07T01:52:21	@8f7df30b-1c65-4c3e-8e4e-2021f36a5cda
H02	0	AGTAGCTGC	GTGTGACTG	GTTTGGGTTTTTTGACTGG	2017-08-07T02:00:21	@cc2a395b-67ca-4593-b38c-fb97bccf32f4
H02	0	AGTAGCTGC	AGTACTC	AAAGGGGGGGGGGGGGGTTAACTTTTCCC	2017-08-07T02:43:09	@939deb9f-d879-426e-9220-0ad0f73a50fc
H02	0	AGTAGCTGC	GTAGCTC	GTAAAAAAGGCTTCC	2017-08-07T02:48:52	@c62a061e-ae2f-4b7c-9aa1-9b0155f24feb
H02	0	AGTAGCTGC	CATGATACAGCGACACGAGATCTACATCACGTACACTCTCTACACGACGCTCTCGATCACGCACTGCAGAGTGC	CAATGATACAGCGACCACCGAGATCTACATTCACGTACACTCTTTTCCTACACGACGCTCTTCCGATCACGCACTGGCAGAGTTTGGGGC	2017-08-07T02:31:52	@430fba79-46a1-4c23-a4c0-db0937af3cd6
H02	0	AGTAGCTGC	AGACTCTGC	AAAAAGGGGGGAAAACTTTCTGCC	2017-08-07T01:49:36	@17595529-c409-4289-90ff-1b4080dec886
H02	1	AGTAGCTGC	AGTAGCTGC	AGTAAAAGGGCTTTTGGCCC	2017-08-07T01:49:40	@aa303541-623e-4412-90a1-08bbc8b8d059
H02	0	AGTAGCTGC	ATCTAGTATACGATGACTCAGTGCTCTCGATCTGTAGCTCTCATGCATA	ATCTAGTATACGATGACTTCAAGTGCTCTTCCGATCTGTTTAAAAGCCTTTCTCAATTGCATTA	2017-08-07T01:44:07	@6607ab71-5658-401d-8680-9e6eaa7429e7
H02	0	AGTAGCTGC	ACTCAGTCTGCATACTGTCTCATGCACGTCTCTCTGATGAGCGACGCAG	ACTCCCAGTCTGCCATTACTGGTCTCATGCCACGTCTCTTCCTTGGGAATGAGGCGACGGCAG	2017-08-07T02:29:25	@3b03a52e-8e6f-4d6e-9d84-537340fd4d72
H02	0	AGTAGCTGC	GTAGCTAGCA	GGGTAAGGGCCTTAGGGCCA	2017-08-07T02:33:06	@2c0b73de-a2eb-4ad8-8e80-7b3c371991c1
H02	0	AGTAGCTGC	AGTGCTAGCAGATCAGCACATCTGACACATGCTAGATCTCACGTATGCGTCTCTGCTGA	AAGGGGGGGGGGGGTTGGGGGCTTTTAGCCAGATCAGGCACATCTGAACCACCCATTGCTAGATCTCACGTATGCCGTCTTCTGCTTGGA	2017-08-07T02:15:44	@c5f6797b-9514-4cfa-9a34-6d7bff725a6e
H02	0	AGTAGCTGC	AGAGC	AAAGGGGAGGCCC	2017-08-07T02:20:57	@13c0f519-43c4-4f8a-b726-0701a8356378
H02	0	AGTAGCTGC			2017-08-07T02:02:03	@501127ba-8ee0-494b-b255-4b172f2953a3
H02	0	AGTAGCTGC	AGTAGAGTGC	AAGGGGTAGAGGGTTTTTTTTTGGCC	2017-08-07T02:31:29	@ec53e08c-70e2-452e-b0b4-bca92f3aa979
H02	0	AGTAGCTGC	AGTAGAGC	AAGGGTAAAAAAAAAGAGGC	2017-08-07T02:57:05	@dd00bccf-8998-46b1-ae62-ffbc9ef54594
H02	0	AGTAGCTGC	AGAGTGC	AAAAAGGGAAGTTTGCC	2017-08-07T02:27:35	@984bb026-92e4-4e98-82bc-201008584193
H02	0	AGTAGCTGC	AGTAGAGCTGC	AAAAAAAAAAGTTTTAAAAGAGGCCTTTGC	2017-08-07T02:33:00	@d6990fa6-1e78-4a07-a4d7-0de7e8a55319
H02	0	AGTAGCTGC	CTGTGTAGACATGTGCTCTCAGTCTGCAGCTACTCAGTACATG	CTGGGGTTGTAGACATTGTGCTCTTCCAGTCTGGCCCAAAAGGCCCTTTTAAAACCCCCTTTTTCAGTACATG	2017-08-07T02:07:41	@126fd3e4-20ac-488a-94d8-d6a7381e373a
H02	0	AGTAGCTGC	GTGCG	GTTTTTTTGCCCG	2017-08-07T02:42:01	@f404ee2e-bde3-4805-b932-1350b6dbd99d
H02	0	AGTAGCTGC	AGTAGAGCTAGC	AAGGGGTAGAAAAGGGGCCTTAGGGGCC	2017-08-07T02:49:25	@a16625ba-920e-4218-991d-be7530e05417
H02	0	AGTAGCTGC	AGAGAGTGCT	AGAAAAAAAGGGGAAAGGGGTTTTGGCCT	2017-08-07T02:23:13	@04c039ec-6786-4546-bc6b-20708489a358
H02	1	AGTAGCTGC	AGTAGCTGC	AAAAAAAGGGGGGGTTAAAAGGGCTTTTGGCC	2017-08-07T02:18:32	@4b18f5ad-0f8b-45bf-a416-b955f77fa99f
H02	0	AGTAGCTGC	ATAGCTGCGA	AAAAATTTTTTAAAAAGGGGCCCTGGGGCCGA	2017-08-07T02:40:23	@0010cd70-0ba0-40bb-82bf-c261861d5077
H02	0	AGTAGCTGC	GCAGCGCGATCATGCGTGACTGAGTCAGACGTATGCTCTAGTCACATACTCTCGTGCGTG	GGCAGCGCCGGGGATCAATGCGGTGACTGGAGTTCAGACGTATGCTCTTAGTCACAATTTACCTTTTTTTCTCGGTGCGTG	2017-08-07T02:09:50	@a32d57a7-f5ef-493d-8e86-14b10f620cf9
H02	0	AGTAGCTGC	ATCTAGTACGTGACACTGATAGACGTGTGCTCTCGATCTAGCAGCGCGCTATCAGTACGT	ATCTAGTACGGTGACACTGGGATAGACGTGTGCTCTTCCGATCTAGCCCCAAAGGCCCCGCGCTTTTAAATTTTTTTTTTCAGTACGT	2017-08-07T02:36:10	@d7db1749-e6ed-4c99-9eac-985e36607ab6
H02	0	AGTAGCTGC	GCAGCATACAGAGATCTAGTATACAGTGACACATCAGACGTGTGCTCTCGATGTCTGTAGCTCTCAGTACG	GCAGCATACAGAGATCTAGTATTACAGTGACACAAATTCAGACGTGTGCTCTTCCGATGTCTGGGTTTTAAAGCCCCCCCTTTTTTTCTCAGTACG	2017-08-07T01:47:46	@b53c6bf2-f3ac-4a5d-ad39-f713e1388f18
H02	0	AGTAGCTGC	AGAGTAGAGCTCTGC	AAAAGGGGGGGAGTTAAGGAGGGCCTTCTTTGGGCCCC	2017-08-07T02:49:20	@8689d6af-0da9-4dd8-94d6-a2ec99232325
H02	1	AGTAGCTGC	AGTAGCTGC	AAAAAAAAAAGGGGTAAGCCTTGCC	2017-08-07T02:14:58	@d943f8e1-afbe-4c16-aaa9-48a05c0fff9c
H02	0	AGTAGCTGC	GAGACT	GGAAAAGGAAAAAAAACCT	2017-08-07T02:38:19	@bf2cc480-87ac-485c-a04a-c6878a5d45d0
H02	0	AGTAGCTGC	CAGAGCTAGCTCTCAGTACATG	CCCAAAAGAGCTAGCCTTTTCTCAGTACATGG	2017-08-07T01:55:43	@b4435918-cfe9-4edc-be34-472cce2b7922
H02	0	AGTAGCTGC	ATCTAGCGTGACTGAGTCAGACGTGCTCTCTCAGTCACAGCAGCGCTAGCTCTCAGTACGT	ATCTAGGCGGTGACTGGAGTTCAGACGTGCTCTCTTCCAGTCACAGCCCCAAGGCCCCGCTAGCCCCTTCTCAGTACGT	2017-08-07T02:07:54	@94e5792b-8e51-4572-a905-7fc6bb18d1b7
H02	0	AGTAGCTGC	AGTATGC	AAAGGGGGGGGGTAAAATTTTTTTGC	2017-08-07T02:00:44	@b5360efc-dcf2-48fe-9980-acadf1ccf076
H02	0	AGTAGCTGC	CTGTGCTGTATCGCATGCGCTGCTGACGTACTGCTGCTGTACGTGTGCGTGACTCTGTCGCTGATCTATCTGCGCTGTAGCACTCGCACACTCACATATCTCTCTATCTCTCGCATATGCACTCTCAGCGCGCTGCTCTCTATCTCGCACGCATGTGCGCATCATAGTCGTGTAGTGTCTGTAGCATATAGCTCTATCTGCAGCAGCATACGATCTATATGTGATCAGACGTGTACTCTCATCTGCTAGCTACTCTCAGTACGT	CTGTGCTGTTATCGCCATGGCGGCTGCTGACGGTACTGCTGGCTGGTAAAACGTGGTGCGTTTTGAACTCTTGTCGCTGGATCTATCTGCCGCTGTAGCACTCGCCACCACCTTCACCATATCTCTCTATCTCTCGCCATATGCAACTCTCAGCCGCCGCTGCTCCTCTTATTTCTTCGCACCGCATGTGCCGGCATTTCAAAAAAAAAAAAAAAAAAAAAAAAAAAAAAAAAAAAAAAAAAAAAAATAAGTTCGTTTGTAGTGTCTGTAGCATAATAAGCTCTATCTTGGCAGGCAGCATACGAATCTAATTTTATTGTGATTTCAGACGTGTACTCTTCAATCTGGGCTAAAGGCTAACCCCTTCTCCAGTACGT	2017-08-07T01:39:26	@8c899fa1-d1de-4a7c-996c-c4d1d48ada2b
H02	0	AGTAGCTGC	CGACACGAGATCTACATCACGTACACTCTCTACGACGCTCTGATCTGTGCACTGCAGAGTAGAGAGCT	CGACCACCCGAGATCTACATTCACGTACACTCTTTTCCTACGACGCTCCTTGATCTGTGCACTGCAGAAAGGGGGGGGGGGGTTTTTTTAAAAGAGGGAGGCT	2017-08-07T04:02:25	@fa5d15b1-0fde-4426-837d-bd5a6e221d07
H02	0	AGTAGCTGC	CACGCTCTCATACGT	CCAACCCCGCTTTCTCAATTACCGT	2017-08-07T04:44:08	@59c368ec-82a2-47fc-b52f-216a1e1b5c26
H02	0	AGTAGCTGC	AGTAGC	AAAAGGGGGGGGGGTTAAAGGGC	2017-08-07T03:04:27	@38e0ac03-1770-439f-ae57-b3fa17c0807b
H02	0	AGTAGCTGC	AGCTGC	AGGGGGGGCTTTGCC	2017-08-07T03:31:55	@e383cb43-bd9e-4899-a5d1-8f2639f9bc9a
H02	0	AGTAGCTGC	TGC	TGCC	2017-08-07T04:15:55	@5466e972-0864-4b4c-9626-4f4fab45b21e
H02	0	AGTAGCTGC	GTGTGATGCGTGCAGAGCGAGATCTGCATCATATCTCGCACGACATCTCATCATGCACACAGAGAGAGTCTC	GTGTGATGGCCGTGCAGAGCCGAGATCTGCATTCATTATCTCGCCACGACATCCTCAATCCATGCACCACAAGAAAAAAGAGAGTTCTC	2017-08-07T03:06:06	@659de815-796a-49a8-888d-98f817e146bd
H02	0	AGTAGCTGC	CGCTGAGTCAGACGTATGCTCTCGTCAGTGACTGAGTCAGACGTATGCTCTCGATCTAGCTCTAGCTCTCAGTACGT	CGGCTGGAGTTCAGACGTATTGCTCTTCCGTCAAGTGACTGGAGTTCAGACGTATTGCTCTTCCCGATCTAAAGCCCTCCTTTTTAAGCCCCCCCCTCTCAGTACGT	2017-08-07T04:21:37	@66d571e9-3e0c-4078-bd4a-f99def1e402e
H02	0	AGTAGCTGC	ACTCAGTCACGTACGTCTCGTATGCGCGTCTCTGCGAGC	AACTCAGTCACCGTACCGTCTCGTATGCGCCGTCTTCTGCCCGGAAGGCC	2017-08-07T03:45:25	@edaa4de1-588b-45ab-abf5-8f053c26b172
H02	0	AGTAGCTGC	AGTAGCGA	AGGGGGGGGGGGGGTAAGGGCCGA	2017-08-07T03:34:48	@b12a9767-5628-4330-989a-f31f8471a71c
H02	0	AGTAGCTGC	AGAGTGCTGC	AAAGAAGGGGGGGGGGGGGGGTGCTTTGGCC	2017-08-07T03:42:31	@14514718-444c-43a7-8bda-4bd86e73d002
H02	0	AGTAGCTGC	GCGACACGATCACATCACGTACACTCTGCGACGCTCTCAGTCTGCATGCTGAGAGTGCTCTAGAGC	GCGACCACCGGGATCACATTTCACGTACACTTTTCCCTGCGACGCTCTTCAGTCTGCATTGCTGAGGAAGGGGGGGGGGGGGTTGGGCCTTTTCTAGGGAGGCCC	2017-08-07T03:13:15	@6ed1fc96-4bed-458d-a8ff-ba359fe180bf
H02	0	AGTAGCTGC	GTAGAGC	GGTAAAAGAGGCCC	2017-08-07T03:03:58	@c2cade87-1dba-4455-836c-43ba869445d8
H02	0	AGTAGCTGC	ATCTAGTACTGTGACTGAGTGCATATACTCTCTCGATCTGAGCGCACTCTCGTACGT	ATCTAGTACTGTGACTGGAGTTGGGCATTATTACTCTTCTTCCGATCTGGAAGCCCGCAACCCCCCCCCCCCTCTCCGGTACGT	2017-08-07T04:48:11	@1f084cbe-0d16-4711-a50d-034c121325a7
H02	0	AGTAGCTGC	ATCACGTCACGTACACTCTCTGCGCTCTCTGATCTACATGCTGAGAGTGCAGCGC	ATCCCCACGTTCACGTACACTCTTTTCCCTGCGGCTCTTCTGATCTACATGCTGAAGGGAAGTGCAAGGCCGCC	2017-08-07T03:05:11	@34a7a30b-1278-4779-8619-c59dbfcd83d3
H02	0	AGTAGCTGC	AGAGCGCATACGAGATCTAGTGCGTGACTGTCAGACGTGTGTGCTCTCGATCTGCACTCTCAGTACGTA	AGAAGGGCGGCATACGAGATCTAGTGCGGTGACTGGGTTCAGACGTGTGTGCTCTTCCGATCTGGCACTCCCCCCTCAGTACGTA	2017-08-07T03:18:00	@519a263e-4e36-495a-9604-a5d0596d89e8
H02	0	AGTAGCTGC	GC	GGCC	2017-08-07T03:51:54	@7e058637-6efb-4293-baaf-dbfd892772e0
H02	0	AGTAGCTGC	GAGAGTGCTGAGC	GGAAAGGGAGGTGGGGGCCTGAGC	2017-08-07T03:39:02	@871d379c-17fc-4d50-9c23-acb002f65ef9
H02	0	AGTAGCTGC	GAGAGTAGAGCT	GAAAGGGGGAGGTTTAAAGAGGCCCT	2017-08-07T04:01:21	@b141a70b-11e2-4b06-91f6-196c4454f162
H02	0	AGTAGCTGC	GATGCTGAGAC	GGGGGGGGGATTGCTTTTTGAGACC	2017-08-07T03:29:38	@55e1a6a3-1a0f-4ee5-85b2-2089f8be2470
H02	0	AGTAGCTGC	AGTGCAGC	AAGTGCAGGGCC	2017-08-07T03:06:06	@9adf0ad8-1f2c-4b1a-8ab8-3d263196ca68
H02	0	AGTAGCTGC	AGAGTAGAGAGCACTGC	AAAGGGGGGGGAGTAGAGAGCCACTTTTGCCC	2017-08-07T04:28:38	@6d843a28-851d-4efc-86b7-756bbb45813c
H02	0	AGTAGCTGC	AGAGTAGTGAGC	AGAAAGGGGTAAAAAAAAGGGGTTTGGGGAGGGCC	2017-08-07T04:21:24	@ee987f8f-cd29-43a9-b254-5a8f70e5f03d
H02	0	AGTAGCTGC	AGTC	AAAGTTTCC	2017-08-07T04:12:33	@ca26a596-a1ca-46a6-a923-19d8b85b20e1
H02	0	AGTAGCTGC	CTCTCTACGCACTCTCGATCTGCATACTGAGAGAGAGAGTAGTGC	CCTCTTTCCCTACGGCAACTCTTCCGATCTGCATTACTGAGAGAGAAAAGGGGAAGTAAGGTTGCC	2017-08-07T04:06:57	@2fd3ee31-28d3-404e-879a-1b2942725f93
H02	0	AGTAGCTGC	GTGC	GGTTTTGGGGCC	2017-08-07T04:38:26	@6e223197-1d13-4510-aad6-ee41b0930b36
H02	0	AGTAGCTGC	TGCGTGTGCTGTCGCATACATGACTCATCATGCATCATCTATCTGCATGCTATGTCACATATGCAGCAGCACAGATCTACACATCACATACTCTCTGACGCTCTCGATCTGCATGCTGAGTAGCTGC	TGCCGTGTTTGCTGTTCGCCATACCATGACTCAAATTCCATTTGCCAATCATCTATTTCTGGCCAAATTGCTAATGTTCACAATAATGCAGCAGCCACCAAGATCTACACATTCCACATACCTCTTTCTGACGCTCTTCGATCTGCATTGCTGGGAGGGGTAAAGCTTTGGCC	2017-08-07T04:22:49	@85eff64b-5d68-4019-a685-47a10dd58eef
H02	0	AGTAGCTGC	AGTAGCTC	AGGGGGGGGTTTTAAAAAAAAGGGGCTTCC	2017-08-07T04:04:13	@5dc27549-5725-44bd-98f8-afee722cc472
H02	0	AGTAGCTGC	TCATCAGTGCTCTCGTCTGCTCTCTCAGTGCGT	TTCAATTCAGTGCTCTTCGTCTGGCCTTTCCCCTTTTTCTCAGTGCGT	2017-08-07T07:16:03	@0153896a-a570-4500-9687-7fc3d6f22014
H02	0	AGTAGCTGC	ATACTGCTGAGC	AATTAAACTGCTTTTTTTGAGGCC	2017-08-07T06:57:17	@48b839ee-fa6f-4d1a-b904-cbb057366611
H02	1	AGTAGCTGC	AGTAGCTGC	AAAAAAAAAAGGGGGGGGGGGGTAAAAAAGGGGCTTTTGGGGC	2017-08-07T07:08:14	@cd41df9f-a85f-4e9c-a38f-e6c7796f3891
H02	0	AGTAGCTGC	AGAGATAGAGCTC	AGGAAAAGGGGAAATTAAAGAGCCTCC	2017-08-07T06:51:19	@ba16c72f-9fec-4369-ada3-778f8fa58613
H02	0	AGTAGCTGC	AGATCGTATGCGTCTCTGCTGA	AAAAGATCGTATGCGTCTTCTGCTTGGA	2017-08-07T06:52:26	@02876ece-b495-489c-88e9-045c88341b12
H02	0	AGTAGCTGC	AGAGAGCTC	AAAGGGGGGGGGGAAAAGAGGCCCTC	2017-08-07T06:33:05	@9af79f7d-0dc6-45cc-be4c-fa9eef9b4e3e
H02	0	AGTAGCTGC	CGCTCTCGATCTGCGTACTGAGAGTAGCTGCAGTG	CGCTCTTCCGATCTGCGTACTGAAAAAAAAAGGGAAGTTAAAAAGGGCCTTGCAGGTTG	2017-08-07T06:49:50	@287c5503-8519-447f-a677-caf8657f05e3
H02	0	AGTAGCTGC	GTAGTGC	GGGGGGGGGTTAAGGGTTTGGGCC	2017-08-07T07:01:28	@38b65c50-acbe-4637-8bc6-c77f98283e4d
H02	0	AGTAGCTGC	CGAGAGTGAGCG	CGAGGGAAGGTGAGGCG	2017-08-07T07:04:14	@59d6984c-5fc9-4f3f-817e-df0aba77b270
H02	0	AGTAGCTGC	GAGAGTGCTACGC	GAGAGGTTGCCTTTTTTTACGGCC	2017-08-07T05:12:42	@f8e05651-9283-4e69-837a-95cb040edc9e
H02	0	AGTAGCTGC	AGAGTAGCTGC	AAGGGGGGAGTAGCTGCC	2017-08-07T06:48:50	@9d609636-3991-4985-8861-3dcc7163e709
H02	0	AGTAGCTGC	AGTAGCTGCG	AAAGGGGTAAAGGGCCTTTTTTTTGGGGCCG	2017-08-07T07:24:06	@7c96e939-4890-4462-aa79-0b3fab21141d
H02	0	AGTAGCTGC	CGACACGATCATCACATGCACACTCTCTACACGCACTCTCATCTGCTGAGAGTAGCTGC	CGACCACCGAATCCCCATTCACATGCACACTCTTCCCTACACGGCAACTCTTCAATCCTGGCCTTTGAGAAGGGGTTAAGGGGCCTGGGCC	2017-08-07T07:17:07	@fc09b0de-8a1d-4822-aa4a-ce4789f6be82
H02	0	AGTAGCTGC	AGTAGCTC	AAAGGGGGGGGTTTTTTTTAAGGCCTC	2017-08-07T07:48:56	@0eb43dcc-faa7-4031-8c9d-3b275df6eabf
H02	0	AGTAGCTGC	GTCTGTGTCGTCAGAGCACGTCTGACTCAGTCACATGCGTCTCGTATGCATCTCTC	GTTTCCTTTGGGTGTTCCGTCAGAAGCACGTCTGAACTCCAGTCACCATGCCGTCTCGTATGCAAATCTTCTCC	2017-08-07T07:38:52	@2478cef0-eeb7-466a-873f-32bc77c890f7
H02	0	AGTAGCTGC	AGCGCATC	AAGGGGCGGCATTTCCC	2017-08-07T07:46:33	@c57ab71b-a67b-4d8b-991b-ab3dbfb01e81
H02	0	AGTAGCTGC	CGTGTCTGCAGTAGTACGCGCACGAGATCATCACTCTCTACGACGCTCTCGAT	CGGGTTTGTCTTGCAGTAGTACGGCGGCCACCGAGATCATTTCACTCTTTCCTACGACGCTCTTCCGAT	2017-08-07T08:50:39	@aba9d1fd-2a04-417f-8613-79f633ceffec
H02	0	AGTAGCTGC	AGTAGCGCAGC	AAGGGGGGGGGTAAAGGGCGCAGGGGC	2017-08-07T08:35:51	@0c984df8-b18c-4bd7-b692-d1c7521995ed
H02	0	AGTAGCTGC	AGTAGC	AGGTTAGGGC	2017-08-07T08:19:12	@d6776e27-4f16-4419-af26-2787cd5278c2
H02	0	AGTAGCTGC	AGAGTATACGTAGATATGTAGATCTCGTGATGATGCATCATACATATCACTCACAGACAGCACTCTAGCAGATC	AAAAGAAGTATACCGTAGATATGTAGATCTCGTGATGATGCCATCATTACAATATCACTTCAACAGAAAACAGGCAACTTCTAAGCAGAATC	2017-08-07T07:43:42	@27702390-3b9e-439f-8578-04afe280012d
H02	0	AGTAGCTGC	GACGCATGCAGACATAGTACACGTGACTGTCGAGACGTGTGTATACACAGAGTCTGAGCTATCGTACGTG	GACGGCATGCAGGAACATAGTACACGGTGACTGGGTTCCGAGACGTGTGTATAACACCAGAGTCTGGAGGCCCCTTTTTTTTAATTTCGGTACGTG	2017-08-07T08:16:09	@c067abfd-73f5-4494-8685-86dc6080e4b4
H02	0	AGTAGCTGC	AGAGAGTAGACTGATCAGAGACACATCTGAGCTCAGTCACTCGAT	AAAGAGAGGTTTTAAAAGAACCTGGATCAGGAAGAAACACATCTGAGCTCAGTCACTCCGAT	2017-08-07T08:00:41	@19d05796-cfa8-4849-b57f-34221d721d5c
H02	0	AGTAGCTGC	CTGTGATAGTGTGTGCTGATCTCATCATATGATCATCTACATATCATCTGAGCAGTATCGCTGCTGTCTCTCGTACTCATCATATGATCATCTACACTATCATCTATCTCACAGCTATATACATCTAGTACGTGACTGAGTCGACGTGTGCTCTCGTGAGCTACTCTCGTACAT	CTGGGTTGATAGGGTTTGGTGTGGCCTGGAATCTCAATTCCATTTATGAAATCATCTAACATATCAATCTGAGCAGTATTTCGCTGCCTGGTCCTCCCCTTCGTAACTCAATTCCATTTATGATCATCTAACACCTATCATTTCTATCTTCAAAACAAAGGCTTAATATACAATCTAGTACGGTGACTGGAGTTCGAACGTGTGCTCTTCCGGTGGAGCCTTTTTTACCCCTTTTCTCGGTACATT	2017-08-07T08:12:40	@73c12377-c220-40f9-a88c-fc7cdcf40c9b
H02	0	AGTAGCTGC	AGAGAGAGAGAGTACTGC	AAAAAAGAGAGAGGGAGAGTACCTTTTTGC	2017-08-07T09:10:28	@7dfd88a6-a4fc-40b0-a53f-0232c3be89e7
H02	0	AGTAGCTGC	GATCTGATACGTGACTGAGTCAGCATATAGCTCTCGATCTGACGCTATCACTCTCAGTACGT	GATCTGATACGGTGACTGGAGTTCAGGCATTATTTAGCTCTTCCGATCTGACGGCCTATCCACCCCTTTTCTCCAGTACGT	2017-08-07T10:57:31	@f59e9e7e-74fc-410d-a70b-acce3b12a6ab
H02	0	AGTAGCTGC	AGAGTAGAGAGACTGTC	AAAGAGGTAGGGAAGAAGAAACTTTTGGGGTC	2017-08-07T11:06:54	@75f6ebc1-589d-4fa5-849f-91b131ad7f8d
H02	0	AGTAGCTGC	GTAGATAGATCAGACGCGTCTGACTCGATCGCGTGCTGATCGTGTGCTGTCTGATGCGACAGACGAGTGACGACAC	GGGGGGGGGGTTTTAAAAGGGGAATAGATCAAGGAAAACCGCGTCTGGGACTCCGGATCGCCGTTGCTGGATCGTGTGCTTGGTCTTGGATGGGGCGACAGACGAGTGGACGACCAC	2017-08-07T10:05:44	@2facddcb-d852-4907-a848-a6091bfc8719
H02	0	AGTAGCTGC	GAGTAGCTGC	GAAAAGGGGGGGGTAAAGGGGCCTTTTTTGCC	2017-08-07T10:17:01	@faf02f50-6d4b-494f-b0aa-9ce19d759f77
H02	0	AGTAGCTGC	ATCACATGCTATACTCGATGCAGCTCTCTCAGTACGT	AATTCAACATTGGCTATACTTCCGATTTGGGCCAAGCCCCTTTTCCCTTTTCTCAGTACGT	2017-08-07T11:51:17	@fc1a98f0-e5c7-4fd6-abd4-21e713c91ae1
H02	0	AGTAGCTGC	AGAGAGTGCTC	AGAAGGGAGGGTGGGCCTTTTCC	2017-08-07T11:42:11	@0697dc30-592a-4e40-8b4e-3a3f3e762c90
H02	0	AGTAGCTGC	TGCTC	TGGGGCTTTCCC	2017-08-07T12:10:43	@14b87df4-ac22-4745-89f6-6f9b2bdc3948
H02	0	AGTAGCTGC	ATAGCTGC	AATTAAAAGGGCCTTTTGCCC	2017-08-07T10:22:25	@23be4d0c-f4d2-4edc-84a1-5fa79b1d8587
H02	0	AGTAGCTGC	ATCTATACGTGACTGAGTCAGACATATGCTCTCTCGATCTGCATCTGTCAGTACGT	AATCTAATTACGGTGACTTTGAGTTCAGACATTATTGCTCTTCTTCCGATCTTTGGCCCAAAAAAATTTCCCCTGTCAGTACGT	2017-08-07T12:58:25	@7ea4bb79-debf-4fa7-8187-835ef9dc3993
H02	0	AGTAGCTGC	CAGAGACGACGCACGATATACAGTGACTCATCAGACGTGTACTCTCGATCTAGCTCTCTCAGTACGT	CAGAAGACGACGCCACGAATTAATTACAGTGACTTCAAATTCAGACGTGTACTCTTCCGATCTAGGCCTTTCCCCCTTTCTCAGTACGT	2017-08-07T10:20:08	@c538a8f3-efd5-4b4e-a096-e8d1dc68f9da
H02	0	AGTAGCTGC	AGTAGAGTGC	AAAAGGGGGGGGGGGGGGGGTTTAAAGAGGGTTTTGGCC	2017-08-07T12:53:04	@ee1a5c67-ad79-40f4-bc22-e459c83e1642
H02	0	AGTAGCTGC	GTAGAGCTGCT	GGGGGGGGGGGGGGGGGGGGGGGGGGGGGGGGTTTAAGAGGCTTTTTTTTGGGGCT	2017-08-07T13:04:36	@fe61fd48-fd76-4471-b63e-25ffbd6a773a
H02	0	AGTAGCTGC	GCGACAGATCTACACATCGCATACTCTCTACGACATCTCTCGATCTACATACTAGAGAGTAGAGTAT	GCGACCAGGATCTACACATTCCGCATTACCTCTTTTCCTACGACATCTCTTCGATCTACATTACTAGAGGAAAAAAAAGGGTAAAGAAGGGGTATTT	2017-08-07T11:12:01	@fd2e7c37-c41d-487b-ab1b-8f5405ade7f0
H02	0	AGTAGCTGC	GAGTAGAGCTC	GGAGGGTAAGAGCTTTTCC	2017-08-07T09:22:29	@4e2f867f-1f8d-4aca-8d4f-435e65c3145b
H02	0	AGTAGCTGC	GTAGAGCTGC	GGGGTAAGAGGCCTTTTTTGGCC	2017-08-07T09:55:26	@5c62d269-a10b-4e8b-b4bd-09c8eeb72f68
H02	0	AGTAGCTGC	AGTGC	AAAAAGGGGGGGGGGGTTGCC	2017-08-07T11:54:20	@7fae4711-8e6e-4912-902b-6466ddc430dc
H02	0	AGTAGCTGC	AGAGTAGAGAGC	AAAGAAAAAAGGGGGGGGGGTAAAAAGAGGAGGCC	2017-08-07T09:34:59	@60cc236e-f1cf-4986-b2e0-6ce3066720ad
H02	0	AGTAGCTGC	GTAGCTGACG	GGGGGGGGGGTTAGGCCTTTTTTGACGG	2017-08-07T10:56:24	@de77d04f-9c63-4a9b-b61f-608a57c19040
H02	0	AGTAGCTGC	GCTGTGACATGTCACGCGCTCAGTCGTGAGTCACTCTGCAGAGCGCATGTCTGTGCAGTGCTGCTGCAGCTCTCAGTCACGCACACACTCAGTACGT	GCTGGGTGACATGGTTCACCGCGGGCCTCAGTTCGTTTGAGTCAAAACCTTCTGCAGAGGCGGCATGGGGTCTGTGCAGTGGCTGGGCTGGGCAGCCTCTTCCCAGTCAACGCCCCCACACACCTCAGTACGT	2017-08-07T14:52:27	@e8cd55d7-e02e-413f-a241-075356e90742
H02	0	AGTAGCTGC	GTAGTGT	GGGTTTAAGGTTTTGTT	2017-08-07T18:17:52	@6379882f-8548-4c89-8162-03f00e627a31
H02	0	AGTAGCTGC	AGAGAGTAGAT	AGAAAAAGAGGTTAAAGAATTT	2017-08-07T15:02:41	@7c13602b-e968-4426-a0dc-2c1931258afb
H02	0	AGTAGCTGC	AGAGCTC	AAAAAAAAAAGAGGGGCCCTTTCC	2017-08-07T14:48:34	@3d6ca0ce-6070-43c5-a72e-29fb46b94575
H02	0	AGTAGCTGC	GAGTAGCTAGC	GGAGGTAAAAAAAAGGGGCTTTTAGGCC	2017-08-07T15:40:28	@b40c676d-efce-41d2-a89b-8421ec5f31f6
H02	0	AGTAGCTGC	ATAGAGACTCGC	AAAAAAAATAAAGGGGAGGGGGACCTTCCGCC	2017-08-07T16:48:42	@0fb4780f-c1f5-4f56-ab66-74c57d08826f
H02	0	AGTAGCTGC	GTGC	GGGGGGGGTGGGGCC	2017-08-07T17:19:07	@90298047-eebd-4d17-a853-45e553cb448d
H02	0	AGTAGCTGC	ATCTATACAGTACTATCACAGTATACTCTCGATCTGCAGCTACTCAGTACGT	ATCTAAATACAGTAACTAAAATTCAAACAGTAATACTCTTCGATCTGGCAAGCCCTTTTAAACCCCCCTTTTTTTCAGTACGT	2017-08-07T15:30:36	@15e662a0-3cd7-4e00-934a-f70466d5ba8a
H02	0	AGTAGCTGC	CAGTAGCTGC	CCAGTAAAAGGGGGGCTTTGC	2017-08-07T18:28:13	@6803d989-df1f-4297-a857-f1ce3178387d
H02	0	AGTAGCTGC	ATCTAGTGACTGAGTCAGACGTGTACTCTACGTCAGAGCACTCTCAGTACGT	ATCTAGGTGACTGGAGTTCAGACGTGTACTCTTACGTCCCCAGAAAGGCACCCTTCTCAGTACGT	2017-08-07T16:40:02	@060361b4-2bf6-421e-bfa4-2a757d342e98
H02	0	AGTAGCTGC	AGTCAT	AAGGGGGGGGTCCCAT	2017-08-07T17:19:37	@e9bc147b-a9c8-414b-a2a8-1b8ac9033d63
H02	0	AGTAGCTGC	TGCTGATATGCAGTACGCGACACAGTCACATCTCTACGCGCTCTCGATCTGCATGCTACAGCAGTAGTGC	TGCCTGATATTGCAGTACGGCGACCACAGTTCACATTTCTTTTTCCCTACGGCGCTCTTCGATCTGCATTGCCTACAGCAGTTTTTTTAGGTGGC	2017-08-07T16:45:57	@521a3f84-9850-4776-9571-a6d09c5a2c4c
H02	0	AGTAGCTGC	AGACTC	AGGGAAACCTTTTTCCC	2017-08-07T15:16:17	@990f37db-5bb1-4626-8d23-fa51f1ce41ed
H02	0	AGTAGCTGC	AGTACTGC	AAGGGGTTTAAAACTTTTGGGCC	2017-08-07T15:16:19	@d944d0f5-ad18-4c55-977b-21160d0592d1
H02	0	AGTAGCTGC	GAGTC	GAGGGGTTTTTTTTTCC	2017-08-07T14:53:28	@875b3726-6700-4958-bffb-5286905b09d9
H02	0	AGTAGCTGC	CGTCACAGATCTACACATCACTGCATACTCTGCGACGCTCGCGATCTGCGCGCAGAGTAGCTC	CGTCACCAGGATCTACACATTTCACCTGCATACTTTCCCTGCGACGCTCGCCGATCTGCGGCGCAGAAAAAAAGGGGGGGGGGGGGTAAAGGCTTTTTTTTCC	2017-08-07T16:26:21	@a3b9cfc0-dfc4-4aae-9b76-b87faf6cf37c
H02	0	AGTAGCTGC	AGAGTAGC	AAGGGGAAGTAGC	2017-08-07T15:01:27	@e6b46d5d-a1ac-4526-af67-efe931955e38
H02	0	AGTAGCTGC	AGTGCTCG	AAAAAAAGGGGTGGGGGGCCTTTCCG	2017-08-06T02:48:33	@03a04eee-bba2-42ac-a792-6d0c6d324bb1
H02	0	AGTAGCTGC	AGTAGC	AAAGGGGGGGGGGGGGGTAAAAAAAAAGGCC	2017-08-06T02:45:55	@f7be7370-0dab-4ceb-8a88-85ddc23c6d24
H02	0	AGTAGCTGC	TAGAGCG	TAAAGGGGGAGCCG	2017-08-06T03:12:35	@10c2c5c8-0c58-465e-ad27-7b231f52f21e
H02	0	AGTAGCTGC	GCA	GCCA	2017-08-06T02:18:10	@47b4750b-d11a-46b3-82b8-389a8d99af21
H02	0	AGTAGCTGC	CGAGAGTAGCTGCA	CGAGAAGGGGGGGGGGGGGGGTTAAAAGGGGCTTTTGCCA	2017-08-06T02:17:52	@ada1cbb1-ad2b-45c2-99ae-33161b5a4177
H02	0	AGTAGCTGC	AGC	AAAAAAAAAGGCC	2017-08-06T02:34:30	@ffb808f9-bb39-4df7-a762-56b8fa9a72db
H02	0	AGTAGCTGC	AGTAGATGAGC	AAGGGGTTAAAAAAAGAATTTTTTTTTGAGGCC	2017-08-06T03:17:10	@f81ab7bc-fecb-48b1-934f-ac941c802787
H02	0	AGTAGCTGC	GAGAGTAGT	GAAAAGGAGGTTTAAAGGT	2017-08-06T02:18:49	@4e4eb12c-3a1f-4e00-923c-7883d4254dd1
H02	0	AGTAGCTGC	AGTAGC	AAAGGGGGGGGGGGGTAGGCCC	2017-08-06T02:22:28	@e612dfc7-bb2a-4d7e-893e-beb74d479ece
H02	0	AGTAGCTGC	AGTACGCTGC	AAAGGGGGGGGGGGGTAACGGGGGCCTTTGC	2017-08-06T02:33:09	@392dc53d-0352-4b38-8b89-564a9c8cbc28
H02	0	AGTAGCTGC	AGTAGCTCA	AAAAAAAGTTAAAAAAGGGGCTCA	2017-08-06T02:50:53	@68cbe565-f98d-451f-9c5b-63aecd82ecd4
H02	0	AGTAGCTGC	ACGCATACGATCTAGTACAGCGTCAGACTGTGCTCTCGATCTGCAGACAGTGC	ACGGCATACGGATCCTAGGTACAGGCGGGTTCAGACTGTGCTCTTCGATCTGCAGGGACCCCAGTGGC	2017-08-06T02:24:28	@a499f8dd-abe5-48ee-a989-add27a9df0f7
H02	0	AGTAGCTGC	GAGTACAGAGCTGC	GAAGGGGGGGGTACAGAAGGCCTGCC	2017-08-06T02:38:09	@3d79ab50-df1a-4831-8bd7-8d6ac1d27097
H02	0	AGTAGCTGC	GTAGC	GGGGGGGGGGGTTTAAAAAAAGGGGCC	2017-08-06T03:13:41	@c9a22869-e209-414c-803a-050769717e01
H02	0	AGTAGCTGC	C	C	2017-08-06T03:03:57	@9a351b66-1630-4546-a99e-192cc02c4561
H02	0	AGTAGCTGC	CT	CCT	2017-08-06T02:17:46	@34b301ab-37b4-4517-bd87-a2c99bf77c3f
H02	0	AGTAGCTGC	CGACACGAGAGATCTACATCACGTACACTCTCTACGACGCTCTCTCGTCTACGCATGCTGTGCTGTGCTGAGCT	CGACCACCGAGAGATCTACATTCACGTACACTCTTTCCCTACGACGCTCTTCTTCGTCTACGGCCAATGGCTGTGGCTGGTGCTGGAAAGGGCT	2017-08-06T02:51:26	@96df9c32-d88f-4d6c-bfcc-9c049d46cdd8
H02	0	AGTAGCTGC	AGC	AAAAAAAGGGGGGGGGGGGGCC	2017-08-06T02:41:44	@5ef89482-6f59-4e0e-addf-803439ab1c29
H02	0	AGTAGCTGC	AGTGCTGC	AAAAAAGGGGGGGGGGGGGGGGGTGCCTGGGGC	2017-08-06T02:44:53	@6e802b34-89bb-4389-930d-cb1ab0a956be
H02	0	AGTAGCTGC	AGTAGT	AAAAAGGGGGGGGGGGTAGT	2017-08-06T02:35:34	@019d4b6b-d319-4260-87f5-96df7d294b12
H02	0	AGTAGCTGC	ACGCATACGAGATCTGTCACGTGACTGATCAGACGTGTGCTCTCGATCTGCAGTACTCTCAGTACGTG	ACGGCATACGAGATCCCTGTTCACGGTGACTGAATTTCAGACGGTGTGCTCTTCCGATCTGGCAAAGTTACCCCCCCCCTTTTCTCAGTACGTG	2017-08-06T03:10:50	@4fdc4dba-3ce6-4fb1-9d9f-3008d6b41a6f
H02	0	AGTAGCTGC	AGAGCACAGCG	AAAGGGGGGGGGGGGGAAAAAAAGCACAGCGG	2017-08-06T02:32:27	@0b2901b6-c331-465c-b5a9-200a34c0af36
H02	0	AGTAGCTGC	AGAGAGTCTGC	AAAAAAAAGAGAGGTTCCTTTTGGC	2017-08-06T02:32:10	@16468781-3cd2-4c81-808f-759cb5fbacdb
H02	0	AGTAGCTGC	CGTGCTGATATGCATGCAGCACGAGATCTACATCACGCACTCTCTACACGCTCTCATCTCGATCTACGCTGCACTGAGAGTAGCTGC	CCGGTGCTGATATTGCAATGGCAGCCACCGAGATCTACATTCACGGCCACTCTTTCCTACACGCTCTTTCCAAATCTTCGATCTACGGCTGCACTGAGAGGTTTAGGGCTTTGGGC	2017-08-06T03:01:51	@ef3b9a13-5f6f-4db6-9633-fedb1f3cb46c
H02	0	AGTAGCTGC	GATCTATACAGTGACTGAGTCGACGTGTGCTCTCGATCTGCAGCTACTCTCAGTACGT	GATCTAATTACAGTGACTGGAGTCGAACGTGTGCTCTTCCGATCTGGGCAGGCCTACCTTCTCAGTACGT	2017-08-06T02:24:29	@c212d7f8-f44d-4c4e-8506-94f8d8ef2498
H02	0	AGTAGCTGC	TCAGACATATATCTCGATCTAGCAGCTCTCAGTACATG	TTCAGACATTATTATCTTCCGATCTAGGCCCCAGCCCTTTTCTCCAGTACATG	2017-08-06T02:53:47	@e3e4b5ab-3395-4e7d-8218-13d02ac71fa4
H02	0	AGTAGCTGC	AGAGCTGC	AAAAGAAAAGGGGGGGGGGGGGGCTTGCCCC	2017-08-06T02:48:21	@7301856b-8e4f-427d-8da6-af8dd6a3e241
H02	0	AGTAGCTGC	AGTGTAGTCTGC	AAGGGGGGGGTGGTTTAAAGTTTTCTTGC	2017-08-06T02:23:44	@8b49f3d0-ba36-4954-b7b6-93adcfae265b
H02	0	AGTAGCTGC	ATCGACGTATATATCGATCTGCAGAGCTCTCTCGTACGT	AATTCGAACGTATTATATTCCGATCTGGCAGAGCCTTCCCCTTTTCTCCGGTACGT	2017-08-06T03:02:26	@4947d9da-2f0b-42ad-93f2-429f839d8483
H02	0	AGTAGCTGC	AGTGCTC	AAAGGGGGGGGGGGGGGGTGGGCCTCC	2017-08-06T02:26:08	@e42a3381-d01e-4e57-b799-43bb2e48ee8c
H02	0	AGTAGCTGC	AGTAGCT	AAAGGGGGTTAAAGGCTT	2017-08-06T02:50:47	@c7ec7a59-b79d-4ebe-bbcd-6a5a6b64e3c2
H02	0	AGTAGCTGC	GAGCTCA	GGAGGGCTCA	2017-08-06T02:32:50	@a2d5ee8a-9c67-4850-a1a1-21df66e87ac5
H02	0	AGTAGCTGC	AGAGTGAGC	AAAAAGGGAGGGGTTGAGGGCC	2017-08-06T03:17:42	@f550df08-8470-4b89-8a8d-128a39616266
H02	0	AGTAGCTGC	GCGTGTGCTCTCTCGATAGCTCACTCTCAGTACGT	GCGTGTGCTCTCTTCCGATTTAGGCTCACCCCCCCCCCCTTTTCTCAGTACGT	2017-08-06T02:55:46	@62c5186a-7d2e-49e2-a1b7-9576a3a28a26
H02	0	AGTAGCTGC	ATCTAGTACAGTGACTACAGTCAGACGTGTGCTCTCGTCGCAGCTCTCGTACG	ATCTAGTACAGTGACTACAGGTTCAGACGTGTGCTCTTCGGGTCGGCCCCAAAGGCCCCTTTTCTCGGTACG	2017-08-06T03:06:03	@3ce97c07-7125-4b71-a6b3-096abb8baf5d
H02	0	AGTAGCTGC	GCTAGCT	GGGCTTTTAGCT	2017-08-06T02:16:35	@b6286ab2-a5ee-4e67-b252-e3e277c003b2
H02	0	AGTAGCTGC	AGTAGCACTC	AAAGGGGGGGGGGGGGGGTTTAAGGGGCACCTC	2017-08-06T03:09:55	@02efbda5-d09b-44c5-bac0-18b1d8f48ea2
H02	0	AGTAGCTGC	ACGCATACACGAGATCTAGTACGTGACTGAGATCAGACGTGTGCTCTCGACTGATCTGCACTGCTCAGTACGT	ACGGCATACACGAGATCTAGTACGGTGACTGGAGATTCAGACGTGTGCTCTTCCGACCTGGAAAAAATTTCCCCTTGCACTGCTCAGTACGT	2017-08-06T02:47:28	@626f339a-7f59-4ccd-9e0f-6cfe657c4edd
H02	0	AGTAGCTGC	GTAGC	GGGTAAGGGGGGCC	2017-08-06T02:18:24	@679b55d5-a4d8-48ee-9333-39065b8e8929
H02	0	AGTAGCTGC	AGAGAGCTGCG	AAAGGGAAAAGAAGGGGCCTTTTGCCG	2017-08-06T03:12:30	@f38fa6b2-cccd-40e2-8067-e94cd8d096de
H02	0	AGTAGCTGC	GTAGCTGC	GGGGGGGGGGGTTAAGGGGCTTTTTTGCCC	2017-08-06T03:02:37	@614fc010-4e28-4a26-b3c4-3802f20fa80d
H02	0	AGTAGCTGC	CGCAGCGACACGATCTACATCACGCACACTCTCTCACGACGCTCTCGTCTACGTGAGAGTGCTG	CCGCAGCGACCACCGGGAATCTACATTCACGCACACTCTCTTTCCCCACGACGCTCTTCCGTCTACGTGAGAAAAGGGGGGGGGTTGGCCCTTTTG	2017-08-06T03:11:41	@1593799c-39bc-4afa-a669-335de741e4f9
H02	0	AGTAGCTGC	GTAGAGCGCG	GGGGGGGGGTAAAGAGGGCCGCG	2017-08-06T03:19:10	@691f4e58-30da-4d11-8b78-87466daaa815
H02	0	AGTAGCTGC	GTGCA	GGGGGGGGGGGGGGTTTGCCA	2017-08-06T03:11:05	@52362de9-7d38-439d-84fd-1958a5b43259
H02	0	AGTAGCTGC	AGAGTGC	AAGGGGAGGTGGGGGGCC	2017-08-06T03:18:41	@50895959-0bbc-41e3-9a40-f2cfd338d735
H02	0	AGTAGCTGC	GTGACTGATCAGACGATGTGCTCTCGATCTGCACTACTCTCAGTACGT	GTGACTGGGATCCAGACGATGTGCTCTTCCGATCTGGCCCCAAACCCCTTTTTACCCTTTTTCCTCAGTACGT	2017-08-06T03:17:17	@26df84e7-d57f-4ffa-bb2c-87b8e7016462
H02	0	AGTAGCTGC	AGAGCAGCGCAGC	AAGAAAAAAAAGGGGGGGGGGGGGCAGGGCCCGCAGGGGCC	2017-08-07T19:45:37	@fbe5e6ef-fb0a-4e30-8d90-953bf87fefd8
H02	0	AGTAGCTGC	CAGAGACGCATACGAGATCTAGTACGTGCTACAGTCAGACGTGTGCTCTCGATCTGCAGCACTCTCAGTACGT	CAGAAGACGGCATACGAGATCTAGTACGGTGGCTACAGGTTCAGACGTGTGCTCTTCCGATCTGGCAAAGCCACCCCTTTTCTCAGTACGT	2017-08-07T19:44:19	@d4433e61-afb5-4b92-a310-5dc7f119225b
H02	0	AGTAGCTGC	AGTGAGC	AAAAAAAAGGGGTGAGC	2017-08-07T19:03:08	@295e3970-b0ee-4f41-9b68-948dcadd3826
H02	0	AGTAGCTGC	AGATGAGAGAGCTC	AAAAAAAGATGAGAGAGGGCTTTC	2017-08-07T19:21:30	@02813fee-6bab-4893-a3df-100eec24d5b2
H02	0	AGTAGCTGC	AGAGATAGC	AAAGAGATTTAAAAAAAAGGGGCCCC	2017-08-06T03:33:18	@054a0fc6-e909-4c7d-8ad3-53bf75de1871
H02	0	AGTAGCTGC	AGATAGCTATAGC	AAAAAAAGAAATTAAAAGGGGGCTATTTTTTTAGCCCC	2017-08-06T03:50:48	@9189fa5c-8706-4b9a-b018-4a13883f886b
H02	0	AGTAGCTGC	AGTAGAGCAGC	AGGGGTTTAAAGAGGCCAGCC	2017-08-06T04:01:51	@8661f3f8-7123-424c-82c6-40b8dc545b9d
H02	0	AGTAGCTGC	GACTCTCGTACGT	GACCCCTTTCTCCGGTACGT	2017-08-06T03:37:35	@0227d10a-b5fd-4d6a-8731-a53a41f9a19d
H02	0	AGTAGCTGC	GTGCTGC	GGGGGGGGGGGGGTTGCTTTGC	2017-08-06T03:46:43	@7368e884-02ef-42d3-9b66-716756e4c7dd
H02	0	AGTAGCTGC	AGTGC	AAAAAAAGGGGGGGGGGGGGTGGCC	2017-08-06T04:22:36	@521892fa-fa1d-4eee-ac30-c44ad68e0c05
H02	0	AGTAGCTGC	AGAGATAGCTGC	AGAAAAAAAAAAAAAAAAAAGGGGGGGGGGGGATTTAGGGGCCCTTGGCC	2017-08-06T04:06:55	@efe0aabb-3369-45c2-b96c-ad36e5ffb0e7
H02	0	AGTAGCTGC	ACTGAGTCAGACATGCTCTCGATCACATGCACTCTCAGTACG	ACTGGAGTTCAGACATTGCTCTTCCGATCACAATTTGCCACCCCCCCCCTTTTTCTCAGTACG	2017-08-06T03:23:01	@fa7affad-36f8-44cf-bd2d-3195df5a4ef5
H02	0	AGTAGCTGC	ACAGCGCTGCGATCTCGATACGTGACTGTCAGTGTGCTCTCGATCTGCTCTCGTACGT	ACCAGCGCTGCGGATCTCGATACGGTGACTGGGTTCAGGTGTGCTCTTCGATCTGCCCCCCCCCCCTTTTCTCGGTACGT	2017-08-06T04:11:46	@1a1afb1a-0405-4967-9558-bc45068e8576
H02	0	AGTAGCTGC	CTGAGTCAGACGTGTGCTCTCGATCTGCAGCTCTCTCAGTACGT	CTGGAGTTCAGACGTGTGCTCTTCCGATCTGGGCCCCAAGGCCCCTCCCCCCCCCCCTTTTCTCAGTACGT	2017-08-06T03:32:30	@29382053-90f8-4a31-b8ce-d8bee3101969
H02	0	AGTAGCTGC	GTAGTCTGC	GGGGGGTAGTCTTTTTTTGCC	2017-08-06T04:14:03	@97f15ed8-7725-491f-b8e3-885cf55ba3dc
H02	0	AGTAGCTGC	AGTACTGC	AGGGGGGGGGGGTACTTTTGGCCC	2017-08-06T03:32:25	@b5da60d5-0839-45cb-badc-d1a1ae61a95c
H02	0	AGTAGCTGC	TACGCGCAGATCTACATCACGTACACTCTCTACGACGCTCTCGATCTGCAGCTGAGCAGCTC	TACGGCGGCAAAGAATCTACATTCACGTACACTCTTTCCTACGACGCTCTTCCGATCTGCAGCCTGAAAGGGGGGGGGGGGGCAGGGCCTTTCC	2017-08-06T03:22:08	@e811a622-0357-4f55-b791-4e4cb7aed9d9
H02	0	AGTAGCTGC	AGTAGACTGAC	AAGGGGGGGGGTTAAGAAACTTTTTTTTTTGGGAC	2017-08-06T03:39:55	@fb301f3a-3884-4bbb-87ea-a5b089580933
H02	0	AGTAGCTGC	AGTAGCGTGC	AAAAAAAAGGGGTAAGCGTTTTTTTTGGC	2017-08-06T03:48:11	@171464f9-b8bb-4d77-8e1e-c6227c20537e
H02	0	AGTAGCTGC	ATAGCTCAGC	AAAATAAAGGGCTTCAGGGGGCC	2017-08-06T03:57:36	@c654234f-2a14-4154-b891-371e1c840eb7
H02	0	AGTAGCTGC	AGTGAGCTGC	AGGGGGTTTGGAGGCTTTTGGC	2017-08-06T03:49:56	@023069ea-fc3f-4601-a457-8ec184e4d103
H02	0	AGTAGCTGC	AGAGT	AAAAAAAGGGGAAAAAAAGGGGGGGGGTT	2017-08-06T03:21:38	@d2a78f7c-4cf8-4178-8d63-6401a3149efc
H02	0	AGTAGCTGC	AGAGTAGC	AGAAAAAAAAAGGGGGGGGGGTTTAAAAGGGGGGGCCC	2017-08-06T03:40:01	@5086a5b3-97df-49a2-9e6f-aa9c007defb2
H02	0	AGTAGCTGC	TGACGTGTGCTCTCGATCTGCACTGCACTGCGTCTCAGTACATAG	TTTGAACGTGTGCTCTCCGATCCTGGCCAACTTGCCACTGCGTCTCCAAGTACATAGG	2017-08-06T03:56:50	@4c087ee4-cd2c-4500-8b2f-db0cd463a9ea
H02	0	AGTAGCTGC	AGC	AGGGGGGGGGC	2017-08-06T04:06:21	@c2e81e86-1671-4fb5-b133-2dc427df49e7
H02	0	AGTAGCTGC	AGAGAGTAGCTCA	AGAGAAAAGGGGGGTTAAAAAGGCTTTTCCA	2017-08-06T03:56:43	@ce1ee0ee-3cc0-409f-8566-ccb26ce54c09
H02	0	AGTAGCTGC	AGTGTAC	AAAGGGGGGGGGGGGGTTTTGGGGTACC	2017-08-06T03:49:32	@ac590c7c-1962-49ef-9d6a-da9878553c39
H02	0	AGTAGCTGC	AGAGAGTAGAGTGC	AGAGAGGGTTTTAAAGAGGGGTTTGGGGGGCC	2017-08-06T04:12:28	@ed0fec0b-1655-4cc7-98c0-ab54490841eb
H02	0	AGTAGCTGC	ATCTATACGTGACTGAGTCAGACGTGCTCTCGATCTGTAGCTACTGTCTCAGTACGT	ATCTAATTACGGTGACTGGAGTTCAGACGTGCTCTTCCGATCTGTAAGCCCTTAACTTGTCTCAGTACGT	2017-08-06T03:56:41	@90f9cd7e-dd3d-4a33-b9f0-42bf3657e50a
H02	0	AGTAGCTGC	AGAGTGCTAGC	AAAAAAAGAGGTTGCTTTTAGGCC	2017-08-06T03:50:13	@e241fe7d-6920-47c5-b32a-89f5519c27c8
H02	0	AGTAGCTGC	AGAGAGCTGAGAGC	AAAAAAAAAAAAAAAAGAAAAAAAAGAGGGGCCTTGAGAGGGCCC	2017-08-06T04:15:19	@eef6ce3e-4852-43d5-9abd-f66733edd7a6
H02	0	AGTAGCTGC	CGAGCTACTCAGTACGT	CGAGCTTTTTACCTCAGTACGT	2017-08-06T04:02:46	@1758f331-e156-4930-a231-429a6464ba17
H02	0	AGTAGCTGC	AGAGTAGTGC	AAAAGAGGTAAGGGGTTTTGGCC	2017-08-06T04:13:58	@fe7db4fa-8978-44b7-aae8-b1bf38b67c44
H02	0	AGTAGCTGC	CTGCGTGACTGAGTCAGACATATATGCTCTCGATCTGCACTCTCAGTACGT	CTGCGGTGGACTGGAGTTCAGACATTATTATGCTCTTCCGATCTGGGCCCAAAAAACCCCCCCCCTTTTTTCCTCAGTACGT	2017-08-06T03:48:26	@6b34d6e0-710d-4731-8650-32e8df2f2d43
H02	0	AGTAGCTGC	GACGATGTGCTCTCGTCAGCTCTCAGTACGT	GACGATGTGGCTCTTCGGTCAGGCCTTTCCTCAGTACGT	2017-08-06T03:58:48	@d31c4273-719e-4e93-86ce-d4d806a0b589
H02	0	AGTAGCTGC	AGTAGAGACTC	AAAAGGGGGGGGGGGGGTAAAGAGACCTCC	2017-08-06T03:24:27	@9c675cd8-7cae-4306-83e6-ef262880d546
H02	0	AGTAGCTGC	AGTATGCA	AAAAAGGGGGGGGGGGGGGGGTTAAAATTTTTTTGGCA	2017-08-06T03:51:33	@de6ec9e5-c214-4b24-9c2f-c153b1d3796a
H02	0	AGTAGCTGC	GTAGCTGCT	GGGGGGGGGGTTAAAAAAAAAAAGGGGGGGCCTGGGCT	2017-08-06T03:39:36	@10d0ad72-eb02-4c04-9f6a-a1727671f7c0
H02	0	AGTAGCTGC	GAGCTC	GGGGGGGGGAAGGGCTTC	2017-08-06T03:25:17	@beedc6fa-a77a-4cbf-8fc1-bd634be95dfa
H02	0	AGTAGCTGC	AGAGTAGCGCTGC	AGAAAAGGGGGGGGGTAAAGGGCGCTTTTGC	2017-08-06T03:24:01	@3c149a45-25e8-47a5-be8e-aff999a5a6e1
H02	0	AGTAGCTGC	AGAGTGAGC	AAAAAAAAGGGAGGTTTTGAGCCC	2017-08-06T03:28:37	@f6a56abc-1f6e-4997-ac7e-583462067b06
H02	0	AGTAGCTGC	GTGCGCTC	GGTTGGGGGGGCGCTC	2017-08-06T03:49:33	@99070d45-0e3d-4370-8666-4f13aa28cbeb
H02	0	AGTAGCTGC	AGAGAGCTCA	AAAAAAAAGGGGGGGGGGGGGGGGGGAGAGGGGGGCTTCCCA	2017-08-06T03:40:12	@c11cdaa7-bdb4-4ee2-a4c7-399a7ed0f54a
H02	0	AGTAGCTGC	ACAGACATATGCTCTCATCTATACACTCTCGTACGT	AACCAGACATTATTGCTCTTCCAATCTATTTTACCACTCTCGTACGT	2017-08-06T04:30:17	@7c7f61ba-7153-46e3-827b-dac636cbb922
H02	0	AGTAGCTGC	AGAGCTGC	AAAGGGGGAAGGGGCTTGGCC	2017-08-06T05:01:09	@5f13549c-e6cc-4dba-b1b1-5ef3a6f7ba69
H02	0	AGTAGCTGC	GTAGCTGC	GTTAAAGGGCTTTGGCC	2017-08-06T04:38:34	@b4c16e06-b302-49e5-9239-d259ea30e64f
H02	0	AGTAGCTGC	TACGT	TACGT	2017-08-06T04:30:51	@c1bab0b3-d5de-4c4f-8ef5-8b6098c0c99d
H02	1	AGTAGCTGC	AGTAGCTGC	AAAGGGGTAAAGGCCTTTTGCC	2017-08-06T04:57:12	@76f3eb6a-5a45-43eb-988f-53d8a8e4197f
H02	0	AGTAGCTGC	AGAGTCTGC	AAGAGTTCCTTGCCC	2017-08-06T04:38:06	@c65f89c7-ef1a-409c-ba8b-d7483cdbefce
H02	0	AGTAGCTGC	ATCTATACATGCATGATCAGACGTGTGCTCTCGATCTGCAGACTCTCAGTACGT	ATCCTAATTACCCATTGCATTTGGATTCCAGACGTGTGCTCTTCCGATCTGGGCCCCAAGGAACCCCTTTTCTCCAGTACGT	2017-08-06T04:41:55	@30bbd07d-1b37-47d5-8f0c-58d93389785d
H02	0	AGTAGCTGC	GTAGCTGTG	GGGGGGGGTTAAGGCTGGTTG	2017-08-06T04:57:08	@52717ada-11d3-49de-81d9-760c9e7bfad7
H02	0	AGTAGCTGC	AGTAGTGAGC	AAAAAAGGGGTAAAGGGGTTGAGCC	2017-08-06T04:49:23	@8a88511d-4282-4839-905e-84683e4cf7e0
H02	0	AGTAGCTGC	AGTGC	AAAGGGGTGGCC	2017-08-06T04:26:47	@bd86d2e8-292f-4175-b550-654413e3a99f
H02	0	AGTAGCTGC	ATCTAGTACGTGACTGAGTCGACGTGTGCTCTCGATCTACAGCAGAGCTACTCTCAGTACGT	ATCTAGTACGGTGACTGGAGTTCGGACGTGTGCTCTTCCGATCTACAGCCAAGAAGCCTACCCCCCTTCTCAGTACGT	2017-08-06T05:08:02	@5af51123-fb68-4fe5-a39e-97e3a3e3af52
H02	0	AGTAGCTGC	TGAGAGAGTAGCACTGC	TGAGAGAAAGGGGGGGGGGGTAAGGGCCCACTGGCC	2017-08-06T04:36:08	@645e5785-51a3-4845-a0bd-3bdc8c6df8e1
H02	0	AGTAGCTGC	AGAGTGCTC	AAAGGGGAGGTTGGGGGCTTCC	2017-08-06T04:35:23	@48387d19-403f-4baf-93c4-1fc0b8b9bdb7
H02	0	AGTAGCTGC	AGTGC	AAAAAAGGGGTTTTGC	2017-08-06T05:21:18	@7c639069-2a45-42fe-89bf-2c59a3db0b97
H02	0	AGTAGCTGC	AGTAGCTC	AAAAAAAAAAGTTAAAGGGGGGGCCTCC	2017-08-06T04:31:53	@85b1f741-f323-4a01-bea3-55c762df20ca
H02	0	AGTAGCTGC	GTAGACTGC	GGGTTTTAAAGACCTTTTGGGGCC	2017-08-06T04:46:22	@fd6b830d-cdf0-476c-8f9e-8f3d539655de
H02	0	AGTAGCTGC	AGTGC	AAAAGGGGGGGGGGGGGGGTTGGGGGCCC	2017-08-06T04:29:33	@fdebfb5f-121f-418b-966b-34f16bc89d09
H02	0	AGTAGCTGC	TACGT	TACGT	2017-08-06T04:48:41	@d77b3d23-476a-43ce-ba88-643b624317b7
H02	0	AGTAGCTGC	GATAGCTC	GGGAATTTAAAAAAAAAAAAGGCCTC	2017-08-06T04:41:02	@3e99a2a5-638f-4da6-ac0b-a6484d7cfd48
H02	0	AGTAGCTGC	TGAGAGTGTGA	TGAAGGAAAAAAAGGTGTTGGGAA	2017-08-06T04:37:48	@2d7d7f2e-4673-46cd-a782-c033ca20d92a
H02	0	AGTAGCTGC	AGTAGAGCTACT	AAAAAAAAAAGGGGTTAAAAAAAGAAAGGCTTACTT	2017-08-06T04:36:00	@1745944d-c8fd-4c76-b51a-ad639658658a
H02	0	AGTAGCTGC	AGAGAGTAGTGC	AAGAGAGGGGTAGGGGTTTTGGCC	2017-08-06T04:43:35	@e6482e74-127b-488c-ab18-6b87407f5abc
H02	0	AGTAGCTGC	AGTGTGC	AAGGGGGGGGGGTTGGGTTTTGCC	2017-08-06T04:43:29	@1531385f-f044-4119-bad8-e19e83da360a
H02	0	AGTAGCTGC	ACGTATACGAGATCTATACACGCGAGTCGACGTGTGCTCTCGTATGCTGCTCTCAGTACGT	ACGTATACGAGATCTAATTACAACCGGCGGAGTTCGAACGTGTGCTCTTCGGTATTTTGCCTGCCCCCCCCTTTCTCAGTACGT	2017-08-06T05:10:32	@cac72720-e81b-42ae-8488-20b531f6a191
H02	0	AGTAGCTGC	GAGTCAGACAGTATGCTCTCGATCTGCACTCTCAGTACGT	GAGTTCAGACAGTATTGCTCTTCCCGATCTGGCCCCAAAACCCCCCCCCCCCTTTCTCAGTACGT	2017-08-06T04:39:34	@9ad10526-7db6-478c-ac6c-f31b13c748f3
H02	0	AGTAGCTGC	AGAGTAGCT	AGAAAAAAAAAAAGGGGGGGGTAAAGGCCT	2017-08-06T04:59:54	@6d025ed3-7131-40aa-a61b-e18b01421bdb
H02	0	AGTAGCTGC	AGTGC	AAAAAGGGGTTTTGGGCCC	2017-08-06T04:31:14	@e44a3ed5-e2cf-4ce4-ad7e-11b79dab40be
H02	0	AGTAGCTGC	AGTAGAC	AAAAAAGGGGTTAAAAAAGGGGGAC	2017-08-06T04:28:55	@3674fdcd-0cac-4f27-8fb2-7c7a76bee1b3
H02	0	AGTAGCTGC	GATAGTAGCTGC	GGATAAGGGGTTAAAGGGCCTGGGCC	2017-08-06T04:39:35	@409e46b6-e64a-409e-a8cf-b26507df6fe2
H02	0	AGTAGCTGC	AGAGCTGC	AAAAGGGAAAAAAGGGGCTTTTGCC	2017-08-06T04:26:41	@68e7f239-5a2f-4dbe-ad4c-94f465adefed
H02	0	AGTAGCTGC	AGTAGCATC	AAGGGGGGGGTTAAGGGCATCC	2017-08-06T04:41:03	@bb158251-babd-4c88-a029-978edbd56954
H02	0	AGTAGCTGC	CTGAGTCGACGTGTGCTCTGATCTGCACTCTCAGTACGTAG	CTGGAGTTCGAACGTGTGCTCTTGATCTGGGCCCCAACCCCCCCCCCTTTTCTCAGTACGTAG	2017-08-06T05:17:43	@3f289ed0-12fa-4a2c-8f3a-fb72ced0f4d3
H02	0	AGTAGCTGC	AGTACTGCG	AAGGGTTAAAACTGGGGCCG	2017-08-06T04:24:02	@35298598-121e-4e15-9f38-c934073ce4c3
H02	0	AGTAGCTGC	ACGAGCATGCGAGATCTATATACGTGACTGAGTCAGACGTGTATCTCTCGTACTCGTGCGTAGATCGTACGCGATCTGACTCGCTGCTAGATCTCGTATGCGTCTCTGCTGAGCG	ACGAGCATGCGAGGATCTAATTATTACCCCGGTGACTGGAGTTCAGACGTGTTATCTTCTTCCGGTTTTTTACCTCGGTGCGTAAGATCGGGTACGCGATCTGACTCGGCTGCTAGATCTCGTATGCCGTCTTCTGCTGAGCG	2017-08-06T04:48:30	@8d9967e1-c3e6-4c85-b3f8-14bf1b5e4394
H02	0	AGTAGCTGC	ATCGCTCATCTCTACGCTCTCGATCTACATACTGAGACTGC	ATCCCGGCTCCATCTTTCCCTACGGCCTTTCTTCGATCTACATACTGAAAAGGGGAAAACTTTTGC	2017-08-06T04:34:19	@3cf939a3-ecf3-4d19-bee1-83e432ff5110
H02	1	AGTAGCTGC	AGTAGCTGC	AAAAAAAAGGGGGGGGTTAAAAAAAAGCTTTTGGGCC	2017-08-06T05:07:29	@83dcdd07-a855-4dc4-8dfd-15ee68a8aa08
H02	0	AGTAGCTGC	AGTAGCTC	AAAAAAAAGGGGGGGGGGGGGGGGTTTAAAGGGGCTTTCC	2017-08-06T04:52:22	@26ed8640-313f-49e5-bc9f-7a049676758e
H02	0	AGTAGCTGC	GTGCGC	GTGGGCGC	2017-08-06T05:10:07	@58099485-2c30-48ad-9ed0-9b10ef91b477
H02	0	AGTAGCTGC	GAGTAGAGCTC	GGAAAAGGGGGGGGGGGGTAAAGGGAGCCTC	2017-08-06T05:15:16	@76d835cb-a361-4165-958e-d1444c43ebc0
H02	0	AGTAGCTGC			2017-08-06T05:05:00	@7403feb7-a081-4f5c-8ca5-dbb15033396c
H02	0	AGTAGCTGC	AGTAGCTATGC	AAAAAAGGGGTAAAAAAAAAAGGGGCCTTTATGGGCC	2017-08-06T04:59:43	@94aa5866-46ef-4fe7-b39f-513672f545d7
H02	0	AGTAGCTGC	AGTAGAGCTGC	AAAAAAAAAAGGGGGGGTTAAAGAGGCCTTGCC	2017-08-06T04:54:42	@a53f7a3f-776b-485c-9894-4630a87f741c
H02	0	AGTAGCTGC	GTAGC	GGGTAGCCC	2017-08-06T05:02:47	@6d7bc23d-f527-440e-a682-120d26ffb21c
H02	0	AGTAGCTGC	C	C	2017-08-06T04:50:13	@5a56c713-6ff4-4c25-9b40-279bb00c2c4c
H02	1	AGTAGCTGC	AGTAGCTGC	AGGGGGGGGTAGGGGGGGGCCTTTTGGCCC	2017-08-06T04:47:13	@017937ee-9aee-4d3d-9a52-520dfc555f0b
H02	1	AGTAGCTGC	AGTAGCTGC	AAAAGGGGTTAGGGCCTGGCC	2017-08-06T05:09:38	@f408c05a-1beb-4465-9112-8448bd455336
H02	0	AGTAGCTGC	GTAGAGAGCT	GGGTAAAAGAAAAAAAGAGGGCCCT	2017-08-06T06:18:26	@6f29725d-ae42-434d-b40e-4251a2d58ef7
H02	0	AGTAGCTGC	AGTGTCTGC	AAAAAAAAAGGGGGGGGGGGGTGTCCTTTTGCCC	2017-08-06T05:56:59	@d4a4c3b5-7b9d-42cb-af36-292fd931b9d9
H02	0	AGTAGCTGC	AGTAGC	AAAAGGGGGGGGGGGTAGGCC	2017-08-06T05:46:25	@ad590655-e4ae-4bea-a050-fabcb4830525
H02	0	AGTAGCTGC	ATCTAGCGTGACTGATCGACGTGTGCTCTCGATCTAGCTATCTCAGTACGTG	ATCTAGGCCGGTGACTGGGATTCCGAACGTGTGCTCTTCGATCTAAAGCCCCTTAATTTTTTTTCTCAGTACGTGG	2017-08-06T05:54:35	@a39693ce-44af-4a29-8941-326f2d4e90b7
H02	0	AGTAGCTGC	ATCATCACGTACACTCTCTACGACGCTCTCGATCTACATACTGAGAGTGCTGCG	ATCCATTCACGTACACTCTTTCCTACGACGCTCTTCGATCTACATTACTGAGAAAGGGTGGGCCCTTGGCCCCGG	2017-08-06T06:11:37	@c956179e-d625-4930-a22f-c3d48a592a4b
H02	0	AGTAGCTGC	AGTAGCTAGC	AGGGGTAAAAAAAAAGGGGGGCCTAAGGCC	2017-08-06T06:12:17	@dac8ec86-9eec-434a-97f7-e50698c3bd5b
H02	0	AGTAGCTGC	AGTGTGC	AAAGGGGGGTTGGGTTTTTTTTTGGCC	2017-08-06T05:41:16	@6e7d4a09-aa15-49e1-89bc-d5c5b9059dcf
H02	0	AGTAGCTGC	AGAGTAGCTGCT	AAAGGGGAGGTTTAAAAAAGGCCTTTTGCCCT	2017-08-06T06:20:50	@028ca464-fa7e-4106-bc13-d9abde9771c1
H02	0	AGTAGCTGC	GTCTACAGTCTGC	GGGTTTTCTACAAAAAAGGGTTCTTTTTTGCC	2017-08-06T06:21:37	@1f01bee6-3a80-4dcc-9f80-11877438139f
H02	0	AGTAGCTGC	GATAGTAGCGC	GAATAAAAGGGGGGGGGGGGTAAGGGCGCC	2017-08-06T05:37:47	@2d78f561-352f-4ecb-9e81-ffb783ad62c9
H02	0	AGTAGCTGC	TCAGCATGCTCTCTCGATCTGTACTCTGCTCAGTACGT	TTCAGGCATTGCTCTCTTCCGATCTGGTAAAACCTTCTTGCTCCAGTACGT	2017-08-06T05:42:24	@b0bdf5d5-80f4-4f3d-b3c6-43749c31bd6b
H02	0	AGTAGCTGC	AGAGAGAGAGCTGC	AGAGAAAAAAAAGGGGGGGGGGGAAAGAAAAAAAAGCCTTGGGCC	2017-08-06T05:45:30	@449e9b75-bacf-4f45-a51a-7e3b504b58ac
H02	0	AGTAGCTGC	AGTAGCTC	AAAAAAAAGGGGTAAAGGGGCTTTTCC	2017-08-06T05:26:41	@f37c1b61-a220-4f7a-940c-956c29109185
H02	0	AGTAGCTGC	TCAGACGTGTGCTCTCAGATCTGCAGCTCACTGCTCTCAGTACAT	TTCAGACGTGTGCTCTTCCAGATCTGGCAGGCTCCCCACTTTTGCCCCCCCCTTTTTCTCAGTACAT	2017-08-06T06:11:09	@cb50d26b-6fdc-475d-b879-7fbf5329efb7
H02	0	AGTAGCTGC	ACGAT	AAAAAAAAACCCGAAATTT	2017-08-06T05:36:57	@19b1d5aa-8fad-4057-8267-d947665f7c32
H02	0	AGTAGCTGC	AGTAGAGCTGCTGCA	AAGTTAAAGAGGCCTTGCCCCTTTGCCA	2017-08-06T05:37:57	@f6163bc0-cecf-4cc6-a149-89bfa46b8e9c
H02	0	AGTAGCTGC	AGTGCTGAGC	AGGTGGGGCTTTTTTGGGGAGCC	2017-08-06T05:58:59	@55894a11-92a1-4b47-9026-6f93d6556c1d
H02	0	AGTAGCTGC	AGAGTAGC	AAAGGGGAGGTAAAAAAAAGGGC	2017-08-06T06:10:41	@531ff81a-aa19-4159-bfd1-5ee1c7c2826e
H02	0	AGTAGCTGC	ACTGAGTCAGATATCGATCTGCAGCTAGCTCTCAGTACGT	ACTGGAGTTCAGATATTCGATCTGGCCAAAGCCTTTTTTAGCCCCTCTCAGTACGT	2017-08-06T06:06:54	@b5544ec9-1150-4ea2-87a9-6c4c29290329
H02	0	AGTAGCTGC	AGAGAGTAGAGCT	AGAGGGGGGGAGTAGAGCT	2017-08-06T06:10:17	@5c0d8090-258b-4a50-bef0-3b0c3f51a55b
H02	0	AGTAGCTGC	TACGCGACACGAGATCACATCGCGTACACTCTCTACGACGCTCTCGATCTACGCATCACTGAGACTA	TACGGCGACCACCGAGATCACCATTCCGCGTACACTCTTTTCCCTACGACGCTCTTCCGATCTACGCATCCACTGAAAAGGGGGGGGGGGACTA	2017-08-06T06:13:38	@965500b4-f7e5-491c-853f-d963fe6d7ec4
H02	0	AGTAGCTGC	AGTAGT	AAAAGGGGGTAAAAAAAAAGGGGT	2017-08-06T06:21:44	@8a8daf67-94ec-49db-86a2-34997d5ae25c
H02	0	AGTAGCTGC	AGTAGAGACTGC	AAAGGGGGGGGGGGGGGGGGTAAAAGGGAGACTTTTGC	2017-08-06T06:02:24	@b73b9066-d929-452b-a644-35cb755edaca
H02	0	AGTAGCTGC	AGTACTGC	AAAAGGGGGTTAAAACCTTGGGCCC	2017-08-06T05:24:25	@d4fb1e89-b7a7-4e8d-bf43-b6079380a5be
H02	0	AGTAGCTGC	AGAGAGTGC	AGGAGGGGGGGGAGGGGTTTTGGCCCC	2017-08-06T05:59:46	@624165ef-c802-4a12-b8ae-1344bad47488
H02	0	AGTAGCTGC	AGAGAGTGC	AGAGAAAAGGGGGGGGGGGGGTTTGCC	2017-08-06T05:32:09	@3b026c7e-7544-4746-84f3-846a1296719d
H02	0	AGTAGCTGC	AGAGTGCAGTGC	AAAAGGGGGGAGGTTGCAGGGGTTGGCC	2017-08-06T05:48:31	@b4d52b78-e36c-413d-8643-5a5f5dd0bdaf
H02	0	AGTAGCTGC	AGTGC	AAAAAGGGGGGGGGGGGTTTTGGGGCC	2017-08-06T05:23:09	@9b28504a-07cf-46df-b2da-6b7285b05549
H02	0	AGTAGCTGC	AGTAGCTG	AAAGGGGTAAAGGCTG	2017-08-06T06:03:37	@12172823-1e2a-4999-be92-0d1ab7d755e0
H02	0	AGTAGCTGC	AGAGAGAGTAGCT	AAAAGGAGAGAGGTTTTAAGGGGCTT	2017-08-06T05:50:59	@1d4834b1-98ce-4498-b404-e3b9fdc08a81
H02	0	AGTAGCTGC	GTAGAGC	GGGGGGGGGTTAAAGGGGAGGCC	2017-08-06T05:58:53	@dbc540fe-a8af-43d0-9288-994fbbdad528
H02	0	AGTAGCTGC	AGAGTAGCTC	AAAAAGGGGGGGAGGGTTAGGGCTTTCC	2017-08-06T05:27:09	@a10bef89-163e-4a1b-b496-b2c2ecaef56c
H02	0	AGTAGCTGC	TAGACATATGCTCTCGATCTGCATCTCTCGAGCGT	TTTAGACATTATTGCTCTTCCGATCTGGCAAAATCCCTTCTCGAGGCGT	2017-08-06T05:55:07	@01407082-ce65-4488-9cbd-f343d2498449
H02	0	AGTAGCTGC	CTGATGC	CTTTGAAATTGGC	2017-08-06T05:33:24	@f6ea2401-a17d-4e4c-b4a8-ca8d9fd97924
H02	0	AGTAGCTGC	GTAGCTGC	GGGTTAAGCTTTGCC	2017-08-06T05:51:23	@52abe32c-679e-4189-ad06-1ff1752dc946
H02	0	AGTAGCTGC	TGAGCGTATGCTCTCGATCTGCAGCACTCTCAGTACGTA	TTGAGCGTATTGCTCTTCCGATCTGGCCAAAAGCCACCCCCCTTTTTTTTCTCAGTACGTA	2017-08-06T05:39:12	@725f6bce-7f04-4640-a2bd-f3d7bbaab03d
H02	1	AGTAGCTGC	AGTAGCTGC	AAGGGGGGTTAAAAGGGGCCTTTTTGGCC	2017-08-06T05:30:31	@75415376-45b2-4987-819d-5a0fae861702
H02	0	AGTAGCTGC	GCGACACGATCTACACGTCACGTACTCTCTGCGCAGCTCTCGTCGTGCTGAGAGATGAGACGT	GCGACCACCGGGGATCTACACGGTCACGTACTCTTTCCCTGCGGCAGCTCTTCGGTCGTGCTGGGGAAAAGGAGATGAGACGT	2017-08-06T06:16:56	@393ab3fa-fe09-4acb-9e83-232fdd6d17b0
H02	0	AGTAGCTGC	GCAGTGACAGATCGACGTGTGCTCTCGATCTGCTAGCTACTCTCAGTACGT	GCCCAGTGACAGGATTCGGAACGTGTGCTCTTCCGATCTGGGCTAGCCCTACCCCCCCCCCTTTTCTCAGTACGT	2017-08-06T05:51:23	@e80d480d-5094-4eb9-812e-7e5dd446ee10
H02	0	AGTAGCTGC	GAGAGTAGCTC	GAAAAGAGGGTTTTAGGCCTCC	2017-08-06T05:32:35	@90bec225-f183-471c-8951-8c0e4e5fd153
H02	0	AGTAGCTGC	AGTGAGC	AAAAAAAAAAAAAAGGGGGGGGGGGGGGGTTGGGAGCC	2017-08-06T05:51:13	@b9a6b08c-dc36-4ef0-93af-fc82235bc1a7
H02	0	AGTAGCTGC	GTGCTGT	GGGTTGGGGCCCTGTT	2017-08-06T05:42:58	@0ec003ce-6f59-4c2f-8fe9-cdbafc41e242
H02	0	AGTAGCTGC	AGTATGC	AAAAGGGGTATTTTTTTGGGGCCC	2017-08-06T05:51:55	@c5fbe7a5-c628-4155-b515-06501b280d42
H02	0	AGTAGCTGC	AGC	AAAAAAGGGGGGGGGGGGC	2017-08-06T05:28:23	@9cd87a14-7a8d-40e3-9d0f-f28fcda5fe3f
H02	0	AGTAGCTGC	AGTAGCTGCG	AGGGGGGGGTTAAAAGGGCCTTTGGCCG	2017-08-06T06:20:28	@2f3a0a02-e668-44b6-8437-8173532f265c
H02	0	AGTAGCTGC	AGCTGCG	AAAGGGGGGGGGGGGCTTGGCG	2017-08-06T07:09:37	@b10fb78f-fa99-4e90-930e-b6545bdb1146
H02	1	AGTAGCTGC	AGTAGCTGC	AAAGGGGGGGGGGGGGGGTAGGGGCCTTTGCC	2017-08-06T06:46:44	@8b6763a5-c1c9-49b5-9f36-a94416049535
H02	0	AGTAGCTGC	AGTAGTGCTC	AAAAAAGGGGTTTTAGGGGTGCTTTTCCC	2017-08-06T07:01:10	@6b7f1775-4f4e-42a3-a44b-6bfc4c0b24bd
H02	0	AGTAGCTGC	GAGTAGCTGAGATCGACGTCTGATCAGTCGCATGCTGATCTCGTATGCGTCTCTGCT	GGAAGGGGTTAAGGGGCCTTTGGGAAGATCGAACGTCTGATCCAGTCCGCCATGCCTGGATCTCGTATGCCGTCTTCTGCTT	2017-08-06T06:41:17	@b58a9b80-7109-4141-974d-55a27e5a8897
H02	0	AGTAGCTGC	GAGCTGC	GAAAAAAGCTTTTGGCCC	2017-08-06T06:41:44	@9e33c7f3-d304-4a22-a416-d8fe497dab21
H02	0	AGTAGCTGC	AGTCTGCGCGCGCTAGCA	AAAAAAAAAAAGTCTTTGCGCGCGCCTTTTTTTTAGGGCCA	2017-08-06T06:41:37	@e5bba383-f6a7-4666-a8d7-f92b61b52838
H02	0	AGTAGCTGC	AGTAGTGC	AGTTTAGTTTTGGGGCC	2017-08-06T06:57:29	@a29ddee4-a910-46d7-bb15-889c98a49305
H02	0	AGTAGCTGC	CGACGCAGATACATCACGTACTCTCTACACGCACTCTCGATCTACGTGAGAGAGTAGCTGC	CGACCGCAAGATACATTCACGTACCTCTTTCCTACACGGCAACTCTTCGATCTACGTGGAAGGGGGGGAGAGGTTTTAAAGCCCTTTTTGGGCCC	2017-08-06T06:40:42	@392367e4-b54d-4c63-a821-2ac67c91cb02
H02	0	AGTAGCTGC	ATAGAGCTGC	AAAAAAATAAAAAGAGGCCCTGGGGCC	2017-08-06T06:24:28	@b4c34578-379a-430b-b72d-90ff65131e8c
H02	0	AGTAGCTGC	ACGCATACGAGATCTAGTACGTGACTGAGTCAGACGTGTGCTCTCGATCTCACACTCAGTACGT	ACGGCATACGAGATCTAGTACGGTGACTGGAGTTCAGACGTGTGCTCTTCGATCTTTCCCAAAAAAACAACCCCCCCCCCTCAGTACGT	2017-08-06T06:35:59	@c46861ae-c3d7-4181-acff-41ff7684f0f4
H02	0	AGTAGCTGC	AGTAGCTC	AAAAGGGGGGGGGGGGGGGGGGGTAAAGGGGGGCTTC	2017-08-06T07:03:15	@b0402d6a-0833-4cf1-9bd3-b01427a34f0f
H02	0	AGTAGCTGC	GTAGTGAGCG	GGTAGGGGTTTTTTTTGGGAGGCCG	2017-08-06T07:03:31	@e9e2e3bf-f2f7-4376-b446-c8a04e14e6fc
H02	0	AGTAGCTGC	AGTAGTGT	AAAAGGGGGGGGGGGGGGGTAAAAAGTTTTGT	2017-08-06T06:51:24	@8e0fa4a4-7d21-48e6-9be9-ab6f1222c1db
H02	0	AGTAGCTGC	AGTAGCTGCT	AAAAGGGGGGGGGGGGGTTAGGGGGGGGGCTTTGGGGGCT	2017-08-06T06:49:04	@54c05de8-2a29-4849-95bd-a7f0e19ee24a
H02	0	AGTAGCTGC	TCAGCGTATGCTCGATCTGCAGCACTCTCAGTACGT	TTCAGGCGTATGCTTCCGATCTGGCAAGGCAACCCCCCCCCCCCTTCTCAGTACGT	2017-08-06T06:44:42	@f8516182-0145-4f78-8125-6284ea933430
H02	0	AGTAGCTGC	AGTAGCT	AAAGGGGGGGGGGGGTAAAAGGGGCTTT	2017-08-06T06:24:10	@ab929a57-f427-4d63-bec9-6f675d41d370
H02	0	AGTAGCTGC	GTACGCGCGC	GGGGGGTTAAAACCGCGCGGGCC	2017-08-06T06:54:45	@b6fa0da7-c9a6-4e21-98ac-59bff27b2f2e
H02	0	AGTAGCTGC	AGTACTCA	AGGGGGGGGGTTAAAACTTTCA	2017-08-06T06:39:00	@494128af-ffb3-41e1-a1ba-69d2409cd359
H02	0	AGTAGCTGC	GAGTAGAGCTCAGC	GAAGGGGTTAGAGCCCTCAGGC	2017-08-06T06:28:23	@1be76ea9-c754-493f-8639-7795c0efe91f
H02	0	AGTAGCTGC	AGAGTAGCTGC	AGAAAAAAGGGGGGGGTAAGGGGCTTTGGGGCC	2017-08-06T06:28:07	@73cbc3eb-4a72-4e8a-a911-d8cd223f991a
H02	0	AGTAGCTGC	GCGACACAGAGATCTACATCGCACTCTCACGACGCTCTCGATCTCACATGCTGAGAGTAGCA	GCGACCACCAGAGGATCTACATTCCGGCACTCTTTCCCACGACGCTCTTTTCCGATCTCACATTGCTGAGAAAAGGGGTAGGGGGGGGCCCA	2017-08-06T06:47:14	@47992e5e-74bb-43cd-a78c-84b4719e95e8
H02	0	AGTAGCTGC	AGC	AAGGGGGGGCCC	2017-08-06T06:39:18	@80126747-04e7-4159-b76b-ab5de3e48e25
H02	0	AGTAGCTGC	AGTAGTGA	AAAGGGGTAGTTTTTTGA	2017-08-06T06:34:04	@61b44bef-644d-47ec-a3e1-c14d1bddfaf9
H02	0	AGTAGCTGC	ATAGAGAGC	ATAAAGGGGGGAAAAAAGGAGGCCC	2017-08-06T07:13:52	@fd312265-78e2-4a41-b509-709fc92775c6
H02	0	AGTAGCTGC	GTAGCTGC	GGGGGGGGGGGGTTAAGGGGGCTTTGGGGCCCC	2017-08-06T07:04:23	@b401ccc2-d263-48e1-b579-8b802d8873cc
H02	0	AGTAGCTGC	AGTGC	AAGGGGGGGGGTTGCC	2017-08-06T06:24:23	@5cd626cb-679b-406a-82c4-31b9f08946e7
H02	0	AGTAGCTGC	GTAGCTC	GGTAGCCTC	2017-08-06T06:59:08	@1d2b37e9-318a-42db-9a08-aad026b16e3e
H02	0	AGTAGCTGC	GAGTCTGC	GAAAAAAGGGGTCCTTGCC	2017-08-06T07:14:07	@c5e57f09-d738-4d70-b035-08d36fd92c0f
H02	0	AGTAGCTGC	TCAGACTGCTCTCTCAGTCTGCAGCTACTCGTACGT	TTCAGACTGCTCTTCTTCAGTCTTGGCAAAAAGGCCTAAACCTCGGTACGT	2017-08-06T06:49:02	@f60e732d-b544-4871-894d-12a445df74d3
H02	0	AGTAGCTGC	GTAGCTC	GGGTAGGCTTCC	2017-08-06T06:53:43	@925e257e-7b90-4bb0-ac5a-4d187a6efd04
H02	0	AGTAGCTGC	ATATCTCAGCAGAGACGCATACGAGATCTAGTACGTGACTGAGTCGCAGTATACTCTCGATGAGAGCTACACTCTCAGTACGC	AATATCTTCCAAGCAGAAGACGGCATACGAGATCTAGTACGGTGACTGGAGTTCGGGCAGTATTACTCTTCCGATTTGGAAAGAGCTTTTACCCCACTTTTTCTCCAGTACGGC	2017-08-06T06:54:38	@1979e9e1-c8f1-4e64-82bb-b2105bfd9c95
H02	0	AGTAGCTGC	TACGT	TACGT	2017-08-06T06:44:10	@a7d74f9e-fd31-497c-9575-6bf00bd45a52
H02	0	AGTAGCTGC	AGTAGCTC	AAAGGGGGGGGGTTTAAAAAAAAAAAGCTTTCC	2017-08-06T07:08:08	@382209f5-dd5d-46e9-87e5-680f9fcf2ac1
H02	0	AGTAGCTGC	AGTGAGCTCA	AAAGGGGGGGGGGGGGGTTGAGGCTTTCCA	2017-08-06T07:01:15	@3952d2db-37c0-4761-85d0-18b4c0d68841
H02	0	AGTAGCTGC	AGTGCTGC	AAAAGGTGGGCTTTGCCC	2017-08-06T06:54:39	@61638f16-d7e4-4ad2-9e14-8ae5092dab5f
H02	0	AGTAGCTGC	CGACACGAGATCTACATCACGTACACTCTCTACACGCACTCTCGATCTACGTACACGAGAGTGCTGC	CGACCACCGAGATCTACATTCACGTACACTCTTTCCTACACGGCACTCTTCGATCTACGTACACCGAGAAAGGGGGGGTGGGCCTTTGCC	2017-08-06T07:03:55	@6eea47d4-0795-4a7b-9bc9-bd30d2b05e11
H02	0	AGTAGCTGC	GAGTAGACAC	GAAAAGGGGTTAAAGGACAC	2017-08-06T06:38:38	@422f36c5-4410-46ca-bf21-1082e570c336
H02	0	AGTAGCTGC	ATCTAGTACGTGACTGATCTCGATCTGTACTCTCAGCGTAGA	ATCTAGTACGGTGACTGGAATTTCTTCCGATCTTGGTTTTAAACCCCCCTTTTTTCTCAGGCCCGTAGA	2017-08-06T06:59:45	@29b70e3c-a525-4b0d-8a03-c33bbc415da3
H02	0	AGTAGCTGC	ATCAGACATATAGCTGATCACTGAGCTATACTCAGTACGT	ATTCCAGACATTATAGCTGATCACCTGGAGCTATACTCAGTACGT	2017-08-06T06:50:16	@3315f151-3bbe-4a26-99b2-b5f5311bc99b
H02	0	AGTAGCTGC	ATGC	AAAAAAAAATTGGGGCC	2017-08-06T06:35:27	@8ba9f96d-1202-4f56-ab4f-ff5b27c4f479
H02	0	AGTAGCTGC	ATGCTGCG	AAAAAAAATGGCTTTGCG	2017-08-06T06:29:03	@6507e1fb-c99b-460a-a33f-e90358823b5d
H02	0	AGTAGCTGC	GCTGTCAGATGTGCGCATAGCTCTATCGCAGAGACGCATACGAGATCTGCACGTGACTGAGTCAGACGTATGCTCTCGATCTGACTCAGTGCGT	GCTGGTTCAGATTTGGGTGCCGGCATAAGCTCTATCGCAGAAGACGGCATACGAGATCCTGGCACGGTGACTGGAGTTCAGACGTATTGCTCTTCCGATCTGACTCAGTGCGT	2017-08-06T06:46:59	@413a72ae-dec6-44c8-8dd8-e7b7dbc38030
H02	0	AGTAGCTGC	ACACGAGATCTACATCACGTACACTCTCTACGACGCTCTCGATCTGTACTGAGTAGAGCTC	ACCACCGAGATCTACATTCACGTACACTCTTTCCTACGACGCTCTTCCGATCTGTACTGAAAGGGGGGGGGGGGTAAAGAGCCTCC	2017-08-06T06:38:08	@a86cea6d-ca26-43dd-8de6-1dfbded71cfd
H02	0	AGTAGCTGC	GTCATGATGCTCTCGATCTGTAGCACTCAGTACGT	GTTCAATTTTGATGCTCTTCCGATTCTGTAAGGCCCCCAACCTCAGTACGT	2017-08-06T06:57:09	@10dd4b65-bfbc-4b3a-b022-d990046c47aa
H02	0	AGTAGCTGC	GTATCA	GGGGGGGTAATTTTCA	2017-08-06T06:58:30	@776e1224-de28-4a89-9bc6-c6ca029f6302
H02	0	AGTAGCTGC	AGAGCTCA	AAAGGGGGAGCTTTTCA	2017-08-06T06:27:56	@c0e95505-7ec9-43df-99fa-0ff17f037b29
H02	0	AGTAGCTGC	ATCTAGTACGTGACTGAGTCAGACGTGTGCTCTCGATCTGCTCTCAGTACGT	ATCTAGTACGGTGACTGGAGTTCAGACGTGTGCTCTTCCGATCTGGCCTTTCTCCAGTACGT	2017-08-06T07:24:24	@3997345e-7d7c-4b2c-8a66-5b67d5917dce
H02	0	AGTAGCTGC	AGTAGATAG	AAAAAAAAAGGGGGGGGGTAAAGAATTTAG	2017-08-06T07:28:09	@d6e8f696-aa8f-43c0-ab88-a74ef007e170
H02	0	AGTAGCTGC	AGATGCGAGCTA	AAAGGGGAAATTGCGAAAAGGCTTTTA	2017-08-06T07:29:21	@75b05f70-c492-47aa-8f70-fae9bdeb17ad
H02	0	AGTAGCTGC	AGAGAGAGTGC	AGGAAAGAAGAGTTGCC	2017-08-06T08:03:46	@71c5f1a5-39d3-42b4-9ef1-6b0bbff30b94
H02	0	AGTAGCTGC	ATAGCA	ATTTAGGGCA	2017-08-06T07:34:17	@6e637516-b035-42a0-83b2-b972e797bf16
H02	0	AGTAGCTGC	CTGAGATAGACGTGTGCTCTCGATCTGACTCTCGAGTACGT	CTGGAGATTAAGACGTGTGCTCTTCCGATCCTGAAACCCCCCCCCCCTTTTCTCGAGTACGT	2017-08-06T07:40:48	@5c6089cf-23d1-47ad-b98c-2ab35a1eed4c
H02	0	AGTAGCTGC	ACGCATACGAGATCTATACGTGACTGAGTCAGACGTGTGCTCTCGATGCATACTCTCAGTACGT	ACGGCATACGAGATCTAATTACGGTGACTGGAGTTCAGACGTGTGCTCTTCCGATGGCAAAAAATTTTTTTTTTACCTTTCTCAGTACGT	2017-08-06T07:20:34	@391327f4-1bc6-4357-8d9c-b5319ee8c35e
H02	0	AGTAGCTGC	AGTAGCTC	AAAGGGGTTAGGGGGCCTCC	2017-08-06T07:19:30	@f992c882-22a4-4a62-bfd1-c1df290c7c36
H02	0	AGTAGCTGC	CGAGATAGCTGCACGATATATACGCTCGCATGCGCGCACTCTACGCACGCGTATCGAGATCATCAGCGCATGCTCGCGCTCGCTCGCATACGCATATCTGCGCGTATCACGCTCGATATAGCAGCTATGCGCTGAGATCTATGTAGCATCGCGAGCATGCGCTGCGCATCGCGCGTCGCTCGATATCATCTAGCATCACGCTGCGTCTCTCTGCGCATAGCGTATCGCTCGCGTGATGTATGATGCGCTCGCTACATGACTCGCGTCGTGTAGAGTCGTCTGCGCTGCGCATCGCTCTCTCTATCTCAGCGAGACGCATACGAGATCTAGTACGTGACTGAGTCAGACGTGTGCTCTCGATCTGCGCAGCTCAGTACGTAG	CGAAAGAAAATAAGCTGGCAACGAAAATAATAATAACGCTCGCATGCGCCGCACTCTTTACGCACGCGTATCGAAGAATCATCAGCGGCATGCTCGCGCTCGCCTCGGCATAACGCATATCTTTTGCGCGTATCACGCTCGAAAATATTAGCAGCTATGGCGCTGGAAGAAAATCTTTATGTAAAGCATCGGCGAAGCAAATGGCGCTTGGCGCCATCGCGCGTCGCTCGAAAATATTCATCTTTAGCATCAACGCTGGCGTTCTTCCCTCTGCGGCAATAGCCGTAATCGCCTCGGCGGGTGATTGTTTATGGATGCGCTCGCCTACCATGACTCGCGTTCCGTTTGTAGAAGTCGTCTGGCGCTTGCCGCATCGCTCTCTCTATCTTCCAAGCGAAG…	2017-08-06T08:23:20	@349c04e5-7632-4ade-9539-c6478ae488b7
H02	0	AGTAGCTGC	AGTAGCTCTCA	AAAAAAAAGGGGGGGTTAGGGCCTCTTCCAA	2017-08-06T08:03:22	@0b12f391-b87b-4b28-9a07-3ef0c99dc641
H02	0	AGTAGCTGC	AGTGCAGATCAGACACGTCTGACTCAGTCACGTACTAGATCTCGTATGCGTCTCTGCTGA	AAAAAAAGGGGGGGGGGGGTTTTGCCAGATCAGACACGTCCTGAACTCCAGTCCACCGTACTAGATCTCGTATGCCGTCTTCTGCTTGGA	2017-08-06T07:40:01	@46572041-d997-4d48-831c-e05e5a26ca02
H02	0	AGTAGCTGC	AGTAGC	AAAAAAAAGGGGGGGGTTTAAAAGGGGC	2017-08-06T07:29:08	@fb0edb0f-bdfd-4614-a3c8-b6eb11c7be2b
H02	0	AGTAGCTGC	AGTAGTGCTGC	AAAGGGGGGGTAAAAAAAAAGGGGTGCTTGGGCC	2017-08-06T08:23:09	@03b78e4e-9853-4761-9c09-f24065ffd7d5
H02	0	AGTAGCTGC	CGAGACTGACGCACGATAGTACGTGACTGTCGACGTGTACTCTCGATCTGCACTCTCTCGTACGTAGATCGCGTCGTATCAGAGATGTGCGTGATGTACAGATCTCGTAGTATGTATCATATCAGCGCAC	CGAGACTGACGCCACGGATAGTACGGTGACTGGGTTCGGACGTGTTAACTCTTCGATCTGGCACTTTCCCCCCCCCTTTCTCGGTACGTAGATCGGGCGTCGTTATTCAGGGAAGGATGTGCGTGAATGGTAACAGATCTCGGGTAGTTATTGTATCATTTTAATCAAGCGCAAC	2017-08-06T07:45:29	@4d9a1b56-6950-4709-8d9d-57ee656f3513
H02	0	AGTAGCTGC	AGAGC	AGGGGAAAGCC	2017-08-06T08:18:57	@28d14121-49eb-4bfc-a00e-d4afa6b18337
H02	0	AGTAGCTGC	AGAGAGCTGTGC	AAGGGGGGGGGGGGAGAAGCTGGTTGGGGC	2017-08-06T07:27:54	@458824a3-b224-496a-b070-b8370c483ee4
H02	0	AGTAGCTGC	GTAGCT	GGGTTAAAGCCTT	2017-08-06T07:59:56	@516f80f3-c35e-44ab-bc4a-83a939e7eb1d
H02	0	AGTAGCTGC	AGAGCTGC	AAAAAAAAAAAAGGGGGGGGGGGGGAGGGGGCCTTGCC	2017-08-06T08:14:48	@1ee3d1c6-c521-4eb2-9a1f-f78490768edf
H02	0	AGTAGCTGC	CGAGAGTGAGCTGCAGCG	CGAAAAAAAGAGGGGGGGGGGGGGGGGGGTTGAGGGCCTTTTGCAGGGCCG	2017-08-06T07:24:42	@0b10a08f-8e5d-4f15-9d46-388fd7214653
H02	0	AGTAGCTGC	AGAGTAGCTGC	AGAAAAGGGGGGGGGTTAAAAGCTGCC	2017-08-06T08:18:31	@df3fc500-9679-4d94-9e2b-6f7cc744ad34
H02	0	AGTAGCTGC	AGTAGAGC	AAAAAAGGGGGGGGGGGGGGGGTAAAGAGGCCC	2017-08-06T08:09:59	@2481a11a-d632-4163-82e5-4970c29c6ba4
H02	1	AGTAGCTGC	AGTAGCTGC	AAAGGGGTTAAGGGGCTTTTTTTGCCC	2017-08-06T07:19:34	@a074ba8c-1140-46f5-a1ff-01002078a45d
H02	0	AGTAGCTGC	AGTAGCTGAGC	AAAGGGGTAGGGCTTTTTTTTGGGAGGCC	2017-08-06T08:20:27	@0e143ea2-feb8-4ce7-9bc2-15d4fe438eca
H02	0	AGTAGCTGC	AGAGCTAGCTC	AAGAGCTAGGGGGCTTCC	2017-08-06T07:27:15	@fb948685-a327-4c38-bffe-5077463cf374
H02	0	AGTAGCTGC	AGTAGAGCTC	AAAGGGGGTTAAAAGGGGAGCTTTCC	2017-08-06T07:56:26	@752ae172-d44f-4f40-86d4-f24c913e613a
H02	0	AGTAGCTGC	AGAGAGCTC	AAAGGGGAAAGAGGGCCCTC	2017-08-06T07:40:00	@8918347a-c352-45ef-b9e9-fb5723db11e8
H02	0	AGTAGCTGC	CGACACGAGATCTACATCACATACTCTCTACACGAGCGCTCTCGATCTACATACTGAGCTGC	CGACCACCGAGATCTACATTCACATTACCTCTTTCCTACACGAGCCGCTCTTCCGATCTACATTACTGAAAGGGGGGGGGGGCTTTTGCC	2017-08-06T07:55:51	@d6f45562-dc65-404b-876a-7e046c523a5c
H02	0	AGTAGCTGC	AGTAGCATGC	AAAAGGGGGGGTTTAAAAAAAAGGGGCCATGGCC	2017-08-06T07:55:42	@52163643-a476-46bd-b589-6ddedf910dfb
H02	1	AGTAGCTGC	AGTAGCTGC	AAGGGGTTTAAAGGGCCTGGGCC	2017-08-06T08:04:13	@9f7a4c68-544b-4cac-adc0-ec6451a73af2
H02	0	AGTAGCTGC	ATAGACGCGC	AAAAAAAATTAAAAGACGCGCC	2017-08-06T08:18:35	@da090cb7-7853-4b16-90d7-cc089d801bd6
H02	0	AGTAGCTGC	AGACGCATACGAGATCTAGTACGTGACTGAGTCAGACGTATGCTCTCGATCTGCAGCTATCTCTCAGTACGT	AGACGGCATACGAGATCTAGTACGGTGACTGGAGTTCAGACGTATTGCTCTTCCGATCTGGCAAAGGCCTTTTATCCTTTTTCTCAGTACGT	2017-08-06T08:11:20	@8c4c615d-b5d2-4d6f-9b2d-d4cce26354a7
H02	0	AGTAGCTGC	GCTGA	GGGCTTGA	2017-08-06T07:23:10	@dcf4bd51-13a8-4656-8684-c6079caf2b68
H02	0	AGTAGCTGC	AGC	AAAAAAAGGGGGGGCCC	2017-08-06T07:59:39	@fb160eb6-8b58-4efc-9902-1f002163d651
H02	0	AGTAGCTGC	GAGTAGCTGC	GAAAAGGGGTAAAGGGGCTTTTTTGGGGCC	2017-08-06T07:19:11	@1861433f-87f4-4bb8-a342-620a153a34b2
H02	0	AGTAGCTGC	AGTGCT	AAAGGGGGGGTTTGGGGCCT	2017-08-06T07:46:48	@36801f65-fef8-439e-a8cd-c17a8c3fc64b
H02	0	AGTAGCTGC	AGAGTGTCA	AGAAAGGGGGGTTTTGTCA	2017-08-06T07:56:31	@68cc017b-dd1e-4027-a012-f34ccb9af06a
H02	0	AGTAGCTGC	AGTAGC	AAAAAAAAAAGGGGGGGGGGTAGCC	2017-08-06T08:11:52	@1453c268-8908-41b4-98bc-8c4b4d399fad
H02	0	AGTAGCTGC	GTGCTGC	GGGGGGGGGTGCCTTTGCC	2017-08-06T07:35:12	@45ffc559-664f-4377-9666-f61bf1833d8c
H02	0	AGTAGCTGC	CTCTGCGATCTGAGCTACTCTCGTACGT	CTCTGCGATCTGAGGCCCCTTTTTTACCCCTTTTCTCCGGTACGT	2017-08-06T08:13:50	@123ea1c5-bfdb-4cc5-b45f-817795a6ea7a
H02	0	AGTAGCTGC	TACGT	TACGT	2017-08-06T07:26:22	@22946db3-3942-4427-aa11-d44a8a00b653
H02	0	AGTAGCTGC	AGACGCATACGAGATCTAGTACGCGACTGAGTCAGATGCTCTGATCTGAGCTCTCGTACGTAT	AAGACGGCATACGAGATCTAGTACGGCGACTGGAGTTCAGATGCTCTTTGATCTGAAAAAAAGGCCCCTTTCCCCTCGGTACGTAT	2017-08-06T07:54:21	@fbe430a9-660c-4369-8570-df55f292d504
H02	0	AGTAGCTGC	GACTAGTGC	GGGACTTTTTAAAGGGGGTTTGCC	2017-08-06T07:34:07	@a2007072-24d0-4f1e-aadc-35c7a9277e44
H02	0	AGTAGCTGC	GTGC	GGGGGGGGTTTTTTTTGGGCC	2017-08-06T08:23:15	@f68d6a80-fded-4c0e-8fe3-0eb597b34a04
H02	1	AGTAGCTGC	AGTAGCTGC	AAAGGGGGGGGGGGTAAAAAAAAGGGCCCTGGCC	2017-08-06T08:18:27	@4580409e-c0cf-4cf1-80d9-8a843e1257ce
H02	0	AGTAGCTGC	GAGTCAGACGTGTGCTCTCGATCTGCTGCTACTCAGTACGT	GAGTTCAGACGTGTGCTCTTCCGATCTGGCCTTTGGCCTTTACCCTCAGTACGT	2017-08-06T07:25:57	@907815fb-d965-437e-aad5-41d47b8d4114
H02	0	AGTAGCTGC	CGATCACAGATCTACATCACTACACTCTCTACACGACGCTCTCGATCTACGTACTCTGAGTGAGCTGC	CGATCACCAGGATCTACATTCACCTACACTCTTTCCTACACGACGCTCTTCCGATCTACGTACTTCTGAAGGGGTGGAGCTGGCC	2017-08-06T08:03:26	@277c5127-75f0-4d6e-809f-2fa6db0dd106
H02	0	AGTAGCTGC	GTGAGTCA	GGGGGGGGGGTGAGGGGGGGGGGGGGTTCCA	2017-08-06T07:28:24	@15908445-0ffd-4b07-844e-f9a0678fe221
H02	0	AGTAGCTGC	AGTATGC	AAGGGGTATTGCC	2017-08-06T08:43:30	@9445a24d-a8e2-475e-99d9-502ae2860cfe
H02	0	AGTAGCTGC	AGTCTCGA	AAAAAAAAAGGGGGGGGGGGGGGTTCTTTCCCGA	2017-08-06T08:50:03	@2d9764bf-43c8-4f10-9690-538b510959a1
H02	0	AGTAGCTGC	AGAGCT	AAAAGGGGAAAAAGGGGGCT	2017-08-06T09:10:02	@c4cabec9-0602-40ec-a7c9-d369962724b8
H02	0	AGTAGCTGC	AGAGCGAC	AAAAAAAAAAAAGGGGAGGGCCGACC	2017-08-06T09:14:00	@119bd5bf-3475-45ae-a240-41156bf75f14
H02	0	AGTAGCTGC	AGAGTAGCT	AAAAAAAGGGGGGGGGGGGGGGGGGGGGGGAGTTTAAGGGGGGCT	2017-08-06T08:39:16	@75329b88-974e-465d-925a-e6997eb1bd22
H02	0	AGTAGCTGC	AGAGCTGC	AAAAAAAAAGGGGGGGGGGAGCTTTGGGGCC	2017-08-06T09:07:16	@df714648-d2e4-4788-b60e-7835b9c63c36
H02	0	AGTAGCTGC	CGACACGAGATCTACACATCACGTACTCTCTACGACGCTCTCTACGTCACATGCAGAGAGTGTC	CGACCACCGAGATCTACACATTCACGTACCTCTTTCCCTACGACGCTCTTCTACGTCACATGCCCCAGGAAAAAAAGGAAGTGGGTCC	2017-08-06T08:53:08	@30cb4580-e5b1-4ca4-8736-cd22731d6b36
H02	0	AGTAGCTGC	AGTAGTGC	AAAAAAGTTAGGGTTTTGCC	2017-08-06T09:16:46	@de3ed968-e3b7-4e8a-ab3c-f271417ad39e
H02	0	AGTAGCTGC	AGAGTGCTGC	AAGAGGGGTTGGGGGCCTTTGGGCC	2017-08-06T08:57:29	@d43d6e51-4e4b-4d82-b26e-7f28d5a98f90
H02	0	AGTAGCTGC	T	T	2017-08-06T08:30:56	@6b81807b-f7e2-4564-9ab5-1fb93b75b483
H02	0	AGTAGCTGC	GTGTAGTC	GGGTGGGTAGGGTTTC	2017-08-06T08:32:44	@280a69fb-fb7e-4418-8382-7f8e3677123a
H02	0	AGTAGCTGC	AGTGCGCGC	AAGGGGTGCGCGGCC	2017-08-06T08:43:55	@42d5ce61-aa7f-41c5-b989-776689ef06ea
H02	0	AGTAGCTGC	ACGCATACGAGATCTGATCGTGCTGTCAGACGATGTGCTCTCGATCTCAGTACTCACTCATACGTAGATCAGACGTCGTGTGAGAGTGTGCAGTGATGTGATCTCATGTCGTATCATGCATATCATACAT	ACGGCATACGAGATCTGGATCGGTGGGCTGGGTTCAGACGATGTGCTCTTCGATCTTCAAAGGTTTACCTTTTCACTCAATACGTAGATCAGACGTCGTGTGGGAAGAAAGTGTGCAGTGAATGTGAATCTCATTGGTCGTATCATTGCAATATCCATACCAAT	2017-08-06T08:36:25	@f79bc836-b91f-4cef-974c-130c671bb81f
H02	0	AGTAGCTGC	GTGAGCTAGC	GGGGGGGGGGGGGGGGGGGGTTGGGGAGCCTAGCC	2017-08-06T09:17:33	@079d6766-9b2c-4fdf-90d6-fefffb0448d9
H02	0	AGTAGCTGC	AGAGACTGCTG	AGAAAAGGGGGGGGGGGAAACCCTTTTTTGGGCTTG	2017-08-06T08:34:43	@364c566b-9036-4d86-b29b-860b9ca1d0fe
H02	0	AGTAGCTGC	ACTCAGTCACGTACTAGATCTCGTATGCAGTCTCTGC	ACTCCAGTCCACCGTACTAGATCTCGTATGCAAGTCTTCTGGC	2017-08-06T08:58:21	@f5e823df-2a43-43d1-b041-ec4230f4d7bd
H02	0	AGTAGCTGC	AGTGC	AGGGGGGGGGGGGGGGGGGGGGGGGGGTTTGCC	2017-08-06T08:24:50	@4b043d9d-fdda-411f-8c1f-c13501042dfc
H02	0	AGTAGCTGC	ACGCATACGAGATGCACGTGACTGAGTCAGACGTGTACTGATCTGCACTACTCTCAGTACGT	ACGGCATACGAGATGGGCACGGTGACTGGAGTTCAGACGTGGTAACTGATCTGGGCCAAACCCTTTTTTAACCCCCCCCTTTTTTCTCAGTACGT	2017-08-06T08:51:47	@f1fc1681-01da-4464-9e82-19dcaccc7052
H02	0	AGTAGCTGC	GAGATGCTGC	GAGATTGGGCCTTTGGGGGCC	2017-08-06T09:03:48	@d2b13b7a-8014-44a9-b95a-59d9fe451109
H02	0	AGTAGCTGC	AGTC	AAAAAAAAAGGGGGGGGGGGGGGTTCCCC	2017-08-06T08:50:25	@23e24923-70c4-4ba1-aed0-8d4a436ce879
H02	0	AGTAGCTGC	ATGCAGC	ATGCAGGGGCC	2017-08-06T08:46:50	@2287a394-b675-4ef2-baa1-f75dd1b0fce3
H02	0	AGTAGCTGC	GTACTGAGAGC	GGGTACCTTTGAGAGCC	2017-08-06T08:25:28	@b1be6cb1-ac56-4a40-9fcb-65c5d0ed4800
H02	0	AGTAGCTGC	AGAGAGTAGCTC	AGAAAGAGGGGGGGGGGGGTAAAGGGCCTC	2017-08-06T09:01:31	@fcecb0f8-b14b-4cf5-85dd-a48a27e3f754
H02	0	AGTAGCTGC	GATGC	GAAAAAAAATTTTTTTTGGGCCC	2017-08-06T09:05:10	@16c609a7-d76e-4809-9145-8d1726dbf71b
H02	0	AGTAGCTGC	AGTAGC	AGGGGTAAAGGGCCC	2017-08-06T09:22:13	@7b2631bf-a62c-4737-a080-c97676698868
H02	0	AGTAGCTGC	AGAGCTC	AAAAAAAAAAAAGGGGGGGGGGGGGGAAGGGCCTC	2017-08-06T08:50:09	@567724c8-ae65-44e8-b476-9e77642940c8
H02	0	AGTAGCTGC	AGTAGTC	AAAAAAAAGGGGGGGTAAAGGGGGGTTTCC	2017-08-06T09:07:32	@bc60dad9-d759-4e9b-84ef-2ed5abce44ee
H02	0	AGTAGCTGC	GAGCTGAGC	GGGGGGGGAGGGCTGGGGAGCC	2017-08-06T08:56:28	@6ef50916-63b2-4cd3-b949-a737c446a7f7
H02	0	AGTAGCTGC	ACGAGTCAGACATATCTCGATCTGCTGACTCTCTCAGTACGT	ACGGAGTTCAGACATTATCTTCGATCTGCCCTTTTTTTGACTCCCCTTTCTCAGTACGT	2017-08-06T08:55:21	@012a0c0b-f040-47ac-915c-02ae726c8218
H02	0	AGTAGCTGC	AGTAC	AAGGGGTTTTACCC	2017-08-06T08:50:54	@2eb35a4e-2d52-4da7-b4f6-55276aa87a1b
H02	0	AGTAGCTGC	AGTAGTC	AAAAAAAAGGGTAGGGTTC	2017-08-06T09:16:16	@b2e733a0-357c-43b8-a724-a52c3623bed4
H02	0	AGTAGCTGC	AGTAGCTC	AAGGGGGGGGGGTTAAAGGGGGCTCCC	2017-08-06T08:57:20	@903aaf41-a62c-4b53-b8ef-069486e89931
H02	0	AGTAGCTGC	GACAGCTCG	GGACAGGCTCG	2017-08-06T08:30:22	@15d1263e-68b8-45dd-b9c8-1afc08e2fe7a
H02	0	AGTAGCTGC	ATAGCTG	AAAAAAAATTTAAAGGGGGGGGGCTG	2017-08-06T08:31:46	@ed4dc288-59aa-4512-b8cb-fcba4e1c6d5a
H02	0	AGTAGCTGC	AGTAGCTGCA	AAAAAAGGGGGGGGGGTTTAAAGCTTTTTTTGGCCA	2017-08-06T08:43:47	@a7a53190-85cf-47ff-a693-d8195d1412fd
H02	0	AGTAGCTGC	AGAGAGTATAGCTGCTAGATC	AAAGAAGAAAGGGGGGGTTTAAATAGGGGGGGGGGCCTGCTAGATCC	2017-08-06T08:47:09	@73883114-ebcf-48f4-9f66-3d627c0e2cc9
H02	0	AGTAGCTGC	AGAGTGCTGC	AAAGGAGTTTGGGGGCCTTTTGGC	2017-08-06T08:42:14	@358cb98a-b0fa-4d4f-a0ea-59a69ef5fa22
H02	0	AGTAGCTGC	AGAGTAGTGC	AAAAAAAAAGGGGAGGTAAAAAAGGGTTTTGC	2017-08-06T08:54:52	@671df491-53af-4705-88c9-ed4dd423ffd0
H02	0	AGTAGCTGC	TCGACGTGTGCTCTCGATCTGCAGACTGCTACTCAGTACGT	TTCGAACGTGTGCTCTTCCGATCTGGCCCAAAGACTTTGCTACTCAGTACGT	2017-08-06T08:44:42	@334b4d86-5c35-4549-9bf3-4fdf583fe584
H03	0	AGCGTCTC	ATCTGCATCACGTATATGTCTCTGACATCTCGATCTACGTACTGTC	ATCTGCATTCACGTATATGTCTTTTCTGACATCTTTCGATCTACGTACTTTGGTTTCC	2017-08-05T23:31:17	@ff61cb7c-2d72-4c93-84bf-b01a69669fbd
H03	0	AGCGTCTC	AGTCTC	AGGGGGGGGGGGTCCCTTTCC	2017-08-05T23:16:47	@78dd11a4-52c5-4e9b-8789-d932cf042c70
H03	0	AGCGTCTC	AGTCTCA	AAAGGGGTCCTTTTTTCA	2017-08-05T23:23:32	@329b37a2-8e5c-4d3c-bfb2-f0b24fed599a
H03	0	AGCGTCTC	GAGCGTCTC	GAGGGGCCGGGGGGGGTTTTTCTCC	2017-08-05T23:46:19	@0600054f-8704-4d6d-9377-b882546f98b3
H03	0	AGCGTCTC	AGAGCAGTCA	AAGGGAGGGGCCAGGGGTTCA	2017-08-05T23:40:13	@d4cb8f8c-3f07-405a-8faa-4b22f535bba3
H03	1	AGCGTCTC	AGCGTCTC	AAAGCGGGGGGGGGGTTCCTCC	2017-08-05T23:33:15	@b34de241-8a17-496a-b954-4de3553e205b
H03	0	AGCGTCTC	AGAGCGTC	AAAAAAAAGGGGAGGGGCCCGGTTTCCC	2017-08-05T23:53:08	@0f0d0e7c-2f47-4678-8246-2c6812455f2b
H03	0	AGCGTCTC	AGCAGTC	AAAGGGGGGGGGGCAGGGGGGGTTTCC	2017-08-05T23:58:10	@793ad739-6d8d-44c7-a293-356ad07d7972
H03	0	AGCGTCTC	TCGCATGTGCTCTCGATCTGACGCTCTCAGTACGCTG	TTCGGGCATTGTGCTCTTCGATCTTGGAAAAACCCCCCCGCCCCCCCCCCTTTCTCAGTACGCTG	2017-08-05T23:59:11	@f69cb543-a6bb-4cf7-9879-fed42f507b2c
H03	0	AGCGTCTC	GCGCGCTC	GGGCCGGCCGGGGGCTTTCC	2017-08-05T23:47:28	@b514f4ea-ef16-4309-910a-076f189e2da5
H03	0	AGCGTCTC	AGCGAGAGTCAGATCGTACACGT	AAGGGGCGAGAGTTTTTCAGATCGGGTACACGT	2017-08-05T23:50:05	@ecd4ba2c-ef07-43a6-95a3-ae9e2a53df25
H03	0	AGCGTCTC	GCGCTCA	GGGGCGCTTCCA	2017-08-05T23:48:06	@c74d0b00-12d0-4e60-81c5-681e7b69e577
H03	0	AGCGTCTC	AGAGCTC	AAAAGGAGGGGGGGGGGGCCTTTCCC	2017-08-05T23:50:02	@d1a3cd7b-b15d-40ec-bad9-8ed2d4d64e9d
H03	0	AGCGTCTC	AGTCTC	AAGGGGTCTTTTTTTTCCC	2017-08-05T23:52:17	@68463e49-f198-487b-b7e6-b7354076b5b4
H03	0	AGCGTCTC	AGCAGAGTC	AAAAGGGGGGGGGGGGGGGGGGGGGGGGGGGGGGGGGGGGGCAGAGGTTTCC	2017-08-05T23:49:43	@4a9e8dab-4bdb-4e70-8ecb-e32faa2df748
H03	0	AGCGTCTC	AGAGCGTCG	AAAAAAAAGGAGGGGGGGGGGCCGGGTCCCG	2017-08-06T00:01:59	@05fe6f11-7de3-4af1-b4b3-8a80a0358843
H03	0	AGCGTCTC	AGCAGC	AAAAAAAGGGGGGGGGGGCCAGGGGCC	2017-08-05T23:10:56	@dd0022d6-6cc6-49eb-b8be-31ec0352bb9d
H03	0	AGCGTCTC	CGACACGAGATCTACACATCACGTACACTCTCTACACGACGCTCTCGATCTACGTACAGAGAGCGAGTC	CGACACGAGATCTACACATTCACGTACACTCTTTCCTACACGACGCTCTTCGATCTACGTACCCAAAGGAAAAAAAAAGGGAGGCGAGTTTCC	2017-08-05T23:22:07	@4a7bae72-71e8-4ab9-a292-5cf2d69f796e
H03	0	AGCGTCTC	AGTCTATCAGAGACACACGTCTGACTCAGTCTGACTGATCTCATATGCATCTCTGCTGAGATAGACGTGAGCAGTCTGTAGCACAGAT	AAAGGGGGGGGGGGGTTTTTTTTCTAAATCAGAAGAAACCACACGTCTGAACTCCAGTCTGACTGAAATCTCAAATATGCCAAATCTTCTGCTGAAGATAGAAACGTGAGCAAGTCCTGGTAGGCACAGAAT	2017-08-05T23:16:03	@aa5d32c0-f196-4453-942d-77f793a506f3
H03	0	AGCGTCTC	ATCTGCTGTGACTGAGTCAGACGTATGCTCTCGATCTGCGCTCTCAGTACGT	ATTTCTGCCTGTGACTGGAGTTCAGACGTATTGCTCTTCCGATCTGGGCGCCCCCCCCCCCCCTTTCTCCAGTACGT	2017-08-05T23:30:52	@a8cb9839-e229-4711-8dfa-379d8f380df5
H03	0	AGCGTCTC	ATGCTGTGAGCTGTCAGACGTGTGCTCTCGATCTGACATATCTCGTACGTG	ATTTTTTGCCTGTGAGCTGGGTTCAGACGTGTGCTCTTCCGATCTGGAAAACCCCCATTTATCTCCGGTACGTG	2017-08-05T23:17:18	@51e07a7c-b321-41af-bf5e-94598ac61e90
H03	0	AGCGTCTC	GAGCGTC	GAGGGGGCCGGGTTCC	2017-08-06T00:14:52	@e7a6f79c-ebdb-4d08-b137-7e835836dc44
H03	0	AGCGTCTC	AGAGACGTCTC	AAAGGAGACCGTTCCTTCC	2017-08-06T00:22:47	@b9f3b157-d97f-402a-855f-a96ef7c8649a
H03	0	AGCGTCTC	AGCGCTC	AAAAAAAAGGGGCGGGGCCTTTCC	2017-08-06T00:29:52	@b709f928-c2c4-4dfa-a7cc-d7837e541127
H03	0	AGCGTCTC	AGCTC	AAAAAAAAAAAAAGGGGGGGGGGGGGGGGCCTTCCC	2017-08-06T00:05:03	@c6ef0169-e450-4ece-8718-f0dfa4d670c2
H03	0	AGCGTCTC	AGCGCTCA	AAAAGGGGGGGGGGGCCGCTTCA	2017-08-06T00:10:29	@4c2d8b42-c590-4666-bbaa-3ee0b1a8b920
H03	0	AGCGTCTC	AGAGCGTC	AAAGAAAGGGGGGGGGGGGGGGGCCGGGGGGGGGGGTTTTTTTTC	2017-08-06T00:05:56	@08229c75-232f-4d6a-b5b4-0a3dc4adc86b
H03	0	AGCGTCTC	GCGTC	GGGGGGCCGGGGGGGGGGGGGGGGGGGGTTTCC	2017-08-06T01:03:53	@bd323441-7a11-46a5-8a77-3ae8a94e5121
H03	0	AGCGTCTC	AGCAGTC	AAGGGGCCCAGGGGTTTTCCC	2017-08-06T00:13:23	@c2b4d47f-6415-489e-a087-bbc1e0c41675
H03	0	AGCGTCTC	AGTCTCA	AAAGGGGTCCTTTCCA	2017-08-06T00:41:46	@a37c52ac-02f4-44ab-b76e-9018bc135f92
H03	0	AGCGTCTC	AGAGCGTCTC	AAGAAAAGGGGGGGCCGGGGGGGTTTCCTTTTTTCC	2017-08-06T00:54:09	@03c65476-a488-4240-8b6b-ee4172b45e83
H03	0	AGCGTCTC	ACGCTCTCAGTACGT	ACCCCCGCCCCCCTTTCTCCAGTACGT	2017-08-06T00:20:05	@3d585f75-79f6-41ce-8686-c7508da8cd5a
H03	0	AGCGTCTC	CGACACGAGATCTACATCACGTCACTCTCTACAGCGTACTCGATCACGTAGAGCGTCTC	CGACCACCGAGATCTACATTCACGTCACTCTTTCCCTACAGCGTACTTCCGATCACGGTAGAGCGGGTCTTCC	2017-08-06T00:53:09	@c349df5d-cb65-4258-99f9-b23ae2ee0284
H03	0	AGCGTCTC	AGCT	AAAGGGGGGGGGGGGGCT	2017-08-06T00:23:51	@da82af35-452d-4bb8-8bca-d80c9d3024cc
H03	0	AGCGTCTC	AGAGC	AAAAAGGGGAGGCCC	2017-08-06T00:42:26	@848fdfda-c443-4819-8519-19855e573b89
H03	0	AGCGTCTC	GCAGTCTC	GGGGGGGGGGGGGGCAGGGGTCTTTTC	2017-08-06T01:00:38	@0981e2f7-8974-4658-bde9-86bc5c7a9038
H03	0	AGCGTCTC	AGCGTCTCTC	AAAGGGGGCCGGGGTCCTTCTTTCCCC	2017-08-06T01:03:40	@ea5c2e67-214d-4563-a3c3-cd7f4e3dc8be
H03	0	AGCGTCTC	AGTCTC	AAGGGGGGGTTCTTTTTTTTTTTCCC	2017-08-06T00:46:02	@9a8a6539-9b81-4600-8e16-2a66a0d0411d
H03	0	AGCGTCTC	TCAGAGCGAGCTC	TCAGAAAGGGGGGGGGGGGGGGCCGGGGAGGCTTTTCC	2017-08-06T00:50:51	@6be79f0b-0c05-4be9-b056-e55a71353d62
H03	1	AGCGTCTC	AGCGTCTC	AGGGGGCCGGGGGGGGGGTTCCCTTTC	2017-08-06T00:59:34	@902ba638-2928-4852-9d4e-485ee91568a9
H03	0	AGCGTCTC	AGCGTC	AAAAAGGGGGGGGGGGGGCCGTTTTTTTCCC	2017-08-06T10:04:24	@03d10312-0b14-43da-9b54-31d98d61ccb9
H03	0	AGCGTCTC	GAGCAGC	GAAAAAGGGGGGGGGGGGGCAGGGGGCCC	2017-08-06T10:08:30	@064d4fbc-186b-4236-9c71-06e139e61504
H03	0	AGCGTCTC	AGCGCTGA	AAAGGGGGGGGGCGGGGCTGA	2017-08-06T10:14:02	@add5dbe2-eef7-47fa-a215-0f7a5247ad4e
H03	0	AGCGTCTC	AGAGCGC	AGAGGGGCCGGGGCC	2017-08-06T10:09:14	@146e0ebd-08e3-4840-b465-f02985e3d902
H03	0	AGCGTCTC	AGAGCGTGCTCA	AAAAGGGGAGGCCGGGGGGGGGGGTTTGCTTTCCAA	2017-08-06T09:33:32	@5f872e00-6e9e-4017-ae0f-b623b10cbe4d
H03	0	AGCGTCTC	CGAGAGTC	CGAGAAAAAGGGGTTTTCC	2017-08-06T09:52:10	@221cf046-ca13-4a20-8596-896c12705b51
H03	0	AGCGTCTC	AGAGCGTCTC	AAAAAAAAAGAGCGGGGGGGGTCCTTTTCCC	2017-08-06T10:21:35	@8c375d89-376e-43f6-8740-7ca9b9099f46
H03	0	AGCGTCTC	T	T	2017-08-06T10:02:11	@baf0f1ba-7e96-4aaf-8ec1-aeb8acf18826
H03	0	AGCGTCTC	AGC	AGGGGGGGGGGCCCC	2017-08-06T09:45:18	@71b4f3fb-51f5-428e-b530-c0395a79013c
H03	0	AGCGTCTC	AGAGCGC	AAAAAGGGGAGGCCGGCCCC	2017-08-06T10:04:09	@e5cd4047-512b-4fa0-9a6f-112d949a3f85
H03	0	AGCGTCTC	GTCTCA	GGGTTTCTCCA	2017-08-06T10:18:09	@cc9ba43d-6c09-461a-b222-79848c183cd1
H03	0	AGCGTCTC	CACGAGATCTACATCACGTGCTCTCTACGACGCTCTCGATCTACATGCTGAGAGAGAGCGTCTC	CCACCCGAGGATCTACATTCACGTGCCTCTTTCCTACGACGCTCTTCCGATCTACATGCCCCTGAGAGAGAAAAAAAAAGGGGCGTCCTTTTCCC	2017-08-06T09:58:54	@0c60aed8-1fdf-4757-83ca-d97779c69e6f
H03	0	AGCGTCTC	AGTC	AAGGGGGGGGGGGGTC	2017-08-06T10:16:41	@32b4b6ed-8ba8-41d6-ab56-f93e2769fb21
H03	0	AGCGTCTC	AGCGTC	AAAAGGGGGGGCGGTTTTTTTCC	2017-08-06T09:27:15	@8989328a-c369-410b-a8b4-e932aceac7db
H03	0	AGCGTCTC	AGAGTC	AAAAAAAAAAAAAGAGGGGGGGGGTTTTCCC	2017-08-06T09:27:51	@a09005d5-b919-428f-bfa1-a2d37b5102f2
H03	0	AGCGTCTC	ATCTGCTGTGACTGTCAGTGTGCTCTCGATCTGACACTCTCAGTACGT	ATTTCTGCCTGTGACTGGGTTCAGTTGTGCTCTTCCGATCTGGGAACCCCCCACCCCCCTTTCTCAGTACGT	2017-08-06T09:41:52	@9ae4849d-e22b-429f-8dbc-9f65afa833b9
H03	0	AGCGTCTC	GTCTGT	GGTCTTTGT	2017-08-06T10:01:55	@834a59e3-981c-44d0-8208-01ab83bf8ed1
H03	0	AGCGTCTC	TACAGAGAGCTC	TACAGAGAAAAAAGGGGGGGGGGCTTTCC	2017-08-06T10:10:42	@9e89f017-39d3-4baf-93a1-87032762b154
H03	1	AGCGTCTC	AGCGTCTC	AAAAAAAAAAAGGGGCGGGGGTTTCTTTTTCCC	2017-08-06T10:09:32	@971b1383-67e8-449d-b75b-78e9bfd99618
H03	0	AGCGTCTC	CGACGCAGATCTACACATCACGTACACTCTCTACACGACGCTCTCGATCATATGAGCGTCTCA	CCGACCGCAGATCTACACATTCACGTACACTCTTTCCCTACACGACGCTCTTCCGATCCATTATTGAAAAGGGGGGGGGGGGGCCGGGGGTTCTTTTTTCCAA	2017-08-06T09:44:26	@b8d75bc0-3e5a-4ae2-a158-ae9491c431be
H03	0	AGCGTCTC	GAGCGTCTC	GAAGGGGGGGGGGGCCGGGGGGGGTCTTTTTTTCCC	2017-08-06T10:17:58	@8966062f-92fa-4ba3-899c-f4926a60669e
H03	0	AGCGTCTC	ATCTACACATCACATACACTCTCTACACGACGCTCTCGATCTATGCACTGAGAGC	ATCTACACATTCACATTACACTCTTTCCCTACACGACGCTCTTCCGATCTATGCACTGAGAAAAAAAAAAAAAAAAAAGGGGGGGGGGGC	2017-08-06T09:23:44	@89299de3-9a71-4de1-88a7-ff43a2bd379a
H03	0	AGCGTCTC	TCGTGTGACGTCATCGCTGTCATGTCAGTGATCTCAGCGAGACGCATACAGTCTGTGACAGTCAGACGTGTGCTCGATCTGACTATATCAGTACGTAGATCAGCGTCGTGTAGAGAGTGTACGTGATGTGTAGATCTCGTGTCGCGCGTATCGTGCATATCACT	TTCGGTGTTTGAACCGTTCATCGCCTGGGTCATTGTCCCAGTTGGGATCTTCAAGCGAAGACGGCATACAGTTTCTGTGACAGGTTCAGACGTGTGCTCCGATCTGGAAACTATTTATCAGTACGTAGATCAGGCGTCGTGTAGGAAAAGAGTGTACGTGAATGTGTAGATCTCGGTGGTCGCGCCGTATCGTGCAATATCAACTT	2017-08-06T10:04:02	@3083fe06-200b-4921-8e55-0e4d45636603
H03	0	AGCGTCTC	AGCGTC	AAAAAAAAAGGGGGGGGGGGGCGGGTTTTC	2017-08-06T09:38:03	@c145ad61-c373-4fe6-8f82-92ee972d07b4
H03	0	AGCGTCTC	AGAGC	AGAAAGGGGGGGGGCCC	2017-08-06T09:33:21	@9ead238e-9e91-4fee-94e8-d21fdc9efa32
H03	0	AGCGTCTC	AGAGC	AAAAGGGGGGGGGGGGAAGC	2017-08-06T09:46:23	@1da85bb3-24b8-4fcc-b0aa-ca5610075bc2
H03	1	AGCGTCTC	AGCGTCTC	AGGGGGGGGGGGGGCCGTTCTTTCCC	2017-08-06T11:11:00	@d1f9783b-7444-4f8d-8833-8206d2521202
H03	0	AGCGTCTC	CATACGAGATCTGCTGTGACTGAGTCAGACGTGTGCTCTCGATCTGAGCGCTCTCAGTACGT	CATACGAGATTTCTGCCTGTGACTGGAGTTCAGACGTGTGCTCTTCCGATCTGAGCCCCGGCCCCCCTCTCAGTACGT	2017-08-06T10:37:33	@bed8e0ea-d854-466d-bc88-4e83a1ae446c
H03	0	AGCGTCTC	AGAGCGTCACTC	AGAAAAAAGGGGGGGGGGGGCCCGGGGTCACTTTTCC	2017-08-06T11:19:19	@ff968d5f-9cb5-4b5c-95cf-b5388de2a50f
H03	0	AGCGTCTC	AGCAGTC	AAAAGGGGGGGGGGGGGGGGGGCAGGGGTTTTCCC	2017-08-06T10:56:47	@589c37bf-7211-4aa2-b04f-913ecc8282b2
H03	0	AGCGTCTC	AGCTC	AAAGGGGGGGGGGCCTTTTTTCCC	2017-08-06T10:58:58	@0f4fb155-6945-4e3e-9ff2-b56bf3f021c4
H03	0	AGCGTCTC	AGAGCGTC	AGAAAAGGGGGGGGGGCCGTTCCCC	2017-08-06T10:45:58	@32737d96-5349-40d5-9ae8-8d18d2df5123
H03	0	AGCGTCTC	ATCTGCTGCTGTCAGACGTGTGCTCGATCTGAGCAGCAGCACTCTCGTACGT	ATTTCTGCCTGGCTGGGTTCAGACGTGTGCTTCCGATCTGAGCAAGCCCCCAGGCCCCCCACTTTTTTCTCGGTACGT	2017-08-06T11:06:41	@9556bad5-3c88-4253-bf05-4facb35a3d74
H03	0	AGCGTCTC	TGAGAGAGAGACGTCTCA	TGAGAGAAAAAGGGAGACCGTCTTTCA	2017-08-06T11:24:32	@15db32c4-09ab-4fdf-9346-cd6c8f0e3515
H03	0	AGCGTCTC	AGAGCGCTC	AAAGAAGGGGGGGGGGGGGCCGGCTTTTTTCC	2017-08-06T10:39:48	@095499da-96b8-47ce-9492-b4c419baf64f
H03	0	AGCGTCTC	AGCGTC	AAAAAAAAAGGGGCCGGTTTTTTTTC	2017-08-06T10:54:36	@63afdbd0-679d-4943-b0f4-83af973cf1b8
H03	0	AGCGTCTC	GCGTCTCA	GGGGGGCCGGGGGGGGGTTCTTTCCA	2017-08-06T11:06:26	@32581571-a6a5-48fa-82a7-3db0ddfe8fdc
H03	0	AGCGTCTC	AGCAGTC	AGGGGGGGGGGGCAGGGGTTTCC	2017-08-06T11:13:15	@96b0f1a4-ba42-47bb-a709-6ce57e4bc20e
H03	0	AGCGTCTC	AGAGTCAG	AAAAGAGGTCCCCAG	2017-08-06T11:21:53	@7e44fe47-81dd-419d-b1ac-bbfcab512e17
H03	0	AGCGTCTC	AGAGCAGTCTG	AGAAGGGCCAGGGGTTTTCTG	2017-08-06T10:38:36	@7304c662-7b84-4e00-984c-44dc68f647af
H03	0	AGCGTCTC	AGCGCGTCTC	AGGGGCCGCGGGGGGGGGGGGGGGGTTCTTTTTTTTCCCC	2017-08-06T10:43:08	@e4dbbb2d-b448-4edd-93cb-76a0d9302460
H03	0	AGCGTCTC	AGTC	AAAAAAAAAAAAGGGGGGGGTTTTC	2017-08-06T11:08:22	@813c78e1-619c-48ef-96ce-8205f3238edd
H03	0	AGCGTCTC	GCAGTCTG	GGGGGGGGGGGGGGGGGCAGGGGGTTTTCTGG	2017-08-06T10:32:19	@84e762fd-5509-48f3-bbcd-11be151e8b4a
H03	0	AGCGTCTC	GAGC	GAAAAGGGGGGGGGGCC	2017-08-06T10:31:42	@7078be9f-24c2-4e0e-9b28-0faceacc9ce7
H03	0	AGCGTCTC	AGCGTC	AAAAAAAAAAAAAGGGGGGCCGGGGGGGGGTCC	2017-08-06T10:47:39	@b8962fc0-8045-456b-9112-49016dba9985
H03	0	AGCGTCTC	AGAGCGCTC	AGAAAAAAAAAAAAAGCGGGGGGGGGGCTTTTCCC	2017-08-06T10:57:12	@d37a5e3b-21d0-421f-bc7e-2d13159feccd
H03	1	AGCGTCTC	AGCGTCTC	AGGGCGGGTCCCTTTTCCC	2017-08-06T11:09:57	@bdea2b0e-2264-4452-92b3-76001bc14bc8
H03	0	AGCGTCTC	GAGTCTC	GGAGGGGTCTTTTCC	2017-08-06T11:17:26	@95d698c9-395c-419a-8f9c-56c139bfc564
H03	0	AGCGTCTC	AGCGCTCG	AAAAGGGGCCGGGGGGGGGGCTTTCCCG	2017-08-06T11:26:47	@ad9446ad-3cc4-47ed-8aaa-3fa9e717affb
H03	0	AGCGTCTC	AGAGTC	AGAAAAAAAAGGGGGGGTCC	2017-08-06T11:27:08	@a241338c-e79b-424e-950a-bcf27f43ca2d
H03	0	AGCGTCTC	GCGTC	GGGCCGGGTTTTC	2017-08-06T11:05:59	@f972da0a-ce73-4995-8037-1f6b8bd953b6
H03	0	AGCGTCTC	AGCGTCA	AGGGGGGGGGGGCCGGGGTTTCA	2017-08-06T11:30:29	@a98c392d-6135-4dbc-bf49-0353d90b0ab9
H03	0	AGCGTCTC	AGCGTCTCA	AAGGGGGGGGGGGGGCGGGGGGTCCTTTTTTTCCCA	2017-08-06T11:39:25	@a7b1fd6e-d62b-4bad-a8b1-4b3ab6d8010e
H03	0	AGCGTCTC	TCAGCGTGTGCTCTCGATCTGTAGCTCAGTACGT	TTCAGGCGTGTGCTCTTCGATCTGTAAGGCCTCAGTACGT	2017-08-06T11:30:07	@01de874f-a4ce-4cf9-af7d-57f175dc1c41
H03	0	AGCGTCTC	AGCGCTC	AGGGGGGGGGGGCCGCTTCC	2017-08-06T12:13:11	@e1a42798-70ce-453a-ac1e-88be1bc678e0
H03	0	AGCGTCTC	AGCTC	AAGGGGGGGGGGGGGCCTTTTTTTCC	2017-08-06T11:29:27	@f97c449d-1897-43d4-98c0-4292552a65d4
H03	0	AGCGTCTC	AGCGCTG	AAAAAGGGGGGGGGGGGCCGGGGCCTTG	2017-08-06T12:17:55	@4058e901-4d28-41fd-9060-2114c4abc0bc
H03	0	AGCGTCTC	AGCGC	AGGGCGGCC	2017-08-06T11:32:46	@7de22545-d826-4369-967c-d64c99489f4a
H03	0	AGCGTCTC	AGCGTC	AAAAAAGGGCCGGGGGGGGGGTTTTCC	2017-08-06T12:03:38	@f4c3d0f4-7891-4ee3-99b4-95333d1b7710
H03	0	AGCGTCTC	GCTC	GGGGGGGGGGGGGCCTTTTCC	2017-08-06T11:54:53	@15fddc21-a838-484a-975a-889e235e2ab0
H03	0	AGCGTCTC	GCGTC	GGGCGGTCC	2017-08-06T11:46:02	@775416e4-28bc-41d5-b0e4-7489a07a0798
H03	0	AGCGTCTC	AGCGTC	AAAAAAAGGGGGGGGGGGCCGGGTTTTC	2017-08-06T11:36:09	@89baf6c0-d2dc-4d69-9dd6-b1d1f6d16dd4
H03	0	AGCGTCTC	AGTC	AAAAAAAAGGGGTTTTTTTC	2017-08-06T12:10:05	@ff717ace-54da-429e-8536-f2d89d940a5b
H03	0	AGCGTCTC	AGAGCGC	AAAAAAAAAAGAAGGGGGGGGGGGGCGCCC	2017-08-06T12:27:23	@e5446daa-2173-4210-a9b7-53bffe6519e8
H03	1	AGCGTCTC	AGCGTCTC	AAAGGGGGGGGGGCGGGGGGTTCTTTTTTC	2017-08-06T12:07:59	@2d0f0893-d9c8-4107-a527-d11cfe71e749
H03	0	AGCGTCTC	AGTCTC	AAAGGGGGGGTTCTTCCC	2017-08-06T12:30:03	@c649695f-dc91-4473-bf1a-39e30bf68f48
H03	0	AGCGTCTC	GCG	GGGGGGGGGCG	2017-08-06T12:03:30	@b7506c36-ccdb-488e-a428-7983749c910c
H03	0	AGCGTCTC	AGTGCTCTCT	AAAAAAAAAAAGGGGGGGGGGTGGGGGGCCTTTTCTCT	2017-08-06T12:23:00	@a5bf8894-31f1-4b14-9382-2046cdf92fc6
H03	0	AGCGTCTC	AGCGTC	AAGGGGGGGGGGGCCGGGGGGGTTTTCCC	2017-08-06T11:44:34	@218e4e60-ea1b-4500-b36d-c0cbbd0c4601
H03	0	AGCGTCTC	ATC	ATTTTCC	2017-08-06T12:06:10	@99072fc0-d1dc-418f-be88-b4a88dd8a718
[truncated: 11,705 more rows]
