# Supplementary material for: Terminator-free template-independent enzymatic DNA synthesis for digital information storage
Source: Nat Commun. 2019 Jun 3;10:2383. doi: 10.1038/s41467-019-10258-1 (PMC6546792; doi:10.1038/s41467-019-10258-1)
Supplement: Supplementary file 4 — Source Data [file 41467_2019_10258_MOESM4_ESM.zip › SourceData/Simulations/Simulation-DNA-Storage-36bits-74nt/README.txt]

Experiment: 
Storing 36 bits (addresses+data) in template DNA sequences of length 74-nt

FOLDERS

- Experiment-DEL
  Template DNA sequences of length 74-nt are simulated through a DNA channel
  to yield 10 diverse DNA strands containing varying amounts of deletions. 

- Experiment-DEL-INS-SUB
  Template DNA sequences of length 74-nt are simulated through a DNA channel
  to yield 10 diverse DNA strands which contain varying amounts of deletions, 
  insertions, and substitutions.   
