# Supplementary material for: Terminator-free template-independent enzymatic DNA synthesis for digital information storage
Source: Nat Commun. 2019 Jun 3;10:2383. doi: 10.1038/s41467-019-10258-1 (PMC6546792; doi:10.1038/s41467-019-10258-1)
Supplement: Supplementary file 4 — Source Data [file 41467_2019_10258_MOESM4_ESM.zip › SourceData/Simulations/Simulation-DNA-Storage-36bits-74nt/Experiment-DEL-INS-SUB/MAP-Decoded-DNA-Sequences/map_decoded_DNA_sequences_3_15.txt]

1 3 2 1 2 0 1 0 1 2 0 2 0 2 0 3 0 1 3 1 2 3 1 0 3 2 1 3 1 2 3 1 0 1 2 1 2 1 2 1 3 0 1 2 1 2 0 2 0 1 0 2 3 1 0 1 2 0 2 0 3 2 1 0 3 2 1 2 0 1 0 1 2 0 
1 3 2 0 1 0 3 0 1 2 1 2 1 2 0 3 0 1 0 3 2 3 1 0 1 2 1 2 0 2 3 2 0 2 0 1 0 3 2 3 2 0 2 3 1 3 1 2 3 2 0 3 2 1 0 3 2 1 3 0 1 2 1 2 1 2 0 2 0 1 0 1 2 0 
0 1 2 3 1 0 2 3 1 0 1 2 3 1 0 3 2 1 3 1 2 0 1 0 2 0 1 2 1 2 1 3 0 1 0 1 2 0 2 3 2 0 3 2 1 3 0 2 3 1 0 2 0 1 3 0 2 3 1 0 2 3 1 0 1 2 1 2 0 3 0 1 3 1 
3 1 2 3 1 0 2 3 1 0 3 2 3 1 0 3 0 1 2 1 2 3 1 0 1 0 1 2 1 2 3 2 0 2 0 1 3 1 2 0 1 0 3 2 1 2 0 2 3 1 0 2 0 1 0 3 2 0 2 0 3 0 1 2 0 2 3 2 0 3 0 1 3 1 
3 0 2 3 1 0 1 0 1 2 1 2 1 2 0 2 0 1 2 0 2 1 2 0 2 0 1 2 0 2 1 2 0 2 3 1 0 1 2 0 1 0 3 0 1 3 0 2 1 3 0 3 2 1 3 1 2 3 1 0 1 2 1 2 1 2 0 1 0 3 2 1 0 3 
3 1 2 0 1 0 2 3 1 0 3 2 3 1 0 3 2 1 0 3 2 1 2 0 3 2 1 3 1 2 3 1 0 3 2 1 0 3 2 1 2 0 1 2 1 0 1 2 3 2 0 2 0 1 3 1 2 3 2 0 3 0 1 0 1 2 1 3 0 2 0 1 0 3 
3 1 2 3 1 0 3 0 1 0 3 2 3 2 0 1 2 1 2 1 2 3 1 0 3 0 1 2 0 2 1 2 0 1 0 1 2 0 2 3 2 0 1 0 1 2 1 2 1 2 0 3 0 1 2 1 2 3 2 0 2 0 1 0 3 2 3 2 0 2 0 1 2 0 
2 3 2 3 1 0 1 0 1 0 1 2 1 2 0 3 2 1 2 1 2 0 2 0 2 3 1 2 1 2 3 2 0 2 0 1 3 0 2 0 1 0 2 0 1 3 1 2 1 2 0 1 0 1 2 0 2 1 3 0 1 2 1 2 0 2 0 1 0 1 2 1 0 3 
2 1 2 3 2 0 3 0 1 2 0 2 1 2 0 3 2 1 0 1 2 0 2 0 3 0 1 3 0 2 1 3 0 3 0 1 3 0 2 1 3 0 2 3 1 3 1 2 1 2 0 1 0 1 2 0 2 0 1 0 2 3 1 3 1 2 1 2 0 3 2 1 3 0 
2 3 2 0 1 0 3 2 1 0 1 2 0 1 0 2 3 1 2 1 2 3 1 0 3 0 1 2 1 2 1 2 0 2 0 1 2 1 2 3 1 0 1 2 1 0 1 2 1 2 0 3 2 1 2 1 2 3 1 0 3 0 1 3 1 2 1 2 0 2 0 1 0 3 
2 3 2 1 3 0 3 0 1 0 3 2 3 2 0 1 2 1 0 1 2 1 3 0 2 3 1 0 3 2 3 1 0 3 2 1 3 0 2 0 2 0 3 2 1 0 1 2 3 1 0 3 2 1 0 3 2 1 3 0 1 0 1 3 1 2 1 3 0 2 3 1 3 1 
0 1 2 1 3 0 3 2 1 3 0 2 3 1 0 2 0 1 2 0 2 3 1 0 1 0 1 3 0 2 3 1 0 1 2 1 2 1 2 1 3 0 3 2 1 3 1 2 3 1 0 2 3 1 3 1 2 3 2 0 3 0 1 0 1 2 3 2 0 3 2 1 2 1 
2 3 2 0 2 0 2 0 1 0 1 2 1 3 0 2 3 1 0 1 2 3 2 0 1 2 1 3 0 2 3 2 0 2 0 1 2 0 2 1 2 0 3 2 1 2 1 2 1 3 0 3 2 1 2 1 2 1 3 0 2 0 1 2 1 2 3 2 0 2 0 1 2 0 
0 1 2 1 3 0 2 3 1 0 3 2 1 2 0 3 2 1 3 1 2 1 3 0 2 3 1 0 1 2 0 1 0 2 3 1 3 0 2 3 2 0 2 0 1 0 1 2 0 1 0 1 2 1 2 0 2 1 3 0 2 3 1 0 1 2 1 3 0 2 0 1 2 0 
2 0 2 0 1 0 3 0 1 2 1 2 1 3 0 2 3 1 3 1 2 3 2 0 1 0 1 0 1 2 3 2 0 2 3 1 3 1 2 0 1 0 2 0 1 2 1 2 0 1 0 3 0 1 0 3 2 0 2 0 3 2 1 0 1 2 1 3 0 3 0 1 3 0 
2 3 2 3 1 0 2 0 1 3 0 2 1 3 0 3 2 1 2 1 2 1 3 0 1 0 1 3 0 2 3 1 0 3 2 1 3 1 2 1 2 0 3 0 1 0 1 2 3 1 0 3 2 1 2 1 2 1 3 0 1 2 1 0 3 2 3 2 0 3 0 1 0 1 
2 1 2 1 3 0 2 0 1 0 1 2 1 2 0 2 3 1 2 1 2 3 1 0 1 0 1 3 1 2 1 3 0 3 0 1 0 1 2 1 3 0 2 0 1 3 1 2 1 2 0 2 0 1 0 3 2 0 2 0 2 0 1 2 0 2 1 2 0 1 0 1 0 3 
0 1 2 3 2 0 2 0 1 0 3 2 0 1 0 1 0 1 0 1 2 1 3 0 3 2 1 3 0 2 3 1 0 3 2 1 3 1 2 3 2 0 1 2 1 3 0 2 1 3 0 2 3 1 3 1 2 1 2 0 1 2 1 3 1 2 3 1 0 2 3 1 3 1 
2 0 2 1 3 0 2 0 1 0 3 2 3 2 0 2 3 1 2 1 2 3 2 0 2 0 1 0 3 2 0 2 0 3 2 1 2 0 2 0 1 0 2 0 1 0 1 2 3 2 0 3 2 1 0 3 2 1 2 0 3 2 1 0 3 2 1 3 0 2 3 1 3 1 
3 0 2 3 1 0 3 2 1 2 0 2 1 3 0 2 0 1 0 3 2 0 1 0 2 3 1 0 1 2 1 2 0 1 0 1 2 0 2 1 3 0 1 2 1 0 1 2 1 2 0 3 2 1 0 3 2 3 1 0 1 2 1 3 0 2 3 1 0 1 2 1 0 1 
1 3 2 3 2 0 2 3 1 2 1 2 1 2 0 2 0 1 2 0 2 3 1 0 3 0 1 3 0 2 3 2 0 3 2 1 3 0 2 3 2 0 2 3 1 2 1 2 1 3 0 3 0 1 3 1 2 3 1 0 2 3 1 0 3 2 1 2 0 3 2 1 0 1 
0 1 2 1 2 0 1 2 1 2 1 2 0 1 0 2 3 1 0 1 2 3 1 0 1 0 1 0 3 2 3 1 0 3 0 1 3 1 2 1 3 0 3 2 1 0 3 2 3 1 0 3 2 1 2 0 2 3 1 0 2 3 1 0 1 2 3 1 0 3 2 1 2 1 
2 1 2 0 1 0 3 2 1 2 0 2 0 1 0 2 0 1 2 0 2 1 3 0 3 0 1 0 3 2 3 1 0 3 2 1 3 0 2 3 1 0 1 0 1 0 1 2 3 2 0 3 0 1 0 1 2 0 2 0 3 0 1 3 1 2 1 2 0 2 0 1 0 3 
1 3 2 3 1 0 3 0 1 0 1 2 3 2 0 2 3 1 0 3 2 1 3 0 1 0 1 3 1 2 3 1 0 3 2 1 3 1 2 1 2 0 3 0 1 2 1 2 0 1 0 2 0 1 2 1 2 0 1 0 3 0 1 3 0 2 3 2 0 2 3 1 0 3 
0 3 2 0 2 0 3 0 1 0 1 2 1 3 0 1 2 1 2 0 2 0 1 0 3 0 1 0 1 2 3 2 0 1 2 1 0 3 2 1 2 0 1 0 1 3 1 2 3 1 0 3 0 1 2 1 2 3 2 0 1 2 1 2 1 2 1 2 0 2 3 1 3 1 
1 3 2 1 3 0 2 0 1 0 3 2 3 2 0 2 3 1 2 0 2 0 2 0 2 0 1 0 3 2 1 2 0 1 0 1 2 0 2 3 1 0 3 0 1 0 1 2 1 2 0 3 0 1 3 1 2 1 2 0 1 0 1 3 1 2 1 3 0 3 0 1 2 1 
3 1 2 1 3 0 2 0 1 0 3 2 1 2 0 3 0 1 3 1 2 0 2 0 2 3 1 3 0 2 1 2 0 2 3 1 3 0 2 3 1 0 2 3 1 3 0 2 3 2 0 3 0 1 3 0 2 0 1 0 2 3 1 0 3 2 1 3 0 1 0 1 2 0 
2 1 2 0 1 0 2 0 1 0 1 2 3 2 0 2 0 1 0 1 2 1 2 0 1 2 1 3 0 2 1 3 0 2 3 1 0 1 2 0 2 0 3 2 1 0 3 2 0 2 0 2 3 1 3 0 2 3 2 0 1 0 1 3 1 2 1 3 0 1 0 1 2 1 
2 1 2 1 2 0 3 0 1 0 3 2 0 2 0 3 0 1 0 3 2 0 2 0 3 0 1 0 3 2 3 1 0 2 3 1 0 1 2 0 2 0 2 3 1 0 3 2 0 2 0 3 0 1 0 3 2 1 2 0 2 3 1 0 3 2 0 1 0 3 0 1 2 1 
3 1 2 1 2 0 2 3 1 3 0 2 1 2 0 2 3 1 2 1 2 3 2 0 2 3 1 3 0 2 3 1 0 1 0 1 0 3 2 3 1 0 3 2 1 0 3 2 1 3 0 2 0 1 3 1 2 3 1 0 1 2 1 3 1 2 1 3 0 1 0 1 2 1 
2 3 2 0 2 0 2 0 1 0 1 2 1 2 0 1 2 1 2 0 2 1 2 0 3 0 1 0 3 2 1 3 0 1 2 1 2 1 2 1 3 0 2 0 1 0 3 2 0 2 0 2 0 1 2 1 2 1 3 0 3 0 1 0 3 2 1 2 0 1 0 1 2 0 
3 0 2 1 3 0 1 2 1 3 0 2 3 2 0 1 2 1 0 3 2 1 3 0 2 0 1 0 3 2 1 2 0 2 3 1 3 1 2 1 3 0 2 0 1 2 1 2 1 2 0 1 0 1 0 3 2 0 1 0 3 2 1 3 1 2 1 2 0 2 0 1 3 0 
2 3 2 0 2 0 3 2 1 3 1 2 1 2 0 2 0 1 2 0 2 1 2 0 1 0 1 0 3 2 3 1 0 3 0 1 2 0 2 1 2 0 3 0 1 2 1 2 1 2 0 2 0 1 3 0 2 1 3 0 1 0 1 2 0 2 1 3 0 1 2 1 0 3 
1 3 2 3 1 0 2 3 1 0 3 2 1 3 0 1 0 1 2 0 2 3 1 0 3 0 1 2 0 2 0 2 0 2 0 1 3 0 2 3 2 0 2 3 1 2 0 2 0 2 0 2 0 1 0 3 2 1 2 0 3 2 1 0 3 2 1 2 0 3 2 1 2 0 
3 1 2 0 2 0 2 3 1 2 1 2 1 3 0 3 0 1 3 0 2 0 2 0 2 3 1 3 0 2 3 2 0 2 0 1 3 1 2 1 3 0 3 2 1 3 0 2 1 3 0 3 2 1 3 0 2 3 2 0 3 0 1 2 0 2 0 2 0 2 0 1 3 0 
2 0 2 1 3 0 3 0 1 0 1 2 1 3 0 1 2 1 0 3 2 0 2 0 2 3 1 0 1 2 0 1 0 3 0 1 0 1 2 3 2 0 2 0 1 2 1 2 1 2 0 2 0 1 2 1 2 0 1 0 3 0 1 0 3 2 1 3 0 1 2 1 0 1 
2 0 2 3 1 0 2 0 1 3 0 2 3 1 0 2 0 1 2 0 2 3 1 0 2 0 1 2 1 2 1 2 0 1 2 1 0 1 2 1 3 0 1 2 1 2 1 2 0 1 0 2 0 1 3 1 2 3 1 0 1 2 1 2 1 2 1 3 0 1 0 1 0 3 
0 1 2 3 1 0 3 2 1 0 3 2 3 2 0 3 0 1 3 1 2 3 2 0 1 0 1 3 0 2 3 2 0 3 2 1 3 0 2 3 1 0 1 0 1 0 1 2 1 3 0 3 0 1 3 1 2 1 2 0 1 2 1 3 0 2 3 1 0 3 2 1 2 1 
0 3 2 1 2 0 2 3 1 2 1 2 3 2 0 2 3 1 3 0 2 0 2 0 3 0 1 3 0 2 1 2 0 1 2 1 0 3 2 3 1 0 2 0 1 2 0 2 1 2 0 2 3 1 2 0 2 1 3 0 3 0 1 2 0 2 3 2 0 3 2 1 3 0 
0 3 2 1 2 0 1 0 1 2 0 2 3 1 0 2 3 1 0 1 2 0 2 0 2 0 1 2 1 2 0 2 0 3 2 1 3 1 2 0 2 0 3 0 1 0 1 2 0 2 0 3 2 1 2 0 2 0 1 0 2 0 1 2 1 2 3 2 0 2 3 1 3 1 
3 0 2 3 2 0 2 0 1 2 1 2 1 2 0 3 0 1 0 1 2 3 1 0 2 3 1 3 1 2 3 1 0 2 3 1 0 1 2 3 1 0 1 0 1 2 0 2 0 2 0 3 0 1 3 0 2 1 3 0 3 0 1 0 1 2 0 2 0 3 2 1 3 0 
3 0 2 1 3 0 1 2 1 3 0 2 1 2 0 2 0 1 2 1 2 1 3 0 3 2 1 3 0 2 1 3 0 1 2 1 2 0 2 0 2 0 3 0 1 2 1 2 0 1 0 3 2 1 3 0 2 1 2 0 2 3 1 0 1 2 0 2 0 3 0 1 0 1 
0 3 2 0 1 0 3 0 1 3 1 2 1 2 0 2 3 1 0 3 2 0 1 0 3 0 1 2 1 2 1 2 0 1 0 1 0 1 2 3 2 0 1 2 1 3 0 2 1 2 0 2 0 1 3 1 2 3 1 0 3 0 1 2 0 2 0 2 0 2 0 1 3 1 
3 1 2 1 2 0 3 2 1 3 1 2 1 2 0 2 3 1 3 1 2 3 1 0 1 2 1 2 0 2 3 1 0 3 0 1 3 1 2 1 2 0 1 2 1 0 1 2 0 2 0 3 2 1 3 0 2 1 3 0 1 0 1 2 0 2 1 3 0 2 3 1 2 1 
1 3 2 3 2 0 3 2 1 2 0 2 3 2 0 1 0 1 0 1 2 1 3 0 3 0 1 0 1 2 3 1 0 2 3 1 0 1 2 3 2 0 3 0 1 2 1 2 0 2 0 2 3 1 2 0 2 3 1 0 3 2 1 0 1 2 0 1 0 1 2 1 2 0 
2 0 2 0 2 0 2 3 1 2 0 2 0 2 0 2 0 1 3 1 2 1 2 0 3 2 1 3 0 2 3 2 0 2 3 1 3 1 2 0 1 0 3 0 1 2 0 2 1 2 0 3 2 1 0 3 2 1 2 0 2 0 1 0 3 2 0 1 0 1 2 1 0 3 
0 3 2 1 3 0 3 0 1 2 0 2 3 1 0 3 2 1 3 1 2 1 3 0 1 0 1 2 1 2 0 1 0 3 2 1 2 0 2 0 2 0 3 2 1 3 1 2 3 2 0 1 2 1 2 0 2 3 1 0 3 2 1 2 0 2 0 2 0 3 2 1 3 1 
3 1 2 0 2 0 2 0 1 2 1 2 0 2 0 1 0 1 2 0 2 3 2 0 1 0 1 2 0 2 0 2 0 1 0 1 2 1 2 3 2 0 2 3 1 0 1 2 0 2 0 2 3 1 3 1 2 1 3 0 2 3 1 2 0 2 0 2 0 3 0 1 3 0 
0 3 2 1 3 0 2 3 1 3 1 2 3 2 0 1 2 1 0 3 2 1 2 0 2 0 1 0 3 2 1 3 0 1 0 1 0 3 2 3 2 0 3 0 1 2 0 2 3 1 0 1 2 1 0 3 2 0 2 0 3 0 1 0 1 2 3 2 0 3 2 1 2 0 
1 3 2 0 1 0 3 2 1 0 3 2 3 2 0 3 2 1 3 1 2 1 3 0 2 0 1 2 0 2 1 2 0 3 0 1 0 1 2 3 2 0 1 0 1 2 1 2 0 1 0 1 2 1 2 1 2 3 1 0 2 0 1 0 3 2 3 2 0 3 0 1 0 3 
3 1 2 1 3 0 2 3 1 2 1 2 3 1 0 2 0 1 2 1 2 3 1 0 3 0 1 2 0 2 1 3 0 3 0 1 0 3 2 1 2 0 2 0 1 0 3 2 0 1 0 1 0 1 0 1 2 1 3 0 1 2 1 2 0 2 1 3 0 3 0 1 3 1 
3 1 2 1 2 0 3 2 1 3 1 2 1 2 0 3 0 1 2 0 2 0 2 0 2 0 1 2 1 2 0 1 0 2 3 1 2 0 2 0 2 0 2 0 1 2 1 2 3 1 0 2 3 1 2 1 2 1 3 0 2 0 1 2 1 2 0 2 0 3 0 1 0 3 
2 3 2 0 1 0 2 0 1 2 1 2 1 3 0 2 3 1 3 1 2 0 1 0 2 0 1 2 1 2 1 3 0 3 2 1 0 3 2 0 2 0 2 0 1 2 1 2 1 3 0 1 0 1 0 3 2 0 1 0 3 0 1 0 1 2 3 1 0 3 0 1 0 3 
3 1 2 3 1 0 1 2 1 2 0 2 0 2 0 2 0 1 0 1 2 0 1 0 2 0 1 3 1 2 3 1 0 2 0 1 0 3 2 3 2 0 1 2 1 0 3 2 3 2 0 3 2 1 2 0 2 1 3 0 1 0 1 2 1 2 0 1 0 3 0 1 2 1 
2 0 2 3 2 0 2 0 1 0 3 2 3 1 0 2 0 1 0 1 2 0 2 0 3 2 1 2 1 2 3 1 0 2 0 1 0 1 2 1 3 0 2 0 1 2 0 2 3 1 0 2 0 1 3 1 2 1 3 0 2 0 1 3 1 2 1 3 0 1 0 1 0 3 
2 3 2 1 2 0 1 2 1 3 1 2 3 2 0 1 2 1 2 1 2 1 3 0 1 2 1 0 1 2 1 3 0 2 3 1 2 1 2 1 2 0 3 0 1 0 1 2 0 1 0 2 0 1 2 1 2 3 1 0 2 0 1 0 1 2 0 2 0 2 3 1 2 0 
3 0 2 3 1 0 1 0 1 0 3 2 3 1 0 1 2 1 2 1 2 3 1 0 1 0 1 2 1 2 1 3 0 1 2 1 2 1 2 3 1 0 1 2 1 2 0 2 3 2 0 3 2 1 2 1 2 3 1 0 1 2 1 0 3 2 3 2 0 2 3 1 0 3 
3 1 2 3 2 0 1 0 1 2 1 2 3 2 0 3 0 1 0 3 2 3 1 0 3 0 1 3 1 2 3 1 0 1 0 1 0 3 2 1 2 0 3 2 1 3 0 2 1 3 0 2 0 1 2 1 2 3 1 0 3 2 1 2 0 2 0 1 0 2 3 1 0 1 
2 3 2 1 2 0 3 2 1 3 0 2 1 3 0 3 0 1 2 0 2 3 2 0 1 2 1 3 0 2 3 1 0 3 0 1 0 1 2 1 3 0 2 0 1 0 1 2 1 3 0 3 2 1 0 3 2 1 2 0 2 0 1 0 3 2 0 1 0 1 2 1 2 1 
3 0 2 1 2 0 1 0 1 3 0 2 1 3 0 2 3 1 3 1 2 1 3 0 3 0 1 0 1 2 3 2 0 2 0 1 0 3 2 1 3 0 1 2 1 3 1 2 3 2 0 2 3 1 0 3 2 0 2 0 3 0 1 0 1 2 3 2 0 3 0 1 2 1 
1 3 2 0 2 0 3 2 1 0 1 2 1 3 0 2 0 1 0 3 2 0 1 0 3 0 1 2 1 2 0 2 0 2 0 1 2 1 2 3 2 0 1 0 1 3 1 2 3 1 0 2 3 1 2 1 2 3 2 0 3 0 1 2 1 2 0 1 0 3 2 1 3 0 
2 3 2 1 2 0 3 0 1 2 1 2 3 1 0 2 3 1 0 1 2 3 2 0 3 0 1 2 0 2 3 2 0 2 0 1 3 1 2 0 1 0 2 3 1 2 0 2 1 2 0 2 3 1 2 1 2 1 2 0 3 2 1 3 1 2 1 2 0 3 0 1 2 0 
2 3 2 1 2 0 2 0 1 0 3 2 3 2 0 2 3 1 2 1 2 1 3 0 3 0 1 0 1 2 1 2 0 2 3 1 2 0 2 0 2 0 3 2 1 3 1 2 1 2 0 2 0 1 2 0 2 0 1 0 3 2 1 0 1 2 1 2 0 1 2 1 2 1 
0 3 2 3 2 0 3 2 1 2 0 2 0 2 0 2 3 1 3 1 2 0 1 0 3 2 1 0 1 2 3 2 0 2 3 1 2 1 2 3 2 0 2 0 1 0 3 2 1 3 0 1 2 1 2 0 2 0 2 0 2 0 1 3 0 2 1 2 0 3 2 1 2 1 
3 1 2 1 3 0 3 0 1 0 3 2 3 1 0 3 0 1 2 1 2 0 2 0 2 3 1 0 3 2 1 2 0 2 3 1 3 1 2 0 1 0 3 0 1 0 1 2 0 1 0 2 3 1 3 1 2 3 2 0 3 0 1 2 1 2 3 2 0 1 2 1 2 1 
2 1 2 0 1 0 3 0 1 3 0 2 1 3 0 1 0 1 0 1 2 3 1 0 1 0 1 2 1 2 1 2 0 1 2 1 0 1 2 1 2 0 1 2 1 2 0 2 0 1 0 3 2 1 3 0 2 1 2 0 2 3 1 2 0 2 0 1 0 3 2 1 2 0 
2 3 2 1 3 0 2 0 1 3 0 2 3 1 0 1 0 1 2 1 2 0 1 0 2 3 1 0 1 2 0 2 0 3 2 1 3 0 2 3 1 0 3 2 1 3 1 2 3 2 0 2 0 1 0 3 2 3 2 0 2 0 1 3 1 2 1 3 0 3 0 1 2 1 
2 0 2 1 3 0 1 2 1 3 1 2 3 2 0 1 0 1 2 0 2 1 2 0 3 2 1 0 3 2 1 3 0 2 3 1 2 0 2 1 3 0 1 2 1 2 1 2 0 1 0 2 3 1 3 1 2 3 1 0 2 3 1 0 3 2 3 1 0 1 2 1 2 1 
0 1 2 1 2 0 1 0 1 0 1 2 1 3 0 2 3 1 3 0 2 0 1 0 2 0 1 0 3 2 1 3 0 3 2 1 0 1 2 0 1 0 3 2 1 3 1 2 3 2 0 1 0 1 0 1 2 0 2 0 2 0 1 2 1 2 3 1 0 2 3 1 0 1 
3 0 2 3 1 0 3 0 1 3 1 2 1 3 0 2 0 1 3 0 2 3 1 0 2 3 1 0 1 2 1 2 0 2 3 1 3 0 2 3 2 0 1 0 1 0 3 2 0 2 0 2 0 1 0 1 2 3 1 0 2 3 1 0 1 2 0 1 0 3 2 1 2 0 
3 1 2 1 2 0 1 2 1 0 1 2 3 2 0 2 0 1 2 1 2 3 2 0 3 0 1 3 0 2 1 3 0 2 3 1 0 1 2 3 2 0 1 0 1 3 0 2 3 1 0 2 0 1 3 1 2 1 2 0 2 0 1 2 1 2 3 2 0 2 0 1 3 1 
0 3 2 1 2 0 3 0 1 3 1 2 3 1 0 1 0 1 2 0 2 1 2 0 2 0 1 2 0 2 3 2 0 1 2 1 2 0 2 0 1 0 2 0 1 0 1 2 1 3 0 2 0 1 3 1 2 3 1 0 3 0 1 3 1 2 3 2 0 2 0 1 2 1 
3 1 2 3 2 0 2 0 1 2 0 2 3 1 0 1 2 1 0 1 2 0 1 0 3 2 1 0 3 2 3 2 0 1 0 1 0 3 2 0 1 0 3 2 1 3 0 2 3 2 0 3 2 1 3 0 2 0 2 0 3 2 1 0 1 2 1 2 0 1 2 1 2 1 
3 0 2 3 1 0 2 3 1 2 1 2 1 3 0 2 0 1 0 3 2 1 2 0 1 0 1 2 1 2 1 2 0 3 0 1 0 1 2 0 1 0 2 0 1 0 3 2 3 2 0 3 0 1 2 1 2 3 2 0 2 3 1 2 1 2 3 2 0 3 2 1 0 1 
1 3 2 1 3 0 1 0 1 0 3 2 0 1 0 2 0 1 0 3 2 1 2 0 2 0 1 2 1 2 3 1 0 3 2 1 3 0 2 1 2 0 3 2 1 2 0 2 3 2 0 3 0 1 0 3 2 1 3 0 3 2 1 3 0 2 3 1 0 2 0 1 2 0 
2 3 2 0 2 0 2 3 1 0 1 2 0 1 0 3 0 1 3 0 2 3 1 0 2 0 1 0 1 2 3 1 0 2 3 1 2 1 2 1 3 0 3 2 1 0 3 2 1 2 0 2 3 1 0 3 2 3 2 0 1 0 1 3 0 2 1 2 0 2 3 1 3 1 
0 3 2 1 3 0 1 2 1 2 1 2 1 2 0 2 0 1 2 0 2 3 2 0 3 2 1 0 1 2 3 2 0 2 0 1 2 1 2 3 2 0 1 2 1 2 1 2 0 1 0 1 0 1 0 1 2 1 2 0 1 2 1 0 3 2 3 1 0 1 0 1 2 1 
1 3 2 1 2 0 1 0 1 0 1 2 0 2 0 1 0 1 0 3 2 3 1 0 3 0 1 3 1 2 1 3 0 1 2 1 2 1 2 1 3 0 2 0 1 2 1 2 3 2 0 2 3 1 2 1 2 1 2 0 2 0 1 3 1 2 1 2 0 2 0 1 0 1 
3 1 2 1 2 0 2 0 1 2 1 2 1 3 0 3 0 1 3 1 2 1 3 0 1 2 1 2 0 2 0 2 0 1 0 1 0 1 2 3 1 0 1 0 1 3 0 2 3 2 0 2 3 1 3 0 2 0 2 0 3 2 1 2 1 2 1 2 0 2 0 1 2 0 
0 1 2 3 1 0 1 0 1 2 0 2 3 1 0 3 2 1 2 0 2 1 2 0 1 0 1 0 1 2 3 1 0 3 2 1 2 1 2 1 2 0 2 0 1 0 3 2 1 2 0 3 0 1 2 0 2 3 1 0 2 0 1 0 3 2 1 2 0 2 3 1 2 0 
2 1 2 3 1 0 2 3 1 0 3 2 3 1 0 2 0 1 0 1 2 0 2 0 2 3 1 2 0 2 1 2 0 2 0 1 3 1 2 1 3 0 3 2 1 2 0 2 0 2 0 2 0 1 0 3 2 3 2 0 2 0 1 3 1 2 1 2 0 2 0 1 3 0 
0 1 2 1 2 0 1 0 1 2 1 2 1 3 0 1 0 1 2 0 2 3 2 0 2 3 1 2 1 2 1 3 0 1 0 1 2 0 2 1 3 0 2 3 1 2 1 2 0 2 0 3 2 1 3 1 2 1 2 0 2 3 1 2 1 2 0 1 0 3 0 1 2 0 
0 3 2 1 2 0 1 2 1 0 3 2 3 2 0 2 3 1 3 0 2 3 2 0 1 0 1 0 3 2 3 1 0 1 0 1 0 3 2 3 2 0 2 3 1 0 3 2 1 3 0 1 2 1 0 1 2 0 2 0 3 0 1 0 3 2 3 1 0 3 2 1 3 1 
1 3 2 0 2 0 2 3 1 0 3 2 0 1 0 3 0 1 2 1 2 1 3 0 2 0 1 2 0 2 0 2 0 2 0 1 0 1 2 1 2 0 2 0 1 2 1 2 0 1 0 1 2 1 2 1 2 0 2 0 2 3 1 0 1 2 3 1 0 2 3 1 3 1 
0 3 2 0 2 0 3 0 1 3 1 2 1 2 0 1 0 1 0 1 2 0 1 0 2 3 1 3 1 2 3 1 0 3 2 1 3 0 2 3 2 0 3 2 1 2 1 2 0 1 0 3 2 1 0 3 2 3 1 0 1 2 1 0 3 2 3 1 0 3 2 1 2 0 
3 1 2 3 1 0 3 0 1 2 0 2 0 2 0 3 2 1 3 0 2 1 2 0 3 0 1 2 0 2 3 1 0 3 0 1 2 1 2 1 2 0 1 2 1 2 1 2 0 2 0 2 3 1 2 1 2 3 1 0 1 0 1 2 1 2 0 2 0 2 3 1 0 3 
1 3 2 3 2 0 3 2 1 0 3 2 0 2 0 2 2 1 2 1 2 1 2 0 1 0 1 3 0 2 1 2 0 1 2 1 0 3 2 3 2 0 3 0 1 0 3 2 3 2 0 1 0 1 0 1 2 3 2 0 2 0 1 2 1 2 1 2 0 1 0 1 2 1 
0 3 2 1 3 0 3 2 1 0 1 2 0 1 0 1 2 1 2 1 2 3 1 0 1 2 1 2 1 2 0 2 0 2 3 1 3 1 2 0 1 0 3 2 1 2 1 2 3 1 0 1 2 1 0 3 2 3 2 0 2 0 1 0 3 2 3 2 0 2 3 1 2 0 
3 1 2 0 1 0 3 2 1 3 1 2 3 1 0 2 0 1 0 1 2 1 2 0 3 0 1 3 1 2 1 2 0 1 2 1 0 1 2 0 2 0 3 2 1 3 1 2 1 2 0 3 2 1 0 1 2 3 2 0 2 0 1 3 1 2 3 2 0 3 0 1 0 1 
2 0 2 3 1 0 1 2 1 0 3 2 0 1 0 1 2 1 0 1 2 3 1 0 3 2 1 2 1 2 1 2 0 3 0 1 3 1 2 1 2 0 2 0 1 2 0 2 3 1 0 3 0 1 3 1 2 1 3 0 1 2 1 0 3 2 0 1 0 3 2 1 3 1 
0 1 2 0 2 0 2 0 1 2 1 2 0 2 0 1 2 1 2 0 2 1 2 0 2 3 1 0 3 2 3 1 0 3 0 1 2 1 2 0 2 0 2 0 1 2 0 2 3 1 0 2 0 1 3 1 2 3 1 0 2 3 1 0 3 2 0 1 0 2 0 1 3 1 
2 1 2 0 2 0 2 0 1 3 1 2 3 2 0 2 0 1 0 1 2 0 2 0 3 0 1 2 1 2 0 2 0 3 0 1 0 1 2 0 1 0 3 2 1 0 1 2 0 1 0 3 2 1 2 0 2 3 1 0 1 2 1 0 1 2 0 2 0 1 2 1 0 3 
0 3 2 3 2 0 3 0 1 3 0 2 3 2 0 2 0 1 2 0 2 3 2 0 1 0 1 0 1 2 0 1 0 2 0 1 0 1 2 3 2 0 3 0 1 0 1 2 3 1 0 3 0 1 2 1 2 3 2 0 3 2 1 0 3 2 0 2 0 2 3 1 3 1 
0 3 2 0 2 0 3 2 1 3 0 2 3 2 0 3 2 1 3 1 2 1 2 0 2 3 1 2 1 2 3 1 0 2 3 1 2 1 2 3 1 0 3 2 1 0 1 2 1 2 0 2 0 1 0 1 2 1 3 0 3 0 1 3 0 2 1 3 0 1 2 1 0 1 
3 1 2 1 2 0 1 0 1 2 0 2 1 2 0 1 2 1 0 1 2 1 2 0 1 0 1 2 1 2 0 2 0 2 3 1 2 0 2 0 1 0 3 0 1 0 1 2 0 1 0 3 2 1 0 1 2 1 3 0 3 2 1 3 1 2 1 3 0 2 0 1 2 0 
3 1 2 0 1 0 3 0 1 0 1 2 0 1 0 2 0 1 3 1 2 3 2 0 3 0 1 2 0 2 0 2 0 3 0 1 2 0 2 0 1 0 2 3 1 3 0 2 1 2 0 2 0 1 2 0 2 0 2 0 2 0 1 3 1 2 1 3 0 2 3 1 3 1 
0 1 2 0 2 0 2 0 1 3 1 2 1 3 0 3 0 1 3 0 2 1 3 0 3 0 1 2 0 2 1 3 0 2 0 1 2 1 2 0 1 0 2 3 1 2 1 2 1 2 0 2 0 1 3 0 2 1 2 0 2 0 1 2 1 2 3 2 0 2 3 1 0 1 
2 1 2 3 2 0 1 2 1 3 1 2 1 3 0 2 0 1 0 1 2 1 3 0 2 3 1 2 1 2 0 1 0 2 0 1 2 0 2 1 2 0 3 2 1 0 3 2 1 2 0 2 3 1 0 3 2 0 2 0 3 0 1 2 1 2 1 3 0 3 0 1 2 0 
2 0 2 3 2 0 3 0 1 2 1 2 3 2 0 2 3 1 2 1 2 0 1 0 2 3 1 0 1 2 1 3 0 2 3 1 3 1 2 0 1 0 2 3 1 0 3 2 0 2 0 2 3 1 2 1 2 0 2 0 3 2 1 3 1 2 1 3 0 3 0 1 3 0 
3 0 2 0 2 0 2 3 1 2 0 2 1 3 0 3 0 1 2 0 2 0 1 0 3 0 1 2 0 2 0 2 0 1 2 1 2 1 2 1 2 0 2 3 1 3 1 2 1 2 0 3 0 1 0 3 2 3 2 0 2 0 1 0 1 2 3 2 0 2 0 1 3 0 
0 3 2 1 3 0 2 0 1 0 1 2 0 1 0 2 0 1 2 1 2 3 1 0 3 0 1 0 3 2 0 1 0 1 2 1 2 1 2 0 2 0 2 0 1 0 3 2 3 2 0 1 0 1 2 1 2 3 2 0 1 2 1 0 3 2 3 2 0 1 2 1 2 1 
3 0 2 1 3 0 2 3 1 0 3 2 3 2 0 2 3 1 0 1 2 3 2 0 2 3 1 2 0 2 0 1 0 2 3 1 2 0 2 1 2 0 1 2 1 0 3 2 1 3 0 3 0 1 3 0 2 3 2 0 2 3 1 2 0 2 1 2 0 3 0 1 3 0 
2 0 2 3 1 0 3 0 1 2 0 2 1 2 0 2 3 1 3 0 2 0 2 0 3 2 1 0 1 2 0 1 0 1 2 1 0 1 2 1 2 0 2 3 1 0 1 2 0 1 0 3 2 1 0 1 2 3 2 0 2 3 1 0 1 2 0 1 0 3 0 1 3 0 
0 1 2 1 3 0 3 2 1 0 3 2 0 1 0 2 0 1 0 1 2 3 2 0 1 2 1 2 0 2 1 3 0 3 2 1 2 0 2 3 1 0 3 0 1 2 1 2 0 1 0 3 0 1 0 3 2 1 3 0 3 0 1 2 1 2 0 2 0 2 3 1 3 0 
1 3 2 1 2 0 3 2 1 0 1 2 3 1 0 3 0 1 0 1 2 0 1 0 2 0 1 0 3 2 1 2 0 3 2 1 3 1 2 3 2 0 3 2 1 2 0 2 0 1 0 3 0 1 2 0 2 3 2 0 3 0 1 0 3 2 3 2 0 2 0 1 0 1 
2 0 2 1 3 0 2 3 1 0 1 2 3 1 0 3 0 1 3 0 2 0 1 0 3 2 1 0 3 2 1 3 0 1 0 1 2 0 2 1 3 0 2 3 1 3 0 2 1 3 0 2 3 1 3 0 2 3 2 0 3 0 1 2 1 2 1 2 0 1 2 1 0 3 
3 1 2 3 1 0 1 0 1 0 1 2 3 2 0 1 0 1 0 3 2 3 1 0 2 3 1 0 3 2 1 3 0 2 3 1 2 1 2 1 3 0 1 0 1 2 0 2 0 1 0 1 2 1 0 3 2 1 3 0 2 3 1 3 0 2 1 2 0 2 3 1 3 0 
0 3 2 1 2 0 2 3 1 0 1 2 0 1 0 3 0 1 3 0 2 3 1 0 2 0 1 2 1 2 0 2 0 3 0 1 2 1 2 3 2 0 2 3 1 3 0 2 3 2 0 2 3 1 2 1 2 0 2 0 3 2 1 2 0 2 1 2 0 2 3 1 0 1 
2 1 2 3 1 0 1 0 1 2 0 2 3 1 0 1 2 1 0 3 2 3 2 0 1 0 1 3 0 2 3 2 0 1 2 1 0 1 2 1 3 0 3 0 1 3 1 2 1 3 0 3 0 1 3 0 2 1 3 0 2 3 1 2 1 2 0 2 0 2 0 1 0 1 
2 3 2 1 3 0 1 2 1 2 1 2 1 2 0 3 2 1 3 1 2 1 3 0 2 3 1 2 1 2 1 2 0 2 3 1 2 1 2 1 3 0 3 0 1 2 0 2 1 3 0 2 3 1 0 1 2 0 2 0 2 0 1 2 1 2 3 1 0 2 0 1 2 0 
1 3 2 0 1 0 2 3 1 0 3 2 0 1 0 2 0 1 3 0 2 1 3 0 2 0 1 3 0 2 1 2 0 2 3 1 0 1 2 0 1 0 3 2 1 2 0 2 0 1 0 3 2 1 3 1 2 0 2 0 3 2 1 3 0 2 3 1 0 3 2 1 2 0 
2 0 2 0 2 0 2 3 1 3 0 2 3 1 0 2 0 1 3 1 2 0 2 0 2 3 1 3 1 2 1 3 0 2 0 1 0 1 2 0 2 0 2 0 1 2 0 2 1 3 0 3 0 1 2 0 2 0 1 0 3 0 1 2 0 2 1 2 0 3 0 1 0 3 
2 1 2 1 2 0 2 3 1 0 1 2 3 2 0 1 2 1 0 1 2 0 1 0 3 2 1 2 0 2 1 2 0 1 2 1 2 1 2 3 1 0 1 2 1 2 0 2 0 2 0 3 0 1 2 0 2 0 1 0 2 3 1 2 0 2 3 2 0 1 2 1 0 3 
3 1 2 3 1 0 2 0 1 0 3 2 1 2 0 3 0 1 3 1 2 1 3 0 1 0 1 2 1 2 0 2 0 3 2 1 0 1 2 3 1 0 3 0 1 0 1 2 3 2 0 2 0 1 0 3 2 0 2 0 3 2 1 3 0 2 1 3 0 3 0 1 3 1 
3 1 2 0 2 0 3 0 1 2 0 2 0 2 0 3 2 1 3 1 2 3 1 0 2 0 1 0 1 2 3 1 0 2 0 1 2 0 2 3 1 0 1 0 1 2 1 2 1 3 0 2 3 1 3 0 2 3 2 0 3 0 1 3 1 2 3 1 0 1 0 1 2 1 
2 1 2 3 1 0 3 0 1 0 1 2 1 3 0 2 3 1 2 1 2 0 2 0 2 0 1 2 0 2 1 2 0 2 0 1 0 1 2 1 3 0 1 0 1 2 0 2 1 2 0 2 3 1 3 0 2 0 2 0 3 0 1 0 3 2 3 1 0 2 0 1 3 1 
0 1 2 0 2 0 2 3 1 3 1 2 1 3 0 3 2 1 3 1 2 3 2 0 2 0 1 2 0 2 3 2 0 2 0 1 0 1 2 3 1 0 3 2 1 0 1 2 3 2 0 3 0 1 2 1 2 1 2 0 3 0 1 2 0 2 0 1 0 2 0 1 3 0 
2 1 2 1 2 0 3 2 1 0 3 2 1 2 0 3 2 1 3 0 2 0 1 0 3 2 1 2 1 2 3 2 0 1 0 1 2 0 2 1 2 0 3 2 1 3 1 2 3 2 0 2 0 1 2 1 2 1 2 0 1 2 1 0 1 2 3 1 0 3 0 1 2 1 
2 3 2 3 2 0 2 0 1 0 3 2 3 2 0 3 0 1 3 0 2 3 2 0 2 3 1 0 1 2 3 2 0 3 2 1 2 1 2 3 2 0 3 2 1 3 0 2 3 1 0 3 0 1 3 0 2 3 2 0 1 0 1 3 1 2 3 2 0 3 2 1 3 0 
1 3 2 3 1 0 1 0 1 3 1 2 1 2 0 3 0 1 2 0 2 1 2 0 2 0 1 0 1 2 3 2 0 3 2 1 3 1 2 3 1 0 1 2 1 2 0 2 0 2 0 1 2 1 2 0 2 1 2 0 2 3 1 0 3 2 1 3 0 3 0 1 2 1 
2 0 2 0 2 0 2 0 1 3 0 2 1 2 0 3 2 1 2 1 2 1 3 0 2 3 1 0 1 2 1 3 0 2 0 1 3 0 2 1 3 0 1 0 1 3 1 2 3 1 0 1 2 1 0 1 2 0 2 0 3 0 1 2 0 2 0 2 0 1 2 1 0 3 
2 0 2 0 1 0 3 2 1 0 1 2 3 1 0 2 3 1 0 3 2 0 2 0 3 0 1 0 3 2 1 2 0 3 0 1 3 0 2 1 3 0 3 0 1 2 0 2 0 2 0 3 0 1 3 0 2 0 2 0 3 0 1 3 0 2 1 3 0 3 2 1 0 3 
0 3 2 3 2 0 3 0 1 2 1 2 3 1 0 1 2 1 2 1 2 1 3 0 2 0 1 0 1 2 1 2 0 2 3 1 0 1 2 3 2 0 1 2 1 2 1 2 3 1 0 2 3 1 0 3 2 1 3 0 2 0 1 2 0 2 0 2 0 2 0 1 2 1 
0 3 2 1 3 0 3 0 1 0 1 2 3 1 0 1 2 1 0 1 2 0 1 0 2 3 1 0 1 2 0 1 0 3 2 1 2 1 2 0 1 0 3 2 1 0 1 2 0 1 0 1 2 1 2 1 2 0 2 0 3 2 1 2 1 2 3 2 0 2 3 1 3 1 
0 1 2 3 2 0 3 2 1 0 1 2 0 2 0 3 0 1 3 0 2 1 3 0 3 2 1 3 0 2 1 3 0 3 2 1 3 1 2 3 2 0 3 0 1 0 3 2 0 2 0 2 3 1 2 0 2 1 2 0 2 3 1 3 0 2 1 2 0 3 0 1 0 1 
0 3 2 3 1 0 3 2 1 3 0 2 1 2 0 1 2 1 0 1 2 3 1 0 2 3 1 0 1 2 3 2 0 1 0 1 2 1 2 3 2 0 3 0 1 2 0 2 3 2 0 2 0 1 2 0 2 0 1 0 2 3 1 2 1 2 3 2 0 2 3 1 3 0 
0 1 2 1 3 0 1 2 1 0 1 2 0 1 0 2 0 1 2 0 2 1 2 0 2 0 1 0 3 2 3 1 0 3 0 1 0 1 2 1 2 0 2 3 1 0 1 2 1 2 0 2 0 1 3 1 2 1 2 0 1 2 1 3 0 2 1 2 0 3 2 1 2 1 
0 3 2 3 2 0 3 2 1 0 3 2 0 1 0 3 0 1 3 1 2 3 1 0 2 0 1 2 0 2 0 2 0 1 2 1 2 1 2 3 2 0 2 3 1 3 0 2 1 2 0 2 0 1 3 0 2 3 1 0 1 0 1 2 0 2 3 1 0 2 0 1 2 1 
0 1 2 0 2 0 2 3 1 3 0 2 3 2 0 2 0 1 2 0 2 0 1 0 3 2 1 0 1 2 1 3 0 3 2 1 2 0 2 0 1 0 2 3 1 3 1 2 1 3 0 3 2 1 2 1 2 3 2 0 3 0 1 2 1 2 1 2 0 3 0 1 3 1 
3 1 2 0 2 0 2 3 1 2 0 2 3 2 0 1 2 1 0 1 2 3 2 0 3 0 1 0 3 2 3 1 0 3 2 1 3 1 2 0 1 0 3 0 1 3 1 2 1 3 0 3 0 1 3 1 2 0 1 0 3 0 1 2 1 2 1 2 0 1 0 1 2 0 
3 1 2 0 2 0 2 3 1 2 1 2 0 2 0 2 0 1 0 1 2 0 2 0 2 0 1 3 0 2 3 2 0 2 0 1 0 1 2 3 1 0 2 0 1 3 0 2 1 3 0 3 0 1 2 0 2 1 2 0 1 2 1 0 1 2 3 2 0 3 0 1 0 1 
2 3 2 1 3 0 2 0 1 2 0 2 1 2 0 2 3 1 2 0 2 3 1 0 2 3 1 3 0 2 1 2 0 1 0 1 2 1 2 0 1 0 3 0 1 2 1 2 3 1 0 1 0 1 2 1 2 1 3 0 3 2 1 2 0 2 1 3 0 3 0 1 2 0 
2 3 2 3 2 0 3 2 1 0 3 2 1 2 0 3 2 1 0 1 2 0 2 0 2 3 1 0 3 2 1 3 0 3 2 1 3 1 2 3 1 0 3 0 1 2 0 2 1 2 0 3 2 1 2 1 2 3 1 0 1 0 1 2 0 2 3 1 0 2 3 1 2 0 
1 3 2 0 1 0 3 0 1 0 1 2 1 2 0 2 0 1 3 0 2 1 2 0 2 0 1 0 1 2 1 2 0 1 0 1 0 3 2 0 1 0 3 2 1 0 1 2 1 3 0 3 2 1 2 0 2 3 2 0 2 3 1 2 1 2 0 1 0 2 0 1 3 1 
3 0 2 3 2 0 1 2 1 2 0 2 3 2 0 2 3 1 3 1 2 3 1 0 2 0 1 2 1 2 3 1 0 1 0 1 0 3 2 3 2 0 1 2 1 2 1 2 1 2 0 2 3 1 0 1 2 0 2 0 3 0 1 2 1 2 0 2 0 3 0 1 0 3 
0 3 2 3 2 0 1 0 1 0 3 2 0 1 0 3 2 1 0 1 2 0 2 0 3 2 1 0 3 2 3 1 0 2 3 1 2 1 2 0 1 0 3 0 1 0 3 2 1 2 0 3 0 1 0 3 2 0 2 0 2 0 1 0 3 2 1 3 0 3 0 1 2 1 
3 0 2 0 2 0 2 3 1 0 3 2 3 2 0 2 0 1 0 3 2 3 1 0 2 3 1 0 1 2 1 3 0 1 0 1 2 1 2 3 1 0 2 3 1 0 1 2 1 3 0 3 0 1 3 1 2 3 2 0 3 2 1 2 1 2 1 2 0 1 0 1 0 3 
0 3 2 1 2 0 1 0 1 2 0 2 1 3 0 2 3 1 2 1 2 3 2 0 1 0 1 0 3 2 0 2 0 1 2 1 0 3 2 1 2 0 2 3 1 0 1 2 1 3 0 3 0 1 2 0 2 3 2 0 3 0 1 2 1 2 1 2 0 2 3 1 3 1 
2 0 2 1 3 0 2 3 1 2 0 2 0 1 0 2 0 1 3 1 2 1 3 0 1 2 1 3 0 2 3 1 0 3 2 1 0 1 2 1 2 0 1 0 1 3 1 2 1 3 0 1 0 1 2 1 2 1 2 0 1 0 1 3 1 2 1 3 0 2 0 1 0 3 
3 0 2 1 3 0 2 0 1 2 1 2 1 2 0 2 3 1 3 1 2 3 2 0 3 2 1 2 1 2 0 2 0 3 0 1 0 1 2 3 2 0 2 0 1 0 3 2 0 1 0 2 3 1 0 3 2 3 1 0 3 2 1 0 1 2 1 3 0 1 0 1 2 0 
0 1 2 1 3 0 1 0 1 0 1 2 1 2 0 1 2 1 0 1 2 3 1 0 3 0 1 2 1 2 3 1 0 2 0 1 0 3 2 0 1 0 3 0 1 2 1 2 0 1 0 3 2 1 3 0 2 1 2 0 2 3 1 0 1 2 3 2 0 3 2 1 3 1 
1 3 2 1 3 0 2 3 1 2 0 2 3 1 0 2 0 1 2 0 2 3 1 0 1 2 1 0 3 2 3 2 0 2 3 1 0 3 2 1 3 0 1 2 1 3 0 2 3 2 0 3 0 1 0 1 2 1 2 0 1 2 1 2 1 2 3 2 0 2 0 1 2 1 
2 1 2 0 1 0 2 0 1 0 1 2 0 1 0 2 0 1 3 0 2 1 2 0 3 2 1 3 0 2 3 2 0 1 0 1 2 1 2 3 1 0 2 0 1 0 1 2 3 2 0 3 2 1 3 1 2 1 3 0 2 3 1 3 0 2 1 3 0 2 3 1 2 0 
0 1 2 3 2 0 3 2 1 0 3 2 0 1 0 2 0 1 2 1 2 1 2 0 1 2 1 2 1 2 3 1 0 2 3 1 2 0 2 1 2 0 2 0 1 0 1 2 0 2 0 3 0 1 2 0 2 1 3 0 1 0 1 3 0 2 1 3 0 2 3 1 3 0 
2 0 2 1 3 0 2 3 1 2 1 2 3 2 0 1 2 1 0 3 2 0 1 0 3 0 1 2 1 2 3 2 0 2 3 1 2 0 2 1 3 0 1 2 1 2 1 2 0 1 0 2 0 1 2 1 2 3 1 0 3 2 1 0 3 2 3 1 0 2 3 1 0 1 
1 3 2 1 3 0 3 0 1 0 1 2 1 2 0 3 0 1 3 0 2 3 1 0 3 2 1 0 3 2 0 2 0 2 0 1 0 3 2 1 2 0 3 0 1 0 3 2 1 2 0 1 0 1 0 3 2 3 2 0 3 0 1 3 1 2 3 1 0 2 0 1 2 1 
3 1 2 1 3 0 1 2 1 0 1 2 0 2 0 3 2 1 2 0 2 3 1 0 1 0 1 3 1 2 1 3 0 1 0 1 2 0 2 3 1 0 3 0 1 0 3 2 0 2 0 3 0 1 3 0 2 0 2 0 2 3 1 3 0 2 1 2 0 2 3 1 0 3 
2 3 2 1 2 0 2 3 1 3 1 2 1 3 0 1 2 1 0 3 2 3 2 0 1 2 1 0 3 2 1 2 0 2 0 1 0 1 2 1 3 0 1 0 1 0 3 2 3 2 0 2 3 1 0 1 2 0 1 0 2 0 1 0 3 2 3 2 0 3 0 1 0 1 
2 0 2 0 2 0 2 0 1 2 1 2 0 1 0 3 2 1 2 1 2 0 1 0 3 2 1 2 1 2 1 3 0 2 0 1 2 0 2 3 2 0 2 3 1 2 0 2 0 2 0 3 0 1 2 1 2 3 2 0 2 3 1 0 1 2 0 1 0 2 0 1 0 1 
1 3 2 1 3 0 1 0 1 0 1 2 3 2 0 3 0 1 3 0 2 0 1 0 3 2 1 0 1 2 3 1 0 1 2 1 0 3 2 0 1 0 3 0 1 3 1 2 3 2 0 3 0 1 2 0 2 3 1 0 1 0 1 2 0 2 3 1 0 1 0 1 0 1 
0 3 2 3 2 0 2 0 1 3 1 2 3 2 0 2 3 1 0 3 2 1 2 0 1 2 1 2 0 2 1 2 0 3 0 1 3 0 2 0 1 0 3 0 1 0 1 2 0 2 0 3 2 1 2 0 2 3 2 0 2 3 1 2 0 2 1 2 0 3 2 1 2 1 
2 3 2 3 1 0 3 2 1 0 1 2 1 2 0 3 2 1 2 0 2 3 1 0 2 0 1 2 0 2 3 2 0 3 0 1 0 1 2 0 2 0 2 0 1 2 0 2 0 1 0 2 3 1 2 0 2 0 1 0 2 3 1 2 1 2 3 1 0 1 2 1 2 1 
3 1 2 0 1 0 2 3 1 2 1 2 0 1 0 2 3 1 2 1 2 3 2 0 2 3 1 0 1 2 3 1 0 2 0 1 0 3 2 1 3 0 2 3 1 0 1 2 0 2 0 3 0 1 0 1 2 1 2 0 3 2 1 0 3 2 1 2 0 2 0 1 2 1 
3 0 2 1 3 0 2 0 1 2 1 2 3 1 0 2 3 1 2 1 2 3 2 0 3 0 1 2 1 2 1 3 0 2 3 1 2 0 2 3 1 0 1 2 1 2 1 2 1 2 0 2 3 1 2 1 2 1 2 0 2 0 1 2 1 2 0 1 0 2 3 1 0 3 
3 1 2 3 1 0 1 2 1 2 0 2 0 2 0 3 2 1 3 0 2 1 2 0 3 0 1 0 3 2 3 2 0 3 0 1 3 0 2 0 1 0 2 0 1 0 3 2 1 3 0 2 0 1 0 3 2 3 2 0 3 0 1 3 0 2 3 1 0 3 0 1 3 1 
3 1 2 0 2 0 3 0 1 2 1 2 1 3 0 1 2 1 2 1 2 1 3 0 2 3 1 3 1 2 1 3 0 3 0 1 0 1 2 1 3 0 3 2 1 3 1 2 1 2 0 3 0 1 2 1 2 1 2 0 2 3 1 0 1 2 0 1 0 2 3 1 3 0 
2 1 2 0 1 0 3 2 1 0 1 2 3 1 0 2 3 1 2 1 2 1 2 0 3 2 1 0 1 2 3 1 0 2 3 1 2 0 2 1 3 0 3 2 1 2 0 2 0 1 0 2 3 1 0 3 2 0 2 0 3 0 1 2 1 2 3 1 0 2 3 1 2 0 
2 0 2 1 2 0 3 0 1 3 0 2 3 1 0 2 0 1 2 1 2 1 2 0 1 0 1 2 1 2 0 2 0 1 2 1 2 0 2 1 2 0 1 2 1 0 1 2 1 2 0 3 0 1 0 3 2 1 2 0 2 0 1 0 3 2 3 2 0 1 2 1 0 3 
0 1 2 1 2 0 1 2 1 0 3 2 1 3 0 1 2 1 2 0 2 0 2 0 2 0 1 3 1 2 3 2 0 2 0 1 3 0 2 1 3 0 1 0 1 2 0 2 1 3 0 2 0 1 0 1 2 0 2 0 3 2 1 3 1 2 3 2 0 1 0 1 2 0 
0 3 2 0 2 0 2 0 1 2 1 2 0 2 0 3 2 1 2 0 2 1 2 0 3 0 1 0 1 2 3 1 0 1 0 1 2 1 2 0 2 0 3 2 1 2 0 2 1 2 0 2 3 1 2 0 2 3 2 0 2 3 1 0 3 2 0 2 0 1 2 1 2 0 
1 3 2 3 2 0 1 0 1 2 1 2 1 2 0 2 3 1 3 0 2 1 2 0 3 0 1 2 1 2 3 1 0 2 3 1 0 1 2 1 3 0 3 2 1 2 0 2 3 1 0 3 0 1 2 0 2 3 1 0 3 0 1 0 3 2 0 1 0 2 3 1 2 1 
0 3 2 3 2 0 2 0 1 2 0 2 1 3 0 2 3 1 0 3 2 3 1 0 1 2 1 2 1 2 0 1 0 2 0 1 0 3 2 0 1 0 3 2 1 0 3 2 1 2 0 2 3 1 0 1 2 0 1 0 2 3 1 2 0 2 3 1 0 2 0 1 3 1 
3 1 2 3 1 0 1 2 1 2 0 2 1 3 0 2 0 1 0 1 2 3 1 0 2 0 1 3 0 2 3 2 0 2 0 1 2 1 2 3 2 0 2 3 1 0 1 2 3 2 0 3 2 1 0 3 2 3 1 0 3 0 1 0 3 2 3 2 0 3 0 1 0 1 
0 1 2 3 2 0 3 0 1 2 0 2 1 3 0 2 3 1 3 0 2 3 2 0 3 0 1 2 1 2 1 3 0 1 0 1 2 1 2 1 2 0 1 0 1 0 1 2 3 2 0 2 0 1 3 0 2 3 2 0 3 2 1 0 1 2 3 2 0 1 2 1 2 1 
0 1 2 0 1 0 3 2 1 2 0 2 3 1 0 3 2 1 3 0 2 1 3 0 2 3 1 3 0 2 1 2 0 2 0 1 2 1 2 1 2 0 3 0 1 2 1 2 3 1 0 1 0 1 0 3 2 3 2 0 1 2 1 2 0 2 3 1 0 3 0 1 3 0 
3 1 2 0 2 0 2 0 1 2 1 2 1 2 0 2 3 1 3 0 2 3 2 0 1 0 1 0 1 2 1 2 0 1 0 1 2 1 2 0 2 0 2 0 1 2 0 2 3 2 0 3 2 1 3 0 2 1 3 0 1 0 1 0 3 2 0 2 0 3 0 1 0 3 
2 0 2 1 3 0 1 0 1 0 3 2 0 1 0 1 2 1 0 3 2 0 2 0 2 3 1 0 1 2 1 2 0 2 0 1 3 0 2 3 2 0 1 2 1 3 0 2 1 3 0 2 0 1 0 3 2 3 2 0 2 0 1 2 1 2 0 2 0 3 2 1 3 1 
1 3 2 3 2 0 3 0 1 0 1 2 3 1 0 3 2 1 3 1 2 1 2 0 3 2 1 2 0 2 1 2 0 1 2 1 2 1 2 3 1 0 2 0 1 3 0 2 1 2 0 1 2 1 2 0 2 3 2 0 1 2 1 0 3 2 0 1 0 2 0 1 0 3 
3 1 2 1 2 0 1 0 1 2 0 2 0 1 0 3 2 1 3 1 2 1 3 0 1 2 1 3 0 2 3 1 0 2 0 1 3 0 2 1 3 0 3 2 1 3 1 2 3 2 0 3 2 1 2 0 2 1 3 0 3 0 1 0 3 2 0 2 0 2 0 1 2 1 
2 0 2 1 3 0 3 0 1 3 0 2 3 2 0 3 2 1 0 1 2 1 3 0 3 2 1 2 1 2 0 2 0 1 2 1 0 3 2 3 2 0 2 3 1 3 0 2 3 2 0 1 2 1 0 1 2 1 3 0 3 0 1 3 0 2 1 2 0 2 3 1 0 1 
1 3 2 0 2 0 3 2 1 2 1 2 3 1 0 1 0 1 0 1 2 3 2 0 2 0 1 0 1 2 0 2 0 2 3 1 0 3 2 3 2 0 2 0 1 0 3 2 0 2 0 1 2 1 2 0 2 1 3 0 3 0 1 3 0 2 3 1 0 3 0 1 0 1 
3 0 2 3 2 0 2 0 1 0 3 2 0 1 0 1 2 1 0 1 2 0 1 0 3 2 1 2 0 2 0 2 0 2 0 1 0 1 2 3 2 0 2 0 1 0 1 2 3 1 0 2 3 1 0 3 2 3 1 0 3 2 1 2 0 2 1 2 0 3 2 1 0 3 
2 0 2 3 1 0 2 0 1 3 0 2 1 3 0 3 0 1 3 0 2 0 1 0 2 0 1 0 3 2 1 3 0 3 0 1 2 0 2 1 2 0 1 0 1 2 1 2 0 2 0 2 3 1 2 1 2 0 1 0 2 3 1 2 0 2 3 2 0 1 0 1 0 3 
0 1 2 1 3 0 2 0 1 2 1 2 0 1 0 2 3 1 2 0 2 3 2 0 2 0 1 0 3 2 3 1 0 2 0 1 2 1 2 1 2 0 1 2 1 2 0 2 3 1 0 3 2 1 2 1 2 3 1 0 2 3 1 2 1 2 0 1 0 3 2 1 3 1 
1 3 2 1 2 0 1 0 1 2 0 2 1 3 0 3 0 1 0 1 2 3 2 0 3 2 1 0 1 2 1 3 0 2 0 1 2 0 2 1 2 0 2 0 1 2 0 2 3 2 0 1 0 1 2 0 2 1 3 0 2 3 1 3 1 2 3 1 0 1 2 1 0 1 
3 1 2 1 3 0 2 0 1 2 0 2 1 3 0 1 2 1 0 1 2 1 2 0 3 2 1 0 1 2 1 3 0 1 0 1 2 0 2 0 2 0 2 3 1 3 0 2 1 3 0 2 0 1 0 1 2 1 3 0 1 0 1 0 3 2 0 1 0 3 0 1 2 0 
0 1 2 1 3 0 1 2 1 2 1 2 3 2 0 3 2 1 0 1 2 1 2 0 2 3 1 0 3 2 1 3 0 1 2 1 2 0 2 3 1 0 2 3 1 0 1 2 0 1 0 3 0 1 0 1 2 1 3 0 2 3 1 2 0 2 0 2 0 2 3 1 2 1 
2 1 2 0 1 0 2 3 1 3 0 2 3 2 0 2 3 1 2 1 2 1 3 0 3 2 1 2 0 2 3 2 0 3 2 1 2 1 2 1 3 0 2 3 1 0 3 2 0 1 0 2 0 1 2 0 2 1 2 0 1 2 1 0 3 2 3 1 0 3 0 1 3 1 
0 1 2 0 1 0 2 0 1 2 1 2 1 2 0 2 0 1 2 0 2 3 2 0 2 0 1 2 0 2 1 3 0 3 0 1 3 1 2 1 3 0 2 3 1 3 0 2 1 2 0 2 3 1 3 1 2 1 3 0 2 0 1 2 0 2 3 2 0 2 0 1 0 1 
2 1 2 1 2 0 3 0 1 2 1 2 3 2 0 2 3 1 2 0 2 3 2 0 1 2 1 0 1 2 3 1 0 1 2 1 0 3 2 1 3 0 1 2 1 2 0 2 1 2 0 3 2 1 3 1 2 3 1 0 1 0 1 2 1 2 1 2 0 1 0 1 2 0 
0 3 2 1 2 0 3 2 1 0 3 2 3 1 0 1 2 1 2 0 2 3 1 0 2 0 1 0 3 2 3 2 0 3 2 1 2 1 2 1 2 0 3 2 1 2 1 2 1 3 0 2 3 1 3 1 2 3 2 0 2 0 1 3 0 2 1 3 0 3 2 1 3 1 
3 0 2 1 3 0 1 2 1 2 0 2 1 3 0 2 3 1 2 0 2 3 1 0 3 0 1 0 3 2 1 2 0 2 0 1 0 3 2 0 2 0 2 3 1 0 1 2 1 2 0 1 2 1 0 3 2 1 2 0 3 0 1 2 1 2 1 2 0 3 0 1 2 1 
0 1 2 1 2 0 1 0 1 3 0 2 3 2 0 3 2 1 0 1 2 3 2 0 1 2 1 2 0 2 0 2 0 3 2 1 3 0 2 0 1 0 3 0 1 3 0 2 3 1 0 2 0 1 3 0 2 0 1 0 2 3 1 3 1 2 1 2 0 3 2 1 2 1 
2 1 2 3 1 0 1 0 1 3 0 2 1 3 0 3 2 1 2 1 2 3 1 0 1 2 1 2 0 2 0 1 0 1 0 1 0 1 2 3 2 0 1 0 1 2 0 2 1 2 0 3 2 1 3 0 2 3 1 0 2 0 1 0 3 2 0 2 0 2 0 1 2 1 
2 0 2 1 2 0 1 0 1 2 0 2 3 2 0 1 2 1 2 0 2 1 2 0 2 0 1 2 0 2 0 1 0 2 3 1 0 1 2 1 3 0 1 0 1 2 0 2 0 1 0 2 3 1 0 3 2 0 1 0 3 2 1 0 3 2 0 1 0 2 0 1 2 1 
3 1 2 3 2 0 2 3 1 0 1 2 3 2 0 2 3 1 2 1 2 0 1 0 2 0 1 2 0 2 3 2 0 2 0 1 0 1 2 1 2 0 3 0 1 0 1 2 3 1 0 2 0 1 3 1 2 3 1 0 2 3 1 0 3 2 1 2 0 2 0 1 3 1 
0 1 2 3 1 0 2 3 1 2 0 2 3 2 0 3 0 1 3 0 2 3 1 0 2 0 1 0 1 2 1 3 0 3 0 1 0 1 2 0 2 0 3 0 1 2 0 2 3 2 0 2 0 1 3 0 2 1 2 0 1 2 1 0 1 2 1 3 0 2 0 1 3 1 
0 3 2 1 2 0 2 0 1 2 0 2 3 2 0 2 0 1 2 1 2 1 2 0 1 2 1 0 3 2 3 1 0 3 2 1 2 0 2 1 3 0 1 2 1 2 0 2 3 1 0 3 2 1 0 3 2 1 2 0 3 2 1 0 3 2 3 2 0 2 3 1 2 0 
2 3 2 3 2 0 1 2 1 2 0 2 1 2 0 1 2 1 0 3 2 1 3 0 2 3 1 3 1 2 3 1 0 1 2 1 2 1 2 1 3 0 3 2 1 0 1 2 1 3 0 2 3 1 2 0 2 3 1 0 1 0 1 0 1 2 3 1 0 2 3 1 3 1 
3 1 2 1 3 0 3 0 1 3 0 2 3 1 0 2 0 1 0 1 2 1 3 0 3 2 1 3 1 2 1 3 0 2 0 1 3 0 2 0 1 0 3 2 1 3 1 2 3 2 0 2 0 1 2 0 2 3 2 0 2 0 1 0 3 2 3 1 0 1 0 1 2 1 
2 3 2 0 1 0 3 0 1 0 3 2 1 3 0 3 2 1 3 1 2 1 3 0 1 0 1 3 0 2 3 1 0 3 0 1 0 3 2 3 1 0 3 2 1 3 0 2 1 3 0 3 2 1 3 0 2 1 3 0 3 0 1 0 3 2 0 2 0 3 0 1 2 0 
3 1 2 3 2 0 2 3 1 0 1 2 0 2 0 1 0 1 0 1 2 0 2 0 3 2 1 2 1 2 0 2 0 3 2 1 2 1 2 0 2 0 2 3 1 0 3 2 3 2 0 2 3 1 3 0 2 3 1 0 2 0 1 0 1 2 0 2 0 3 2 1 0 1 
1 3 2 3 1 0 1 0 1 0 3 2 1 2 0 1 0 1 0 1 2 1 2 0 3 0 1 3 1 2 1 2 0 3 0 1 3 1 2 0 1 0 3 0 1 0 1 2 1 2 0 1 2 1 2 1 2 3 1 0 1 2 1 0 1 2 3 1 0 3 0 1 2 1 
0 3 2 0 2 0 3 2 1 3 1 2 3 2 0 3 0 1 0 3 2 1 2 0 3 2 1 0 1 2 1 2 0 3 0 1 2 1 2 3 2 0 2 3 1 3 1 2 1 2 0 3 2 1 0 3 2 0 2 0 2 3 1 0 1 2 3 1 0 1 0 1 0 1 
1 3 2 3 1 0 2 3 1 3 1 2 3 1 0 2 3 1 0 1 2 3 2 0 1 0 1 0 3 2 1 2 0 2 0 1 0 3 2 3 1 0 3 0 1 0 3 2 0 2 0 1 2 1 2 0 2 1 2 0 1 2 1 3 0 2 3 2 0 2 3 1 0 3 
2 3 2 0 2 0 3 2 1 2 1 2 1 2 0 2 0 1 2 0 2 0 2 0 3 0 1 2 0 2 0 1 0 3 0 1 2 1 2 1 3 0 2 3 1 2 0 2 1 2 0 2 3 1 3 0 2 3 2 0 2 0 1 3 0 2 3 1 0 2 3 1 3 0 
0 3 2 0 1 0 2 0 1 0 1 2 3 2 0 2 0 1 0 1 2 1 3 0 2 0 1 2 0 2 0 2 0 1 0 1 0 3 2 0 2 0 3 0 1 2 1 2 1 3 0 2 3 1 2 0 2 1 2 0 1 0 1 2 1 2 0 2 0 3 2 1 0 3 
1 3 2 0 1 0 3 0 1 0 3 2 1 3 0 2 3 1 3 0 2 1 3 0 1 0 1 0 3 2 3 1 0 1 2 1 2 1 2 3 1 0 2 3 1 0 1 2 3 1 0 3 0 1 2 1 2 0 1 0 2 3 1 3 1 2 3 1 0 1 2 1 0 3 
3 0 2 3 2 0 2 0 1 3 0 2 1 3 0 1 0 1 0 1 2 3 2 0 1 0 1 2 1 2 3 2 0 3 0 1 2 1 2 0 2 0 3 0 1 2 1 2 0 2 0 3 0 1 2 0 2 3 1 0 1 2 1 3 1 2 3 1 0 1 2 1 0 3 
2 1 2 1 2 0 3 0 1 0 3 2 0 1 0 2 0 1 0 3 2 3 1 0 3 0 1 0 1 2 1 2 0 3 0 1 0 1 2 1 3 0 2 0 1 3 0 2 3 1 0 3 2 1 2 0 2 0 1 0 3 0 1 0 1 2 0 2 0 2 0 1 0 1 
0 3 2 3 1 0 3 2 1 0 1 2 1 2 0 3 0 1 2 1 2 1 3 0 3 0 1 3 0 2 3 2 0 2 3 1 2 1 2 1 2 0 1 0 1 0 3 2 3 1 0 2 0 1 2 0 2 3 2 0 3 0 1 3 0 2 3 2 0 2 0 1 2 1 
3 1 2 1 3 0 3 0 1 0 3 2 3 2 0 2 3 1 0 3 2 1 2 0 1 2 1 3 1 2 3 2 0 1 2 1 0 1 2 1 2 0 1 0 1 2 0 2 1 2 0 2 0 1 0 1 2 3 2 0 1 0 1 3 1 2 1 2 0 3 0 1 2 1 
1 3 2 3 2 0 2 0 1 3 1 2 1 2 0 2 3 1 2 0 2 3 2 0 3 2 1 0 3 2 3 2 0 3 0 1 2 0 2 1 2 0 3 0 1 0 1 2 0 1 0 2 0 1 0 3 2 3 1 0 1 2 1 0 1 2 0 2 0 2 0 1 2 0 
2 1 2 0 2 0 2 3 1 3 1 2 3 1 0 2 3 1 2 1 2 1 2 0 3 2 1 3 1 2 3 1 0 2 3 1 2 0 2 3 1 0 2 3 1 3 1 2 1 3 0 3 0 1 3 1 2 1 2 0 1 0 1 2 0 2 1 3 0 3 0 1 3 0 
2 1 2 3 2 0 3 2 1 2 0 2 0 1 0 3 2 1 0 3 2 0 2 0 2 3 1 3 1 2 1 2 0 3 2 1 0 3 2 0 1 0 3 0 1 3 0 2 3 1 0 2 3 1 0 3 2 1 2 0 2 0 1 0 1 2 0 1 0 3 2 1 3 0 
3 0 2 3 1 0 3 0 1 3 1 2 3 1 0 2 0 1 2 1 2 1 3 0 2 3 1 0 3 2 1 3 0 3 2 1 0 1 2 1 2 0 1 0 1 3 0 2 1 3 0 3 0 1 0 1 2 3 1 0 3 0 1 2 0 2 1 3 0 2 0 1 0 1 
2 0 2 0 1 0 2 3 1 0 1 2 3 2 0 3 0 1 3 1 2 3 1 0 1 0 1 0 1 2 0 2 0 3 2 1 2 1 2 3 2 0 2 3 1 0 3 2 3 2 0 3 2 1 0 3 2 1 2 0 1 0 1 2 0 2 0 2 0 3 2 1 3 0 
1 3 2 1 2 0 1 0 1 3 0 2 1 2 0 3 0 1 2 0 2 1 2 0 3 0 1 0 3 2 3 2 0 3 2 1 2 1 2 3 1 0 3 0 1 3 0 2 1 3 0 3 2 1 3 0 2 3 2 0 2 0 1 0 1 2 3 2 0 2 0 1 2 1 
2 1 2 3 2 0 1 0 1 0 3 2 3 2 0 1 2 1 0 1 2 0 2 0 3 0 1 2 1 2 1 3 0 3 0 1 3 0 2 1 2 0 1 0 1 0 3 2 3 1 0 1 2 1 0 3 2 0 2 0 2 0 1 3 0 2 3 1 0 3 0 1 3 0 
2 3 2 3 2 0 3 0 1 2 0 2 1 2 0 1 0 1 0 3 2 1 2 0 2 3 1 0 3 2 3 2 0 2 0 1 2 1 2 0 1 0 3 0 1 3 0 2 1 3 0 1 2 1 0 1 2 3 2 0 3 0 1 2 0 2 1 3 0 2 0 1 0 3 
3 0 2 1 3 0 3 2 1 0 3 2 3 2 0 2 0 1 2 1 2 0 1 0 2 0 1 0 1 2 0 2 0 3 0 1 0 3 2 1 3 0 1 0 1 3 1 2 3 2 0 3 0 1 0 1 2 1 3 0 3 2 1 2 1 2 1 2 0 2 3 1 0 1 
1 3 2 3 2 0 1 0 1 2 0 2 0 2 0 2 3 1 0 1 2 3 1 0 3 2 1 2 0 2 0 2 0 1 0 1 2 0 2 1 3 0 3 0 1 2 1 2 0 1 0 2 3 1 3 0 2 1 2 0 3 2 1 2 1 2 3 2 0 3 2 1 0 3 
2 3 2 3 2 0 2 0 1 0 1 2 1 2 0 1 2 1 0 1 2 3 1 0 3 3 1 0 3 2 3 1 0 2 0 1 2 0 2 1 3 0 2 0 1 2 0 2 0 2 0 1 2 1 2 0 2 1 2 0 3 0 1 3 0 2 3 2 0 1 0 1 2 1 
2 1 2 1 2 0 2 0 1 2 0 2 0 1 0 1 2 1 2 0 2 1 3 0 1 2 1 2 1 2 0 1 0 3 0 1 0 3 2 0 2 0 2 0 1 3 1 2 1 2 0 2 0 1 3 1 2 3 1 0 1 2 1 2 0 2 0 2 0 2 3 1 0 3 
3 0 2 1 2 0 3 2 1 2 0 2 3 2 0 3 2 1 3 0 2 1 2 0 2 0 1 2 0 2 3 1 0 1 2 1 2 0 2 1 2 0 2 0 1 0 1 2 3 1 0 1 2 1 0 1 2 1 2 0 3 0 1 3 0 2 1 3 0 3 0 1 2 0 
2 1 2 3 1 0 2 3 1 0 1 2 3 1 0 3 0 1 3 0 2 1 3 0 3 0 1 3 1 2 1 2 0 3 2 1 2 1 2 3 1 0 3 2 1 3 0 2 1 2 0 1 2 1 0 3 2 1 3 0 1 2 1 2 1 2 0 2 0 3 2 1 3 0 
3 0 2 0 2 0 3 2 1 2 1 2 1 2 0 2 3 1 3 0 2 3 1 0 1 2 1 2 1 2 0 2 0 2 0 1 2 1 2 1 3 0 1 0 1 0 3 2 0 2 0 2 3 1 0 3 2 1 2 0 1 2 1 0 1 2 1 3 0 3 0 1 0 3 
3 0 2 0 2 0 3 2 1 0 1 2 3 1 0 2 0 1 0 3 2 1 2 0 2 3 1 2 0 2 1 2 0 2 0 1 2 0 2 1 3 0 1 0 1 0 1 2 0 1 0 1 2 1 2 0 2 3 1 0 3 2 1 0 3 2 0 1 0 1 0 1 2 0 
1 3 2 1 3 0 1 0 1 2 1 2 3 1 0 2 3 1 3 1 2 1 2 0 1 2 1 0 1 2 3 2 0 1 2 1 0 3 2 0 1 0 3 2 1 2 1 2 3 2 0 2 3 1 3 0 2 3 1 0 1 0 1 2 1 2 0 2 0 2 3 1 0 3 
2 3 2 1 2 0 3 0 1 2 0 2 1 2 0 2 0 1 2 1 2 3 2 0 1 2 1 2 0 2 3 2 0 2 0 1 2 0 2 3 2 0 3 2 1 2 0 2 1 2 0 1 0 1 0 3 2 1 3 0 1 2 1 2 1 2 3 1 0 2 0 1 2 0 
1 3 2 0 1 0 2 3 1 0 3 2 0 1 0 3 2 1 2 0 2 1 3 0 3 2 1 0 3 2 3 1 0 3 2 1 3 1 2 3 1 0 3 2 1 0 1 2 3 2 0 1 0 1 0 3 2 3 1 0 3 2 1 2 1 2 3 2 0 2 3 1 3 1 
2 3 2 0 1 0 3 2 1 2 1 2 1 2 0 1 0 1 0 3 2 3 2 0 1 2 1 2 0 2 1 3 0 2 3 1 0 3 2 1 3 0 1 0 1 3 0 2 1 3 0 3 0 1 0 3 2 1 2 0 2 3 1 0 3 2 1 2 0 1 2 1 2 0 
1 3 2 3 1 0 1 0 1 3 0 2 1 3 0 2 3 1 0 3 2 1 3 0 1 2 1 3 0 2 1 2 0 2 3 1 2 1 2 3 2 0 2 3 1 0 1 2 3 2 0 3 2 1 2 0 2 3 1 0 3 2 1 0 1 2 3 2 0 1 0 1 2 1 
1 3 2 1 3 0 3 2 1 3 0 2 3 1 0 3 0 1 3 1 2 1 2 0 2 3 1 0 3 2 1 3 0 3 2 1 0 3 2 3 2 0 1 2 1 0 3 2 1 2 0 1 2 1 2 1 2 0 2 0 3 2 1 3 1 2 1 2 0 1 0 1 0 1 
1 3 2 3 2 0 2 3 1 3 0 2 1 3 0 1 0 1 0 3 2 3 1 0 3 2 1 2 1 2 3 2 0 2 0 1 3 0 2 0 2 0 2 3 1 0 3 2 3 1 0 3 0 1 3 0 2 3 2 0 2 0 1 3 0 2 3 1 0 3 2 1 3 0 
2 3 2 1 3 0 1 0 1 0 3 2 3 2 0 3 2 1 2 0 2 0 2 0 2 0 1 2 1 2 1 2 0 1 0 1 0 1 2 1 3 0 1 2 1 3 1 2 3 2 0 2 3 1 0 3 2 3 2 0 1 2 1 3 1 2 3 1 0 1 0 1 2 1 
2 3 2 1 2 0 1 0 1 3 1 2 3 2 0 2 0 1 0 1 2 3 1 0 1 2 1 0 3 2 3 1 0 3 2 1 2 0 2 0 1 0 2 0 1 2 1 2 3 2 0 2 0 1 2 1 2 1 3 0 3 2 1 2 1 2 1 2 0 2 3 1 3 0 
2 0 2 1 3 0 3 2 1 2 0 2 0 1 0 2 3 1 0 1 2 1 3 0 3 0 1 0 1 2 3 1 0 1 0 1 0 3 2 3 1 0 3 0 1 0 3 2 3 2 0 1 0 1 0 3 2 0 2 0 2 3 1 3 0 2 3 1 0 1 0 1 0 1 
3 0 2 3 1 0 3 0 1 2 1 2 3 2 0 1 0 1 0 3 2 3 1 0 2 0 1 0 3 2 1 3 0 3 2 1 3 1 2 1 3 0 1 0 1 2 1 2 1 2 0 2 0 1 3 1 2 1 2 0 3 0 1 3 1 2 1 2 0 1 2 1 2 1 
3 1 2 1 3 0 3 2 1 0 1 2 3 1 0 1 2 1 0 3 2 0 1 0 3 0 1 0 1 2 3 2 0 2 3 1 3 1 2 0 2 0 3 0 1 3 1 2 3 1 0 1 2 1 0 1 2 1 2 0 1 2 1 3 0 2 3 2 0 2 0 1 2 0 
2 1 2 0 2 0 2 0 1 3 0 2 3 2 0 1 0 1 0 3 2 1 3 0 1 2 1 2 1 2 3 2 0 2 0 1 3 0 2 3 2 0 3 0 1 0 1 2 3 1 0 2 3 1 3 0 2 3 2 0 2 3 1 3 1 2 3 1 0 3 0 1 2 0 
3 1 2 1 2 0 3 2 1 3 0 2 3 2 0 1 0 1 2 0 2 0 2 0 2 3 1 2 0 2 1 2 0 1 2 1 0 1 2 3 2 0 3 2 1 3 0 2 1 2 0 2 3 1 2 1 2 1 3 0 1 0 1 2 1 2 0 2 0 2 0 1 2 1 
2 3 2 0 1 0 2 3 1 3 0 2 3 1 0 1 2 1 2 0 2 1 2 0 1 2 1 2 0 2 3 2 0 3 0 1 0 1 2 3 2 0 1 2 1 2 0 2 0 2 0 1 2 1 0 3 2 1 2 0 2 0 1 2 1 2 1 2 0 3 0 1 0 3 
0 3 2 1 2 0 1 0 1 0 1 2 0 2 0 3 2 1 0 1 2 0 2 0 3 2 1 3 1 2 1 3 0 1 0 1 2 0 2 1 2 0 1 0 1 2 0 2 3 1 0 2 0 1 3 1 2 0 1 0 3 0 1 3 1 2 3 2 0 3 2 1 0 3 
3 0 2 0 2 0 2 3 1 2 0 2 3 2 0 2 0 1 2 1 2 3 2 0 3 2 1 0 3 2 0 2 0 3 2 1 0 3 2 0 2 0 3 2 1 3 0 2 3 1 0 1 0 1 0 3 2 1 2 0 1 2 1 3 1 2 3 2 0 3 0 1 0 1 
2 1 2 3 2 0 1 0 1 2 1 2 0 1 0 3 0 1 2 0 2 3 2 0 3 2 1 2 1 2 0 2 0 2 0 1 0 3 2 1 2 0 2 3 1 2 0 2 1 2 0 1 0 1 2 1 2 3 2 0 1 2 1 3 0 2 3 1 0 1 2 1 2 1 
3 1 2 3 2 0 2 0 1 2 1 2 1 2 0 2 3 1 2 1 2 0 2 0 3 2 1 3 1 2 3 1 0 2 3 1 2 0 2 1 3 0 1 0 1 0 1 2 3 1 0 2 3 1 2 0 2 0 2 0 3 2 1 2 1 2 0 1 0 1 0 1 0 3 
3 0 2 0 2 0 2 3 1 0 1 2 0 2 0 3 0 1 2 0 2 1 2 0 2 0 1 0 1 2 1 3 0 3 2 1 3 0 2 3 1 0 1 0 1 0 3 2 1 3 0 3 0 1 0 3 2 1 3 0 1 0 1 2 1 2 3 2 0 2 0 1 3 0 
2 1 2 1 3 0 3 2 1 0 1 2 0 1 0 2 3 1 3 1 2 1 2 0 1 2 1 0 3 2 0 2 0 2 0 1 0 1 2 3 2 0 1 0 1 2 0 2 3 2 0 2 3 1 3 1 2 1 3 0 1 2 1 3 1 2 1 3 0 2 0 1 0 1 
2 0 2 1 3 0 1 0 1 2 1 2 0 1 0 3 2 1 2 1 2 3 1 0 3 2 1 2 1 2 1 3 0 1 2 1 0 1 2 1 2 0 1 0 1 0 3 2 1 3 0 1 0 1 2 1 2 3 1 0 3 2 1 3 0 2 3 1 0 3 0 1 3 0 
0 3 2 3 2 0 3 2 1 0 3 2 0 2 0 3 2 1 0 1 2 1 2 0 1 0 1 2 1 2 3 2 0 1 0 1 2 1 2 1 2 0 2 3 1 0 1 2 1 3 0 1 2 1 0 1 2 1 3 0 3 2 1 2 0 2 1 2 0 1 2 1 0 1 
2 1 2 1 3 0 1 2 1 0 1 2 1 2 0 3 2 1 0 3 2 3 1 0 1 2 1 0 1 2 0 1 0 3 0 1 2 0 2 0 1 0 3 2 1 0 1 2 0 1 0 1 2 1 2 0 2 1 2 0 3 2 1 3 0 2 1 3 0 2 0 1 3 1 
2 0 2 1 2 0 3 0 1 2 1 2 1 2 0 3 2 1 3 1 2 0 1 0 2 3 1 2 0 2 0 2 0 2 0 1 2 1 2 1 3 0 3 0 1 3 0 2 1 3 0 1 2 1 2 1 2 1 2 0 3 0 1 3 1 2 3 2 0 2 3 1 2 0 
2 3 2 1 2 0 3 0 1 2 1 2 1 3 0 3 2 1 2 1 2 1 2 0 2 0 1 0 1 2 3 2 0 3 2 1 0 1 2 3 2 0 2 0 1 3 1 2 3 2 0 3 2 1 0 1 2 3 2 0 1 2 1 3 0 2 1 2 0 2 3 1 2 0 
3 0 2 1 2 0 3 2 1 2 0 2 0 1 0 2 3 1 3 0 2 1 3 0 3 0 1 0 1 2 1 2 0 2 0 1 2 0 2 0 1 0 3 0 1 0 3 2 3 2 0 3 2 1 2 1 2 3 2 0 2 3 1 3 0 2 3 2 0 3 2 1 0 1 
3 1 2 0 2 0 2 3 1 3 1 2 3 1 0 1 2 1 2 1 2 0 2 0 2 3 1 0 3 2 3 2 0 1 0 1 2 1 2 1 3 0 2 0 1 0 1 2 0 1 0 3 2 1 2 0 2 1 2 0 2 3 1 2 1 2 1 2 0 2 3 1 0 3 
3 0 2 1 2 0 1 2 1 0 1 2 3 1 0 1 2 1 0 3 2 1 3 0 2 3 1 3 1 2 1 3 0 3 0 1 2 0 2 1 2 0 1 0 1 3 1 2 1 2 0 3 2 1 2 0 2 3 2 0 1 2 1 2 1 2 1 3 0 1 0 1 0 3 
1 3 2 0 2 0 3 2 1 2 0 2 3 2 0 3 0 1 3 1 2 1 3 0 3 2 1 0 3 2 1 3 0 2 0 1 0 1 2 3 2 0 3 0 1 3 0 2 3 1 0 2 0 1 0 3 2 0 2 0 3 0 1 0 3 2 3 1 0 2 3 1 0 1 
2 3 2 3 2 0 1 2 1 0 3 2 0 1 0 2 3 1 0 3 2 0 1 0 2 3 1 3 1 2 3 2 0 1 0 1 2 0 2 0 2 0 3 0 1 2 0 2 3 1 0 2 0 1 2 1 2 3 1 0 2 3 1 2 1 2 3 1 0 1 0 1 0 1 
2 1 2 3 1 0 3 2 1 0 3 2 0 2 0 3 2 1 2 0 2 3 1 0 2 3 1 0 3 2 0 1 0 3 2 1 2 0 2 0 2 0 2 3 1 3 1 2 1 3 0 1 2 1 0 1 2 3 1 0 3 2 1 2 0 2 0 1 0 1 0 1 0 3 
3 0 2 0 1 0 2 3 1 0 1 2 0 2 0 1 2 1 0 1 2 3 2 0 1 2 1 2 1 2 0 2 0 2 0 1 0 3 2 0 1 0 2 0 1 0 1 2 1 2 0 3 2 1 3 1 2 0 1 0 3 2 1 2 0 2 1 2 0 1 2 1 0 3 
0 1 2 1 2 0 2 3 1 0 3 2 0 2 0 3 2 1 3 1 2 0 1 0 3 0 1 3 0 2 3 1 0 3 2 1 2 0 2 3 2 0 3 0 1 2 0 2 1 3 0 3 2 1 3 0 2 0 1 0 3 2 1 3 0 2 3 2 0 1 2 1 2 1 
1 3 2 1 3 0 1 0 1 0 3 2 0 1 0 3 0 1 0 1 2 1 3 0 1 0 1 0 3 2 0 2 0 3 0 1 3 0 2 1 3 0 2 3 1 3 1 2 3 2 0 2 3 1 0 3 2 1 3 0 3 2 1 2 1 2 0 1 0 1 2 1 2 0 
0 3 2 0 1 0 3 2 1 0 1 2 3 1 0 3 2 1 3 1 2 3 2 0 2 3 1 0 1 2 1 3 0 2 0 1 3 1 2 3 2 0 2 0 1 2 1 2 0 2 0 3 0 1 3 0 2 1 3 0 2 3 1 2 0 2 3 1 0 2 0 1 3 1 
2 0 2 1 2 0 1 2 1 0 3 2 1 2 0 1 0 1 0 1 2 1 3 0 1 0 1 3 1 2 1 2 0 1 0 1 0 3 2 1 2 0 1 0 1 3 0 2 1 3 0 3 2 1 3 0 2 0 1 0 2 3 1 2 0 2 0 1 0 1 0 1 2 0 
3 1 2 3 2 0 2 0 1 3 0 2 1 3 0 3 2 1 2 1 2 1 2 0 1 0 1 2 1 2 0 2 0 2 0 1 2 1 2 3 2 0 2 0 1 0 3 2 0 1 0 3 2 1 0 1 2 3 1 0 3 0 1 3 0 2 3 2 0 2 0 1 2 0 
0 1 2 1 2 0 3 2 1 3 0 2 1 3 0 3 0 1 0 1 2 1 2 0 1 0 1 2 0 2 3 1 0 2 0 1 0 1 2 0 2 0 2 0 1 0 3 2 3 2 0 3 2 1 0 3 2 1 2 0 1 0 1 3 0 2 1 2 0 2 3 1 2 0 
1 3 2 0 2 0 2 0 1 2 1 2 3 2 0 3 2 1 0 3 2 1 2 0 2 3 1 3 0 2 3 2 0 2 3 1 3 1 2 1 3 0 2 3 1 3 1 2 1 2 0 3 0 1 0 1 2 1 3 0 3 2 1 3 1 2 3 1 0 1 0 1 2 0 
3 0 2 1 2 0 3 0 1 3 0 2 3 2 0 1 0 1 2 0 2 1 3 0 1 2 1 3 0 2 1 3 0 2 0 1 3 1 2 1 3 0 1 2 1 3 0 2 3 2 0 3 0 1 3 1 2 3 1 0 3 2 1 0 1 2 0 1 0 3 0 1 3 1 
3 1 2 1 2 0 2 0 1 3 0 2 1 3 0 3 2 1 2 0 2 1 3 0 2 3 1 3 0 2 3 1 0 2 0 1 2 0 2 0 2 0 3 2 1 2 0 2 0 2 0 1 2 1 2 1 2 3 1 0 1 2 1 2 1 2 3 2 0 3 0 1 2 1 
2 1 2 1 3 0 1 0 1 2 1 2 1 2 0 1 0 1 0 1 2 0 1 0 3 2 1 2 1 2 1 2 0 2 3 1 0 1 2 0 2 0 2 3 1 0 3 2 3 2 0 2 3 1 2 0 2 0 2 0 2 0 1 3 0 2 3 1 0 3 2 1 3 1 
2 3 2 3 1 0 3 2 1 0 1 2 3 1 0 1 0 1 2 0 2 3 2 0 2 3 1 2 0 2 3 1 0 1 0 1 2 1 2 3 1 0 3 0 1 2 1 2 0 1 0 2 0 1 0 1 2 0 1 0 3 0 1 2 0 2 0 2 0 2 3 1 2 0 
2 0 2 3 2 0 2 0 1 3 0 2 3 2 0 3 2 1 2 0 2 3 1 0 3 2 1 3 0 2 3 1 0 2 3 1 0 3 2 3 1 0 3 0 1 2 1 2 0 2 0 3 2 1 3 1 2 1 2 0 3 0 1 3 1 2 1 2 0 3 2 1 3 1 
0 3 2 3 2 0 3 2 1 3 0 2 1 2 0 3 2 1 3 0 2 0 1 0 2 3 1 3 1 2 1 3 0 3 0 1 2 0 2 3 2 0 2 0 1 0 1 2 0 1 0 3 0 1 3 0 2 1 2 0 3 0 1 0 1 2 1 2 0 2 0 1 0 3 
2 1 2 3 2 0 3 2 1 0 1 2 3 1 0 3 2 1 0 1 2 3 1 0 2 0 1 0 3 2 3 1 0 3 0 1 3 1 2 1 3 0 2 3 1 2 0 2 3 1 0 2 0 1 0 3 2 1 2 0 3 0 1 2 0 2 3 2 0 2 3 1 2 0 
2 3 2 0 1 0 2 0 1 0 1 2 0 1 0 3 2 1 2 0 2 0 2 0 2 3 1 3 1 2 3 2 0 1 2 1 0 1 2 1 3 0 1 0 1 2 1 2 1 2 0 1 2 1 0 3 2 1 2 0 1 0 1 2 0 2 3 1 0 3 2 1 0 1 
0 1 2 3 1 0 2 3 1 2 1 2 1 2 0 1 2 1 0 3 2 0 1 0 2 0 1 0 3 2 3 1 0 3 0 1 0 3 2 1 3 0 2 0 1 2 0 2 0 1 0 3 2 1 2 0 2 3 2 0 3 2 1 2 0 2 0 2 0 3 2 1 0 3 
2 3 2 0 2 0 3 0 1 2 1 2 0 2 0 2 3 1 3 0 2 0 2 0 3 0 1 0 1 2 0 2 0 2 0 1 2 0 2 0 2 0 3 0 1 2 0 2 3 2 0 3 2 1 2 1 2 3 2 0 2 3 1 0 1 2 0 2 0 1 2 1 0 1 
2 3 2 1 2 0 1 0 1 0 3 2 0 2 0 1 2 1 2 0 2 1 3 0 2 0 1 3 1 2 1 2 0 3 0 1 3 1 2 1 3 0 3 2 1 2 1 2 3 2 0 2 3 1 0 1 2 1 3 0 3 2 1 0 3 2 0 1 0 1 0 1 0 3 
1 3 2 3 2 0 1 2 1 2 1 2 0 1 0 2 3 1 3 0 2 0 2 0 2 3 1 0 1 2 3 2 0 2 3 1 3 0 2 3 2 0 1 2 1 3 0 2 3 1 0 2 0 1 3 1 2 3 1 0 2 3 1 2 0 2 1 2 0 1 0 1 0 3 
0 1 2 3 1 0 1 2 1 2 1 2 3 2 0 3 0 1 3 1 2 1 2 0 3 2 1 2 0 2 0 2 0 3 0 1 2 1 2 1 2 0 2 3 1 3 1 2 3 1 0 2 3 1 0 3 2 3 2 0 2 3 1 2 1 2 0 2 0 3 0 1 0 1 
0 3 2 3 2 0 3 0 1 0 1 2 1 3 0 2 0 1 0 3 2 3 2 0 3 0 1 0 1 2 0 1 0 3 2 1 2 1 2 1 3 0 1 2 1 0 3 2 1 2 0 2 3 1 0 1 2 1 3 0 1 0 1 2 1 2 3 2 0 1 0 1 2 0 
3 0 2 3 1 0 1 0 1 3 0 2 1 2 0 3 2 1 2 1 2 3 1 0 1 2 1 3 1 2 1 3 0 2 0 1 2 1 2 1 2 0 1 2 1 2 0 2 0 2 0 1 2 1 0 3 2 3 1 0 1 2 1 3 0 2 1 2 0 3 0 1 0 3 
0 1 2 1 2 0 3 0 1 3 1 2 3 1 0 1 0 1 0 3 2 0 2 0 3 0 1 0 1 2 0 1 0 3 2 1 2 0 2 1 2 0 1 0 1 0 3 2 1 2 0 3 2 1 0 1 2 0 1 0 2 0 1 2 0 2 3 2 0 3 0 1 0 3 
1 3 2 3 1 0 3 2 1 2 1 2 1 3 0 1 2 1 2 0 2 3 2 0 2 3 1 2 0 2 1 2 0 3 0 1 2 0 2 1 2 0 2 0 1 2 0 2 3 1 0 2 3 1 0 3 2 1 2 0 3 2 1 0 3 2 3 1 0 2 0 1 0 3 
2 3 2 0 2 0 2 3 1 3 0 2 3 2 0 1 0 1 0 3 2 1 2 0 2 0 1 0 1 2 1 2 0 2 3 1 2 1 2 3 2 0 1 0 1 2 1 2 3 1 0 2 3 1 3 1 2 0 2 0 2 3 1 0 1 2 1 2 0 2 0 1 2 0 
2 0 2 3 2 0 1 2 1 3 0 2 3 1 0 1 2 1 0 1 2 0 1 0 3 2 1 0 1 2 3 2 0 2 3 1 3 0 2 3 2 0 3 0 1 0 1 2 0 1 0 2 0 1 3 0 2 3 1 0 1 0 1 3 0 2 1 3 0 3 2 1 0 3 
2 1 2 1 2 0 1 2 1 0 1 2 0 2 0 3 2 1 3 1 2 0 2 0 3 2 1 2 0 2 3 1 0 1 0 1 0 3 2 1 3 0 3 0 1 2 0 2 1 3 0 2 3 1 2 1 2 3 2 0 2 0 1 2 1 2 1 3 0 2 0 1 0 1 
0 1 2 1 2 0 1 2 1 3 0 2 3 1 0 3 2 1 2 1 2 3 2 0 2 0 1 0 3 2 0 2 0 1 0 1 2 1 2 3 1 0 3 2 1 2 0 2 0 2 0 1 2 1 0 1 2 1 2 0 3 2 1 3 1 2 3 1 0 3 2 1 2 0 
1 3 2 1 3 0 3 0 1 3 1 2 1 3 0 1 0 1 0 3 2 3 2 0 3 2 1 2 1 2 0 1 0 2 0 1 3 0 2 3 2 0 3 0 1 2 1 2 3 2 0 1 2 1 0 1 2 1 2 0 2 3 1 2 1 2 1 2 0 1 2 1 2 0 
3 0 2 1 2 0 1 0 1 2 0 2 0 1 0 2 0 1 0 1 2 0 2 0 3 2 1 3 0 2 3 2 0 1 0 1 2 1 2 3 2 0 2 0 1 2 0 2 0 1 0 3 2 1 2 1 2 1 3 0 1 2 1 0 3 2 1 3 0 2 3 1 3 1 
3 0 2 0 1 0 2 3 1 2 0 2 3 2 0 1 2 1 0 3 2 0 1 0 2 0 1 2 0 2 3 1 0 3 0 1 0 1 2 0 2 0 3 0 1 2 0 2 1 3 0 3 2 1 3 0 2 3 2 0 2 3 1 0 1 2 3 2 0 2 3 1 0 1 
2 1 2 1 2 0 1 2 1 2 0 2 3 1 0 2 0 1 2 1 2 3 2 0 3 2 1 0 1 2 1 3 0 3 0 1 2 1 2 0 1 0 3 0 1 0 3 2 3 1 0 3 2 1 0 3 2 1 3 0 2 0 1 3 1 2 1 2 0 3 2 1 0 3 
2 1 2 0 1 0 3 2 1 3 1 2 1 2 0 1 0 1 2 0 2 0 1 0 2 3 1 0 1 2 3 2 0 2 3 1 2 1 2 3 1 0 2 0 1 2 1 2 3 1 0 2 0 1 3 1 2 0 1 0 2 0 1 3 0 2 3 1 0 3 2 1 2 0 
0 3 2 3 2 0 2 3 1 2 0 2 1 3 0 1 0 1 2 0 2 1 3 0 3 2 1 2 0 2 0 1 0 1 2 1 2 1 2 1 2 0 1 0 1 2 1 2 1 3 0 3 2 1 0 1 2 3 1 0 3 0 1 2 0 2 0 2 0 2 3 1 3 0 
2 1 2 1 2 0 1 2 1 2 0 2 0 1 0 3 2 1 3 0 2 0 1 0 3 2 1 3 0 2 3 2 0 3 0 1 2 0 2 3 2 0 3 2 1 0 1 2 1 2 0 1 2 1 2 0 2 1 2 0 1 0 1 2 0 2 3 1 0 2 3 1 2 1 
2 1 2 1 2 0 2 3 1 0 1 2 3 2 0 3 2 1 0 3 2 1 3 0 3 0 1 3 1 2 1 3 0 1 2 1 2 0 2 0 2 0 2 3 1 3 0 2 1 3 0 3 0 1 0 3 2 3 1 0 2 0 1 3 0 2 3 1 0 2 0 1 0 1 
2 1 2 1 2 0 3 2 1 0 1 2 3 2 0 1 2 1 2 1 2 1 3 0 1 2 1 2 0 2 3 2 0 3 2 1 3 1 2 0 1 0 2 3 1 2 1 2 3 2 0 3 2 1 2 1 2 1 3 0 2 3 1 2 0 2 0 2 0 3 0 1 2 1 
2 0 2 1 2 0 2 0 1 2 0 2 1 2 0 3 0 1 3 1 2 0 2 0 2 3 1 3 0 2 3 2 0 1 0 1 2 0 2 1 3 0 2 3 1 0 3 2 0 2 0 2 3 1 0 3 2 0 2 0 2 0 1 3 1 2 1 2 0 3 0 1 3 0 
3 1 2 0 2 0 3 2 1 2 1 2 0 2 0 1 0 1 2 1 2 3 1 0 3 0 1 3 1 2 3 1 0 3 2 1 0 3 2 3 1 0 1 2 1 3 1 2 3 2 0 2 0 1 3 0 2 3 1 0 3 0 1 3 1 2 1 2 0 2 0 1 3 0 
0 1 2 0 2 0 2 0 1 3 0 2 3 2 0 2 3 1 2 0 2 1 3 0 3 0 1 3 0 2 3 1 0 3 0 1 3 1 2 3 2 0 3 0 1 0 3 2 0 1 0 2 0 1 3 0 2 3 2 0 2 3 1 0 3 2 1 2 0 2 3 1 2 1 
2 1 2 3 2 0 3 2 1 2 0 2 0 2 0 1 0 1 0 3 2 1 3 0 3 0 1 0 3 2 3 2 0 3 2 1 2 1 2 1 3 0 2 3 1 0 3 2 3 2 0 1 0 1 0 3 2 3 2 0 2 3 1 0 3 2 3 1 0 2 0 1 3 1 
0 1 2 1 2 0 3 2 1 3 1 2 3 2 0 2 3 1 3 0 2 1 3 0 1 2 1 2 1 2 0 2 0 1 0 1 0 3 2 3 1 0 1 0 1 0 3 2 3 2 0 2 3 1 0 1 2 3 1 0 2 0 1 3 1 2 1 3 0 3 0 1 2 1 
3 0 2 1 3 0 3 0 1 2 1 2 0 1 0 2 3 1 2 1 2 3 2 0 1 2 1 2 0 2 1 2 0 3 2 1 2 0 2 0 1 0 2 0 1 0 1 2 1 3 0 3 0 1 3 0 2 0 2 0 2 0 1 2 0 2 0 2 0 2 0 1 3 0 
2 3 2 3 1 0 2 0 1 0 1 2 1 2 0 3 0 1 3 1 2 0 2 0 3 2 1 0 3 2 0 1 0 2 3 1 3 1 2 1 3 0 1 0 1 2 1 2 3 1 0 3 2 1 3 0 2 0 2 0 2 3 1 2 1 2 1 3 0 2 3 1 3 1 
2 0 2 3 1 0 2 3 1 2 0 2 3 2 0 3 2 1 3 0 2 3 2 0 3 0 1 2 0 2 3 1 0 3 2 1 0 1 2 0 2 0 3 2 1 3 0 2 3 2 0 3 2 1 3 1 2 0 2 0 2 3 1 3 1 2 3 1 0 2 0 1 2 1 
3 1 2 3 1 0 2 0 1 2 1 2 1 3 0 3 0 1 2 1 2 1 2 0 2 0 1 2 1 2 0 2 0 1 2 1 0 1 2 1 2 0 2 0 1 0 3 2 3 1 0 1 2 1 0 3 2 0 2 0 3 2 1 0 1 2 1 3 0 2 3 1 3 1 
3 0 2 1 2 0 1 2 1 0 3 2 0 2 0 3 2 1 3 0 2 0 1 0 3 0 1 2 1 2 3 1 0 1 0 1 0 1 2 0 1 0 2 0 1 2 1 2 3 2 0 3 2 1 2 0 2 0 2 0 3 0 1 0 1 2 0 1 0 3 2 1 2 0 
3 1 2 3 2 0 2 0 1 3 0 2 3 1 0 3 2 1 3 1 2 3 2 0 1 2 1 3 1 2 3 1 0 2 0 1 0 1 2 0 1 0 2 3 1 2 1 2 3 2 0 3 2 1 3 0 2 1 2 0 3 2 1 3 0 2 1 3 0 3 2 1 2 1 
3 1 2 1 2 0 1 0 1 2 0 2 3 1 0 2 0 1 2 0 2 3 1 0 1 0 1 0 1 2 1 3 0 3 0 1 3 0 2 0 2 0 2 3 1 3 0 2 3 1 0 1 2 1 0 1 2 1 2 0 3 2 1 0 1 2 0 2 0 1 0 1 0 1 
0 1 2 0 2 0 2 0 1 3 1 2 1 3 0 3 0 1 3 1 2 3 2 0 3 2 1 2 0 2 3 1 0 2 3 1 2 1 2 3 1 0 1 0 1 0 1 2 1 3 0 2 3 1 2 0 2 3 2 0 1 2 1 3 1 2 3 1 0 1 2 1 0 1 
0 3 2 1 3 0 2 3 1 0 1 2 1 2 0 1 0 1 2 0 2 0 2 0 2 3 1 0 3 2 3 2 0 2 0 1 0 3 2 0 1 0 2 0 1 2 1 2 1 3 0 3 2 1 0 1 2 3 1 0 2 3 1 0 1 2 1 3 0 1 0 1 0 3 
2 1 2 1 3 0 1 0 1 0 1 2 3 2 0 2 3 1 0 3 2 0 2 0 3 0 1 0 1 2 3 2 0 3 0 1 0 1 2 3 2 0 3 0 1 0 1 2 0 2 0 3 0 1 3 0 2 0 1 0 3 0 1 2 0 2 3 2 0 2 3 1 3 0 
0 3 2 3 2 0 1 2 1 0 1 2 3 1 0 3 2 1 2 1 2 3 1 0 2 0 1 0 3 2 1 3 0 3 0 1 0 3 2 3 2 0 1 0 1 0 3 2 1 2 0 3 2 1 2 0 2 3 2 0 3 2 1 0 1 2 3 2 0 3 0 1 0 1 
2 3 2 3 1 0 2 0 1 3 1 2 1 3 0 2 3 1 0 3 2 0 2 0 3 0 1 3 1 2 1 2 0 2 0 1 0 3 2 3 2 0 3 0 1 2 0 2 0 2 0 2 3 1 3 1 2 0 2 0 2 3 1 0 3 2 1 3 0 2 3 1 3 0 
1 3 2 3 2 0 1 0 1 3 1 2 1 3 0 3 0 1 2 1 2 3 2 0 1 0 1 2 1 2 0 2 0 1 2 1 2 1 2 1 3 0 2 0 1 0 1 2 0 2 0 2 3 1 3 0 2 3 2 0 2 0 1 0 3 2 3 2 0 2 3 1 2 0 
2 0 2 0 1 0 2 0 1 3 1 2 3 1 0 2 3 1 3 1 2 3 1 0 1 0 1 2 1 2 3 2 0 1 0 1 2 0 2 3 1 0 3 2 1 2 1 2 0 1 0 2 0 1 3 1 2 1 3 0 2 0 1 3 1 2 3 2 0 3 0 1 3 0 
3 1 2 3 2 0 1 0 1 0 3 2 0 1 0 2 3 1 2 0 2 1 2 0 2 0 1 0 1 2 3 2 0 2 3 1 3 1 2 3 1 0 3 0 1 2 1 2 3 2 0 3 0 1 2 1 2 1 3 0 1 0 1 0 1 2 3 1 0 3 2 1 3 1 
2 1 2 0 2 0 3 2 1 2 0 2 0 1 0 3 0 1 3 1 2 0 2 0 3 2 1 0 3 2 1 2 0 3 2 1 0 1 2 0 2 0 2 0 1 2 1 2 3 2 0 1 2 1 2 1 2 3 1 0 2 3 1 2 0 2 1 3 0 2 0 1 3 1 
0 1 2 0 2 0 3 0 1 0 1 2 0 2 0 3 0 1 0 1 2 1 3 0 1 2 1 2 1 2 1 3 0 1 0 1 0 3 2 0 1 0 2 3 1 2 0 2 3 1 0 2 3 1 0 3 2 0 2 0 3 2 1 2 0 2 0 2 0 2 0 1 0 3 
1 3 2 1 3 0 2 3 1 0 3 2 1 2 0 3 2 1 2 0 2 1 3 0 3 0 1 3 1 2 3 2 0 1 0 1 2 1 2 3 1 0 2 3 1 2 1 2 1 2 0 2 0 1 2 1 2 1 3 0 2 3 1 2 0 2 3 2 0 2 3 1 3 1 
3 1 2 1 3 0 3 2 1 3 1 2 1 3 0 1 2 1 2 0 2 3 1 0 1 2 1 2 0 2 1 2 0 2 0 1 2 0 2 3 2 0 3 0 1 0 1 2 0 1 0 3 0 1 2 0 2 1 2 0 3 2 1 3 1 2 3 2 0 2 0 1 3 1 
2 3 2 1 2 0 3 2 1 3 0 2 1 3 0 3 2 1 2 1 2 3 2 0 3 2 1 2 1 2 3 2 0 3 2 1 0 3 2 3 1 0 3 2 1 2 0 2 3 2 0 2 0 1 2 1 2 3 1 0 1 0 1 2 0 2 0 2 0 3 0 1 0 1 
2 0 2 3 1 0 1 0 1 2 0 2 1 3 0 2 3 1 3 1 2 1 3 0 2 0 1 2 1 2 3 1 0 1 0 1 0 1 2 3 2 0 2 3 1 2 1 2 1 2 0 1 2 1 2 0 2 0 2 0 2 3 1 3 0 2 3 2 0 1 0 1 0 1 
2 3 2 1 3 0 3 0 1 2 0 2 1 2 0 3 0 1 0 3 2 0 1 0 3 2 1 0 3 2 1 2 0 2 0 1 0 3 2 1 3 0 3 2 1 2 1 2 3 2 0 2 3 1 3 1 2 3 1 0 2 3 1 3 0 2 1 2 0 2 0 1 3 0 
2 3 2 3 2 0 1 2 1 3 0 2 3 1 0 3 2 1 3 0 2 1 2 0 3 2 1 3 1 2 1 3 0 2 3 1 3 1 2 0 1 0 2 3 1 2 0 2 0 1 0 2 3 1 3 0 2 0 2 0 3 0 1 0 3 2 0 2 0 2 0 1 2 0 
2 0 2 3 1 0 3 2 1 3 0 2 3 1 0 2 3 1 3 1 2 3 2 0 3 0 1 2 0 2 1 2 0 2 0 1 0 1 2 1 3 0 2 0 1 2 1 2 1 2 0 2 0 1 0 1 2 1 2 0 1 0 1 0 3 2 3 1 0 2 0 1 2 1 
3 3 2 3 1 0 3 0 1 2 1 2 0 1 0 2 0 1 0 3 2 3 2 0 3 2 1 2 1 2 1 3 0 3 0 1 3 0 2 1 2 0 1 2 1 2 0 2 1 2 0 3 2 1 2 0 2 1 2 0 2 3 1 2 0 2 1 2 0 3 2 1 3 0 
0 3 2 1 3 0 3 2 1 0 3 2 3 1 0 3 0 1 0 3 2 3 2 0 2 0 1 0 1 2 3 1 0 3 2 1 2 1 2 0 2 0 2 3 1 0 1 2 1 2 0 2 0 1 2 1 2 0 2 0 2 0 1 2 0 2 1 3 0 3 0 1 0 1 
2 0 2 0 2 0 3 2 1 0 1 2 1 2 0 3 0 1 3 1 2 1 2 0 2 3 1 3 1 2 1 2 0 2 3 1 3 1 2 1 3 0 2 0 1 2 1 2 3 2 0 2 0 1 0 1 2 0 1 0 3 0 1 0 1 2 3 2 0 3 2 1 3 1 
3 1 2 3 2 0 2 3 1 0 1 2 1 2 0 3 2 1 2 0 2 0 1 0 3 0 1 3 1 2 3 1 0 1 2 1 2 1 2 0 2 0 2 3 1 3 0 2 3 1 0 3 2 1 3 1 2 3 1 0 2 0 1 0 1 2 0 1 0 2 0 1 0 1 
0 3 2 1 3 0 3 2 1 3 0 2 1 2 0 2 3 1 2 0 2 3 1 0 1 0 1 2 1 2 1 3 0 2 0 1 0 1 2 0 2 0 2 3 1 0 3 2 0 2 0 3 0 1 0 3 2 1 2 0 1 0 1 2 0 2 0 2 0 3 2 1 3 1 
2 0 2 1 3 0 3 0 1 2 0 2 3 2 0 2 0 1 3 1 2 3 2 0 2 0 1 2 1 2 1 2 0 2 3 1 2 1 2 1 2 0 2 0 1 3 1 2 1 2 0 2 3 1 3 1 2 1 2 0 2 3 1 0 1 2 0 2 0 2 3 1 0 1 
2 1 2 1 3 0 1 0 1 3 0 2 3 1 0 3 0 1 0 3 2 1 3 0 3 2 1 2 0 2 0 1 0 2 0 1 3 0 2 3 1 0 3 0 1 2 1 2 0 1 0 3 2 1 3 1 2 1 3 0 3 0 1 0 3 2 1 2 0 2 0 1 3 1 
3 1 2 1 3 0 3 0 1 2 1 2 3 1 0 2 3 1 2 0 2 0 1 0 2 3 1 2 1 2 1 3 0 1 0 1 0 3 2 0 2 0 2 3 1 2 0 2 1 2 0 3 0 1 3 0 2 1 3 0 1 0 1 0 1 2 3 1 0 3 2 1 2 0 
3 0 2 1 3 0 2 0 1 0 1 2 3 1 0 2 3 1 0 3 2 1 2 0 2 0 1 0 3 2 1 3 0 2 0 1 2 1 2 0 1 0 2 3 1 2 1 2 1 2 0 1 2 1 0 1 2 3 2 0 2 3 1 3 1 2 3 1 0 3 2 1 0 3 
2 0 2 0 1 0 3 2 1 2 1 2 0 1 0 3 2 1 0 1 2 1 3 0 2 3 1 0 1 2 3 1 0 3 2 1 0 3 2 1 3 0 2 0 1 0 3 2 3 1 0 3 0 1 3 0 2 3 2 0 1 2 1 2 0 2 1 3 0 3 2 1 2 0 
2 0 2 1 3 0 3 2 1 3 1 2 1 3 0 2 0 1 2 1 2 1 3 0 2 3 1 3 1 2 3 2 0 3 2 1 3 1 2 1 2 0 2 0 1 2 1 2 0 2 0 3 0 1 3 1 2 1 2 0 2 0 1 0 1 2 0 2 0 1 2 1 0 3 
0 3 2 3 2 0 3 2 1 0 3 2 1 2 0 2 0 1 3 0 2 0 2 0 3 0 1 3 1 2 1 2 0 3 2 1 2 1 2 3 1 0 3 0 1 0 1 2 1 3 0 3 2 1 0 3 2 0 2 0 3 0 1 0 1 2 0 2 0 2 3 1 0 1 
1 3 2 3 1 0 2 0 1 3 1 2 3 1 0 3 2 1 3 1 2 0 1 0 3 0 1 3 1 2 3 2 0 3 2 1 3 0 2 1 3 0 2 3 1 0 1 2 1 3 0 1 0 1 2 0 2 1 3 0 2 3 1 2 0 2 3 1 0 2 3 1 0 1 
0 3 2 0 1 0 2 3 1 0 1 2 3 1 0 3 0 1 3 0 2 0 2 0 3 2 1 3 1 2 1 3 0 1 0 1 2 1 2 1 2 0 1 2 1 3 0 2 1 2 0 3 0 1 3 0 2 3 2 0 3 0 1 2 0 2 1 2 0 1 0 1 0 1 
2 3 2 1 2 0 2 0 1 2 0 2 3 1 0 2 0 1 2 0 2 0 2 0 3 2 1 2 0 2 3 1 0 1 2 1 0 3 2 3 2 0 1 0 1 2 0 2 1 3 0 2 3 1 0 1 2 3 1 0 2 0 1 0 1 2 1 2 0 2 3 1 0 1 
2 1 2 1 3 0 3 0 1 2 0 2 3 2 0 1 2 1 0 3 2 1 3 0 3 0 1 2 0 2 3 2 0 3 0 1 3 0 2 1 2 0 2 3 1 3 1 2 3 1 0 3 2 1 2 1 2 1 2 0 2 0 1 2 1 2 1 2 0 2 0 1 3 1 
3 0 2 3 1 0 1 2 1 0 1 2 0 2 0 2 3 1 3 0 2 0 1 0 2 0 1 2 1 2 0 1 0 2 0 1 2 1 2 3 1 0 2 0 1 2 1 2 0 1 0 3 0 1 0 1 2 1 3 0 1 2 1 0 3 2 0 2 0 2 0 1 3 1 
1 3 2 1 3 0 1 0 1 0 1 2 0 1 0 2 3 1 0 1 2 1 2 0 2 0 1 3 1 2 3 2 0 3 0 1 0 1 2 0 1 0 3 2 1 2 0 2 1 3 0 2 0 1 3 1 2 3 2 0 1 0 1 3 0 2 3 2 0 3 2 1 0 1 
2 1 2 3 2 0 2 3 1 2 1 2 3 2 0 3 2 1 2 0 2 1 2 0 3 0 1 0 3 2 3 2 0 2 0 1 2 1 2 3 2 0 3 2 1 0 3 2 3 1 0 3 0 1 2 0 2 0 1 0 2 3 1 2 1 2 3 1 0 2 3 1 2 0 
3 1 2 0 1 0 2 0 1 3 0 2 3 2 0 3 0 1 3 1 2 1 3 0 1 2 1 0 3 2 1 2 0 3 2 1 0 3 2 1 2 0 1 2 1 3 0 2 1 3 0 3 0 1 2 0 2 1 2 0 3 0 1 2 0 2 0 1 0 2 3 1 2 1 
2 3 2 1 3 0 1 0 1 0 1 2 0 2 0 3 2 1 2 0 2 0 2 0 3 2 1 2 1 2 1 2 0 3 0 1 2 1 2 0 1 0 2 3 1 2 0 2 0 2 0 2 0 1 3 1 2 3 2 0 1 0 1 2 1 2 3 1 0 2 0 1 0 1 
2 3 2 1 2 0 1 0 1 3 0 2 3 1 0 2 3 1 0 1 2 1 3 0 3 0 1 0 3 2 3 2 0 2 3 1 0 3 2 0 2 0 3 2 1 0 1 2 1 3 0 3 2 1 0 1 2 1 2 0 3 0 1 2 0 2 1 2 0 3 2 1 0 3 
1 3 2 3 1 0 3 2 1 2 1 2 1 2 0 3 0 1 3 0 2 1 2 0 2 3 1 3 0 2 3 2 0 2 0 1 0 1 2 0 1 0 2 3 1 3 0 2 1 2 0 3 0 1 2 1 2 0 1 0 2 0 1 2 1 2 1 2 0 2 0 1 0 1 
0 3 2 1 2 0 3 0 1 2 0 2 0 2 0 3 0 1 3 0 2 3 2 0 2 0 1 0 3 2 3 1 0 2 0 1 0 1 2 0 1 0 3 2 1 0 1 2 3 2 0 2 0 1 2 0 2 1 3 0 1 2 1 2 0 2 0 1 0 3 0 1 0 3 
3 1 2 3 2 0 3 0 1 2 0 2 1 3 0 2 0 1 0 1 2 0 2 0 3 0 1 0 1 2 0 2 0 3 0 1 3 1 2 1 3 0 2 3 1 0 1 2 0 2 0 1 0 1 0 1 2 0 1 0 3 2 1 3 1 2 3 1 0 2 3 1 0 3 
3 1 2 3 2 0 1 2 1 0 3 2 3 1 0 3 0 1 2 0 2 1 2 0 3 0 1 0 3 2 0 2 0 3 0 1 3 1 2 3 2 0 3 2 1 2 1 2 0 1 0 1 2 1 2 0 2 1 2 0 3 2 1 2 0 2 0 2 0 3 0 1 0 1 
1 3 2 3 2 0 2 3 1 3 0 2 3 1 0 1 2 1 0 3 2 1 2 0 2 3 1 0 1 2 1 2 0 2 3 1 0 1 2 0 1 0 2 3 1 3 0 2 3 2 0 2 3 1 3 0 2 1 3 0 3 2 1 2 0 2 0 1 0 3 2 1 2 0 
2 0 2 3 1 0 3 0 1 2 0 2 1 3 0 2 0 1 3 0 2 3 1 0 1 2 1 3 0 2 1 2 0 2 3 1 0 3 2 3 2 0 1 2 1 0 1 2 3 2 0 2 0 1 3 1 2 3 1 0 1 2 1 3 1 2 3 2 0 2 0 1 0 1 
0 1 2 0 2 0 2 3 1 0 1 2 1 3 0 2 0 1 2 1 2 1 3 0 2 3 1 2 1 2 3 1 0 1 2 1 2 1 2 0 2 0 2 3 1 0 1 2 0 2 0 3 2 1 3 1 2 1 3 0 1 0 1 0 3 2 1 2 0 3 0 1 2 1 
2 0 2 3 2 0 1 0 1 2 0 2 3 1 0 3 0 1 2 0 2 0 1 0 2 3 1 3 0 2 3 1 0 3 2 1 3 1 2 0 2 0 3 2 1 3 1 2 3 1 0 1 0 1 2 1 2 3 1 0 1 0 1 3 0 2 1 3 0 3 2 1 0 3 
1 3 2 3 1 0 2 3 1 3 1 2 1 2 0 1 2 1 2 1 2 1 3 0 1 0 1 0 1 2 1 2 0 3 2 1 2 0 2 1 2 0 2 0 1 3 1 2 1 3 0 3 0 1 0 3 2 0 1 0 2 0 1 0 3 2 0 1 0 1 2 1 0 1 
3 0 2 0 1 0 3 2 1 2 1 2 0 1 0 3 2 1 2 0 2 3 2 0 2 0 1 0 3 2 0 2 0 2 3 1 3 0 2 1 3 0 2 3 1 2 1 2 0 1 0 1 2 1 0 3 2 1 2 0 2 0 1 0 1 2 1 3 0 2 0 1 3 0 
2 3 2 1 3 0 3 2 1 2 0 2 3 2 0 1 2 1 2 1 2 0 2 0 2 0 1 2 0 2 3 1 0 3 0 1 0 1 2 3 2 0 2 0 1 3 0 2 3 1 0 1 2 1 2 1 2 0 2 0 2 3 1 0 1 2 3 1 0 1 2 1 0 1 
0 1 2 1 2 0 1 2 1 3 0 2 1 2 0 1 0 1 2 1 2 0 2 0 3 2 1 0 3 2 1 2 0 3 2 1 0 1 2 0 1 0 2 3 1 0 1 2 3 2 0 1 0 1 2 1 2 1 3 0 1 2 1 3 1 2 1 2 0 2 3 1 2 1 
3 1 2 1 3 0 2 3 1 2 1 2 1 3 0 2 0 1 3 1 2 3 1 0 3 0 1 0 3 2 0 2 0 1 0 1 0 3 2 0 2 0 2 0 1 0 3 2 3 1 0 1 0 1 2 0 2 1 3 0 2 0 1 2 1 2 0 1 0 1 0 1 0 1 
0 1 2 3 2 0 2 0 1 3 0 2 1 2 0 3 2 1 0 1 2 3 2 0 1 0 1 3 1 2 3 1 0 3 0 1 0 1 2 3 2 0 1 2 1 0 1 2 1 3 0 3 0 1 2 1 2 1 2 0 3 2 1 3 1 2 3 2 0 2 3 1 3 0 
2 1 2 1 2 0 3 0 1 2 0 2 3 2 0 2 3 1 3 1 2 0 1 0 3 0 1 2 1 2 0 1 0 3 0 1 0 1 2 1 3 0 1 2 1 2 0 2 1 2 0 1 0 1 0 3 2 0 1 0 2 0 1 2 0 2 1 3 0 2 3 1 3 0 
3 1 2 0 1 0 3 0 1 0 1 2 3 1 0 2 3 1 3 0 2 3 1 0 1 0 1 0 3 2 1 3 0 1 0 1 0 1 2 3 1 0 3 0 1 0 3 2 3 2 0 1 0 1 2 0 2 0 1 0 2 0 1 2 1 2 3 2 0 1 0 1 2 1 
2 3 2 3 1 0 2 0 1 3 1 2 3 1 0 1 2 1 0 1 2 3 1 0 2 0 1 2 1 2 3 2 0 1 2 1 2 1 2 3 2 0 3 0 1 0 1 2 3 1 0 3 2 1 2 1 2 3 1 0 2 0 1 2 1 2 0 2 0 3 2 1 2 1 
1 3 2 3 1 0 1 0 1 3 1 2 1 3 0 1 2 1 2 0 2 0 1 0 3 0 1 2 0 2 0 1 0 2 0 1 0 1 2 1 3 0 2 0 1 2 0 2 0 1 0 3 2 1 2 1 2 0 1 0 3 2 1 0 1 2 3 1 0 3 0 1 3 0 
1 3 2 3 1 0 3 2 1 0 1 2 3 1 0 3 2 1 2 1 2 1 3 0 3 0 1 3 0 2 3 1 0 2 3 1 0 1 2 1 2 0 3 2 1 2 0 2 0 1 0 1 0 1 2 1 2 1 3 0 1 2 1 0 1 2 3 1 0 1 2 1 2 0 
1 3 2 1 2 0 1 0 1 3 1 2 3 1 0 1 0 1 2 1 2 1 3 0 2 0 1 0 3 2 0 2 0 3 0 1 2 1 2 1 3 0 3 2 1 3 1 2 3 1 0 3 2 1 0 3 2 1 3 0 1 2 1 3 1 2 3 2 0 1 0 1 2 1 
3 0 2 0 2 0 3 2 1 2 0 2 1 2 0 2 3 1 0 3 2 1 3 0 3 2 1 2 0 2 3 1 0 1 0 1 0 1 2 3 1 0 1 2 1 0 1 2 0 1 0 3 2 1 2 0 2 1 2 0 2 0 1 0 1 2 0 2 0 3 0 1 2 0 
3 1 2 3 1 0 2 3 1 3 0 2 3 1 0 3 0 1 0 3 2 3 2 0 2 3 1 3 0 2 1 2 0 2 0 1 0 3 2 0 1 0 3 0 1 0 1 2 3 2 0 2 0 1 2 0 2 1 3 0 1 2 1 2 0 2 3 2 0 2 0 1 3 1 
3 0 2 3 2 0 3 2 1 3 1 2 3 2 0 1 2 1 2 0 2 0 2 0 2 3 1 3 1 2 1 3 0 2 3 1 0 1 2 0 1 0 2 0 1 2 1 2 0 1 0 3 0 1 2 0 2 3 1 0 2 0 1 0 1 2 0 1 0 3 2 1 3 0 
3 0 2 1 3 0 2 0 1 2 0 2 0 2 0 3 0 1 3 1 2 1 3 0 3 0 1 0 3 2 0 2 0 3 2 1 3 1 2 1 2 0 2 0 1 3 1 2 1 2 0 3 0 1 3 1 2 3 1 0 2 0 1 2 0 2 3 1 0 2 3 1 0 3 
2 1 2 1 2 0 1 0 1 3 1 2 3 2 0 3 2 1 0 3 2 0 1 0 2 0 1 3 0 2 3 2 0 3 0 1 0 3 2 1 3 0 3 2 1 3 1 2 3 1 0 3 0 1 2 0 2 3 2 0 2 0 1 2 0 2 3 2 0 3 0 1 0 3 
1 3 2 1 3 0 1 0 1 0 3 2 3 2 0 3 0 1 0 3 2 0 2 0 3 0 1 0 1 2 1 2 0 2 0 1 2 1 2 0 2 0 3 0 1 2 1 2 1 3 0 2 3 1 0 3 2 0 1 0 3 0 1 0 3 2 1 3 0 1 2 1 2 0 
3 0 2 3 1 0 3 0 1 3 0 2 1 3 0 1 0 1 0 3 2 0 1 0 2 3 1 3 0 2 1 2 0 1 2 1 2 1 2 0 2 0 3 0 1 0 1 2 3 1 0 3 2 1 0 1 2 3 2 0 1 2 1 2 0 2 0 1 0 3 0 1 0 1 
2 0 2 0 2 0 3 2 1 0 3 2 0 1 0 3 0 1 0 3 2 1 2 0 3 0 1 2 0 2 3 1 0 3 2 1 3 0 2 1 3 0 3 2 1 0 3 2 3 2 0 3 2 1 0 3 2 0 2 0 3 2 1 0 1 2 0 2 0 3 2 1 0 1 
0 1 2 0 1 0 2 3 1 3 1 2 3 2 0 2 0 1 2 0 2 3 2 0 1 0 1 0 3 2 3 2 0 2 0 1 0 3 2 0 2 0 3 0 1 2 0 2 0 2 0 3 2 1 3 1 2 3 2 0 3 2 1 3 1 2 1 3 0 2 0 1 3 0 
2 3 2 1 3 0 1 0 1 0 1 2 1 3 0 2 3 1 3 1 2 1 3 0 2 0 1 0 3 2 1 3 0 2 0 1 0 1 2 1 2 0 3 2 1 0 3 2 0 1 0 1 0 1 2 1 2 0 1 0 3 2 1 0 1 2 0 1 0 3 0 1 2 0 
3 1 2 1 3 0 1 0 1 2 1 2 0 1 0 3 0 1 0 1 2 0 1 0 3 0 1 0 1 2 1 2 0 1 2 1 2 0 2 0 2 0 3 0 1 3 0 2 1 2 0 3 0 1 0 1 2 1 2 0 2 3 1 3 1 2 1 3 0 2 0 1 2 0 
1 3 2 1 2 0 1 0 1 2 0 2 3 1 0 1 0 1 0 1 2 0 2 0 3 0 1 0 3 2 1 2 0 1 0 1 2 1 2 1 2 0 2 0 1 0 3 2 3 2 0 2 3 1 3 1 2 1 3 0 3 2 1 2 0 2 0 2 0 1 2 1 2 1 
2 1 2 3 1 0 3 0 1 3 0 2 3 2 0 2 0 1 3 0 2 3 1 0 1 0 1 2 0 2 1 2 0 1 2 1 2 0 2 3 1 0 3 2 1 2 0 2 1 3 0 3 2 1 0 3 2 3 1 0 3 2 1 2 0 2 0 2 0 3 0 1 2 0 
2 1 2 1 2 0 1 2 1 2 1 2 0 2 0 3 0 1 3 1 2 3 2 0 3 2 1 0 1 2 1 3 0 3 2 1 3 0 2 3 1 0 3 2 1 3 1 2 1 2 0 3 0 1 2 1 2 3 2 0 1 2 1 2 1 2 3 2 0 1 0 1 0 3 
2 1 2 3 1 0 2 3 1 3 1 2 1 3 0 3 2 1 0 1 2 1 3 0 2 0 1 3 0 2 3 1 0 2 3 1 0 1 2 0 1 0 3 2 1 0 1 2 1 3 0 3 0 1 0 1 2 1 2 0 3 2 1 0 3 2 1 3 0 1 2 1 0 1 
3 1 2 3 2 0 3 2 1 2 0 2 0 2 0 2 3 1 3 0 2 3 1 0 1 0 1 2 1 2 0 1 0 1 2 1 2 0 2 3 2 0 3 0 1 0 1 2 0 2 0 2 0 1 2 1 2 0 2 0 3 2 1 0 1 2 1 3 0 3 2 1 3 1 
0 1 2 3 2 0 3 2 1 0 1 2 0 2 0 2 0 1 0 3 2 3 2 0 2 0 1 0 3 2 0 1 0 2 3 1 0 3 2 3 2 0 3 2 1 3 0 2 3 1 0 1 0 1 2 1 2 3 1 0 3 2 1 2 0 2 1 3 0 3 0 1 2 1 
2 3 2 1 3 0 2 0 1 2 1 2 3 2 0 1 2 1 2 0 2 0 2 0 3 0 1 2 0 2 0 2 0 3 0 1 3 0 2 1 2 0 2 0 1 3 1 2 3 1 0 1 0 1 2 1 2 3 1 0 3 2 1 2 0 2 0 1 0 1 2 1 2 1 
3 1 2 1 2 0 3 2 1 0 1 2 0 1 0 3 0 1 2 1 2 1 3 0 3 2 1 2 0 2 3 2 0 3 0 1 0 1 2 3 1 0 2 0 1 0 1 2 0 2 0 1 2 1 0 3 2 3 1 0 2 3 1 3 0 2 3 1 0 1 0 1 0 1 
3 0 2 1 3 0 1 2 1 2 1 2 1 2 0 2 0 1 2 1 2 3 2 0 2 3 1 3 0 2 3 1 0 3 0 1 0 1 2 3 2 0 1 0 1 0 3 2 0 1 0 1 2 1 2 1 2 0 2 0 3 2 1 3 0 2 1 3 0 3 0 1 2 0 
2 3 2 0 2 0 3 0 1 0 3 2 3 2 0 3 2 1 3 0 2 1 2 0 2 3 1 2 1 2 3 2 0 2 3 1 3 1 2 1 3 0 1 0 1 2 0 2 0 2 0 2 3 1 2 1 2 1 3 0 2 0 1 3 1 2 3 2 0 2 3 1 0 3 
1 3 2 1 3 0 1 0 1 2 1 2 1 3 0 1 2 1 0 3 2 3 1 0 3 2 1 3 1 2 1 3 0 3 0 1 3 0 2 1 2 0 2 3 1 3 0 2 1 2 0 3 0 1 0 1 2 3 1 0 3 2 1 2 1 2 3 1 0 2 3 1 2 0 
0 1 2 3 2 0 1 0 1 2 1 2 1 2 0 3 0 1 2 1 2 1 3 0 3 2 1 0 3 2 1 3 0 2 0 1 2 0 2 0 2 0 2 0 1 2 1 2 3 1 0 2 0 1 2 1 2 0 1 0 3 2 1 3 0 2 1 2 0 1 0 1 2 1 
0 1 2 1 3 0 2 3 1 0 3 2 1 3 0 3 2 1 0 3 2 3 1 0 1 2 1 3 1 2 1 2 0 3 2 1 0 1 2 0 1 0 2 3 1 2 0 2 0 1 0 1 2 1 0 3 2 1 3 0 2 0 1 3 1 2 3 2 0 1 0 1 0 1 
0 3 2 3 2 0 3 2 1 3 0 2 3 2 0 2 0 1 2 1 2 0 1 0 3 2 1 0 3 2 1 2 0 2 0 1 3 1 2 0 1 0 2 3 1 3 1 2 3 2 0 3 2 1 3 0 2 1 2 0 2 0 1 0 3 2 1 2 0 3 2 1 2 1 
3 1 2 3 2 0 3 0 1 3 0 2 1 3 0 1 2 1 0 3 2 3 2 0 3 0 1 2 0 2 1 3 0 2 0 1 2 0 2 1 3 0 1 0 1 2 1 2 0 1 0 3 2 1 3 1 2 3 2 0 2 3 1 0 1 2 3 1 0 2 3 1 2 1 
2 1 2 0 2 0 3 0 1 2 0 2 3 1 0 3 2 1 0 1 2 0 1 0 2 0 1 0 3 2 0 1 0 3 2 1 2 0 2 1 2 0 1 2 1 2 0 2 1 3 0 3 2 1 3 0 2 0 1 0 2 3 1 2 1 2 3 1 0 1 0 1 2 0 
3 0 2 1 3 0 3 2 1 2 0 2 0 2 0 2 3 1 2 1 2 3 1 0 1 0 1 3 0 2 3 1 0 2 3 1 2 1 2 1 3 0 1 0 1 0 1 2 0 1 0 2 3 1 0 1 2 1 3 0 2 0 1 3 1 2 3 1 0 2 3 1 0 3 
2 0 2 1 2 0 1 2 1 3 0 2 3 1 0 2 0 1 0 3 2 0 2 0 2 0 1 3 0 2 1 3 0 3 2 1 0 1 2 3 2 0 1 0 1 0 3 2 0 2 0 2 3 1 3 0 2 1 3 0 2 3 1 2 0 2 0 2 0 3 0 1 3 0 
2 1 2 3 1 0 1 2 1 3 1 2 3 2 0 1 2 1 2 0 2 3 1 0 2 0 1 0 1 2 0 2 0 1 0 1 0 3 2 1 3 0 2 3 1 0 3 2 3 1 0 2 3 1 3 1 2 3 1 0 3 2 1 3 1 2 1 3 0 1 0 1 2 0 
2 1 2 0 1 0 2 3 1 2 0 2 0 2 0 1 2 1 0 3 2 1 2 0 1 2 1 0 3 2 1 2 0 2 3 1 2 1 2 0 2 0 3 2 1 0 3 2 3 1 0 1 2 1 2 1 2 3 1 0 3 0 1 3 1 2 1 3 0 2 3 1 3 1 
0 3 2 3 1 0 1 2 1 3 0 2 1 2 0 1 2 1 0 1 2 1 3 0 3 2 1 3 0 2 3 1 0 2 0 1 2 0 2 0 1 0 3 2 1 3 0 2 3 2 0 3 0 1 3 1 2 3 2 0 2 3 1 2 0 2 1 2 0 1 2 1 2 1 
3 1 2 3 2 0 1 2 1 3 0 2 1 2 0 3 0 1 3 0 2 3 2 0 1 2 1 2 1 2 1 2 0 1 0 1 2 0 2 3 2 0 2 0 1 0 3 2 3 2 0 3 0 1 2 1 2 1 2 0 2 3 1 0 3 2 0 1 0 3 2 1 3 1 
3 1 2 1 3 0 2 0 1 0 3 2 1 3 0 2 0 1 2 0 2 1 3 0 2 0 1 3 0 2 1 3 0 2 0 1 3 1 2 1 3 0 2 3 1 2 1 2 3 1 0 3 0 1 0 1 2 3 2 0 2 3 1 2 0 2 0 2 0 1 0 1 0 3 
3 0 2 3 1 0 3 0 1 3 0 2 1 3 0 2 3 1 3 0 2 3 2 0 1 2 1 0 1 2 3 2 0 1 2 1 2 1 2 3 1 0 1 0 1 3 0 2 1 3 0 1 0 1 2 1 2 0 1 0 3 2 1 3 0 2 1 3 0 1 0 1 2 0 
2 1 2 1 3 0 1 2 1 3 0 2 1 3 0 1 0 1 2 0 2 0 1 0 3 0 1 3 0 2 3 1 0 3 2 1 3 1 2 1 2 0 1 0 1 3 0 2 1 3 0 1 2 1 2 0 2 3 2 0 2 3 1 2 1 2 0 2 0 3 2 1 0 3 
2 0 2 0 1 0 2 3 1 0 1 2 3 1 0 2 3 1 3 1 2 3 1 0 1 0 1 0 3 2 1 3 0 2 3 1 2 1 2 3 2 0 2 3 1 3 1 2 3 2 0 3 0 1 2 1 2 3 1 0 1 2 1 0 3 2 0 2 0 1 0 1 2 0 
2 1 2 3 2 0 2 3 1 2 0 2 3 2 0 3 2 1 2 1 2 1 2 0 1 2 1 2 0 2 0 1 0 3 2 1 3 1 2 1 2 0 2 0 1 2 1 2 0 1 0 2 3 1 0 1 2 1 2 0 3 0 1 2 1 2 0 1 0 1 0 1 2 0 
3 1 2 3 1 0 1 2 1 3 1 2 1 2 0 2 0 1 3 1 2 3 2 0 3 0 1 0 1 2 1 3 0 3 0 1 2 1 2 1 2 0 1 2 1 3 0 2 1 3 0 3 2 1 3 1 2 1 2 0 2 3 1 2 0 2 1 3 0 1 0 1 0 3 
3 0 2 3 1 0 2 0 1 2 0 2 3 2 0 3 2 1 2 0 2 0 2 0 3 0 1 0 3 2 3 1 0 3 0 1 0 3 2 0 2 0 2 0 1 0 3 2 1 2 0 1 0 1 2 1 2 0 2 0 3 0 1 0 3 2 1 2 0 2 0 1 0 1 
1 3 2 0 2 0 2 3 1 0 1 2 3 1 0 2 3 1 2 1 2 1 3 0 2 3 1 0 3 2 0 1 0 1 2 1 2 1 2 3 2 0 1 2 1 0 3 2 3 2 0 3 2 1 3 1 2 1 2 0 1 2 1 2 0 2 3 1 0 3 2 1 2 0 
3 1 2 1 2 0 3 0 1 0 3 2 3 2 0 3 0 1 0 3 2 0 1 0 2 0 1 2 0 2 3 2 0 3 2 1 2 0 2 3 1 0 2 0 1 3 0 2 3 1 0 3 2 1 0 3 2 1 3 0 1 0 1 0 3 2 0 1 0 2 3 1 3 1 
3 0 2 1 3 0 3 0 1 0 3 2 3 1 0 2 0 1 2 1 2 3 2 0 1 0 1 2 1 2 3 2 0 3 0 1 2 1 2 1 3 0 1 0 1 0 3 2 1 3 0 2 0 1 3 0 2 1 2 0 3 0 1 3 1 2 3 1 0 1 2 1 0 3 
1 3 2 3 2 0 1 2 1 0 1 2 1 3 0 2 0 1 3 0 2 1 3 0 3 2 1 3 1 2 3 1 0 1 2 1 2 0 2 3 1 0 1 0 1 2 0 2 1 2 0 3 2 1 3 0 2 1 3 0 2 3 1 0 1 2 0 2 0 2 0 1 3 1 
2 0 2 3 2 0 2 0 1 3 0 2 3 1 0 1 0 1 0 1 2 3 2 0 1 2 1 2 1 2 3 2 0 3 0 1 0 3 2 1 3 0 3 0 1 0 3 2 0 1 0 2 3 1 3 0 2 3 2 0 2 3 1 0 3 2 3 1 0 3 2 1 3 1 
0 1 2 1 2 0 2 0 1 2 0 2 0 2 0 1 0 1 2 1 2 1 2 0 1 2 1 0 1 2 1 2 0 3 0 1 2 0 2 1 3 0 1 0 1 3 0 2 3 1 0 3 0 1 0 1 2 0 2 0 3 2 1 2 1 2 0 1 0 3 2 1 3 1 
3 1 2 0 2 0 3 0 1 0 1 2 1 2 0 2 0 1 0 1 2 3 1 0 3 0 1 0 3 2 3 1 0 2 3 1 0 1 2 1 2 0 1 2 1 2 1 2 0 1 0 2 3 1 2 0 2 1 3 0 2 0 1 3 0 2 1 2 0 3 0 1 2 0 
3 0 2 0 2 0 2 0 1 2 0 2 1 2 0 3 0 1 0 1 2 3 2 0 3 0 1 0 1 2 0 2 0 2 0 1 0 3 2 3 2 0 2 0 1 2 1 2 3 1 0 1 0 1 0 1 2 0 2 0 3 0 1 0 1 2 1 2 0 1 0 1 2 0 
2 0 2 1 2 0 1 2 1 0 3 2 3 2 0 2 3 1 0 1 2 0 2 0 3 0 1 0 1 2 0 2 0 1 0 1 2 0 2 0 1 0 2 0 1 0 1 2 1 3 0 2 0 1 0 3 2 3 2 0 2 0 1 0 1 2 1 2 0 2 3 1 3 0 
2 1 2 1 2 0 3 2 1 0 1 2 0 2 0 3 2 1 0 3 2 0 2 0 3 0 1 3 1 2 3 2 0 1 0 1 0 3 2 3 1 0 2 3 1 2 1 2 1 3 0 1 2 1 0 3 2 0 1 0 3 0 1 2 1 2 0 1 0 2 0 1 0 3 
1 3 2 3 2 0 1 0 1 2 0 2 0 2 0 2 0 1 2 0 2 0 2 0 2 0 1 3 0 2 3 1 0 3 2 1 0 1 2 0 1 0 2 0 1 2 1 2 1 2 0 2 3 1 2 1 2 1 2 0 3 0 1 2 0 2 0 1 0 2 0 1 2 1 
2 3 2 1 3 0 2 3 1 0 3 2 1 3 0 2 3 1 0 1 2 3 2 0 3 2 1 2 0 2 1 3 0 3 0 1 2 0 2 1 2 0 3 0 1 0 3 2 0 1 0 3 0 1 2 1 2 3 2 0 2 0 1 2 1 2 1 2 0 1 2 1 2 1 
2 3 2 0 1 0 3 2 1 0 3 2 3 2 0 2 0 1 2 1 2 0 1 0 3 0 1 0 3 2 1 3 0 2 0 1 2 1 2 0 2 0 2 3 1 3 0 2 3 2 0 1 0 1 0 1 2 1 2 0 2 3 1 0 3 2 0 1 0 2 3 1 2 1 
3 1 2 3 1 0 1 0 1 0 1 2 1 2 0 3 2 1 0 3 2 1 2 0 2 3 1 2 0 2 3 1 0 2 0 1 2 0 2 1 2 0 2 0 1 0 1 2 1 3 0 1 2 1 0 3 2 0 1 0 3 0 1 3 1 2 3 2 0 3 2 1 3 1 
1 3 2 3 2 0 1 0 1 2 0 2 1 3 0 1 2 1 0 3 2 0 2 0 2 0 1 3 1 2 3 1 0 1 2 1 2 0 2 3 1 0 1 2 1 3 1 2 3 1 0 2 3 1 2 1 2 3 1 0 1 0 1 2 1 2 3 2 0 2 0 1 3 1 
3 0 2 1 3 0 2 0 1 0 3 2 0 2 0 3 0 1 2 1 2 1 2 0 1 0 1 3 0 2 3 2 0 3 2 1 3 1 2 3 2 0 2 3 1 2 1 2 0 2 0 3 2 1 0 1 2 0 1 0 2 3 1 2 0 2 3 2 0 3 0 1 0 3 
2 1 2 3 2 0 3 2 1 0 1 2 1 2 0 2 3 1 2 0 2 3 1 0 1 0 1 0 1 2 1 2 0 1 0 1 2 1 2 3 1 0 1 2 1 3 0 2 3 1 0 2 3 1 0 3 2 3 2 0 2 3 1 3 1 2 1 2 0 3 0 1 0 3 
2 1 2 1 2 0 3 2 1 0 3 2 1 2 0 1 0 1 2 0 2 1 2 0 1 2 1 2 1 2 0 1 0 2 0 1 0 3 2 3 1 0 3 0 1 0 3 2 3 2 0 3 2 1 0 1 2 3 1 0 1 2 1 2 1 2 0 2 0 2 3 1 3 0 
3 1 2 1 3 0 1 0 1 2 0 2 0 2 0 2 0 1 3 1 2 1 3 0 3 2 1 0 1 2 0 2 0 1 0 1 0 3 2 1 2 0 1 2 1 0 1 2 0 1 0 2 3 1 3 0 2 1 3 0 1 2 1 2 1 2 0 1 0 1 0 1 2 1 
3 0 2 1 2 0 1 2 1 0 3 2 0 1 0 2 3 1 0 1 2 0 2 0 2 3 1 0 1 2 3 1 0 3 2 1 3 1 2 0 2 0 3 0 1 2 1 2 1 3 0 1 2 1 2 0 2 1 2 0 2 0 1 0 3 2 3 1 0 3 2 1 2 0 
2 1 2 0 2 0 3 2 1 3 1 2 3 1 0 3 0 1 0 1 2 1 2 0 1 0 1 2 1 2 0 2 0 3 0 1 2 1 2 1 2 0 1 2 1 3 1 2 1 2 0 2 0 1 0 3 2 3 2 0 2 0 1 3 1 2 3 1 0 2 0 1 3 1 
0 3 2 3 1 0 3 0 1 0 3 2 3 1 0 3 0 1 3 1 2 1 3 0 1 2 1 0 1 2 3 1 0 3 0 1 0 1 2 3 1 0 1 0 1 0 3 2 3 1 0 3 2 1 3 1 2 0 1 0 3 0 1 2 1 2 3 2 0 2 0 1 2 1 
0 3 2 1 3 0 1 2 1 2 1 2 0 1 0 3 2 1 0 3 2 3 1 0 1 2 1 3 0 2 3 1 0 2 0 1 2 0 2 0 1 0 3 0 1 2 1 2 3 1 0 2 0 1 3 0 2 1 3 0 1 0 1 2 0 2 1 3 0 3 0 1 3 1 
3 1 2 3 2 0 1 2 1 2 1 2 3 2 0 2 3 1 0 3 2 0 2 0 3 2 1 0 1 2 0 1 0 1 0 1 0 1 2 0 1 0 3 0 1 0 1 2 3 2 0 2 0 1 2 0 2 1 3 0 1 0 1 3 1 2 1 3 0 2 0 1 0 1 
3 0 2 1 2 0 2 3 1 0 3 2 0 2 0 1 2 1 0 3 2 1 3 0 2 3 1 2 0 2 3 1 0 2 3 1 2 1 2 1 3 0 2 3 1 2 0 2 3 1 0 2 3 1 3 1 2 1 2 0 1 2 1 0 3 2 3 1 0 3 0 1 2 0 
2 0 2 3 2 0 1 0 1 2 1 2 3 2 0 1 0 1 0 1 2 0 2 0 2 0 1 0 1 2 1 3 0 2 3 1 3 1 2 3 2 0 2 3 1 2 0 2 1 3 0 3 0 1 3 0 2 0 1 0 3 0 1 3 0 2 1 2 0 2 3 1 2 0 
2 0 2 1 2 0 3 0 1 3 1 2 3 2 0 2 3 1 2 0 2 3 1 0 3 0 1 3 1 2 3 2 0 2 0 1 2 0 2 1 3 0 1 2 1 0 3 2 0 1 0 1 0 1 2 0 2 3 2 0 2 0 1 0 1 2 0 2 0 2 3 1 3 1 
2 0 2 1 3 0 1 2 1 2 1 2 1 2 0 1 0 1 0 3 2 0 1 0 2 0 1 3 0 2 3 1 0 2 3 1 2 0 2 1 3 0 1 0 1 0 3 2 1 3 0 2 3 1 3 0 2 3 1 0 1 0 1 2 1 2 3 2 0 1 0 1 0 1 
1 3 2 0 2 0 2 0 1 3 1 2 1 2 0 3 2 1 3 1 2 0 1 0 3 2 1 0 3 2 1 3 0 3 0 1 2 0 2 1 2 0 2 0 1 3 0 2 3 2 0 3 0 1 0 3 2 1 2 0 2 3 1 0 3 2 1 3 0 3 0 1 2 1 
3 0 2 0 2 0 2 0 1 3 0 2 3 1 0 2 3 1 2 1 2 1 2 0 1 2 1 2 1 2 0 2 0 1 2 1 2 1 2 1 2 0 3 0 1 2 1 2 0 1 0 1 2 1 0 3 2 1 2 0 3 2 1 3 0 2 3 1 0 2 3 1 0 3 
2 0 2 1 3 0 2 3 1 2 1 2 0 2 0 2 3 1 3 1 2 3 2 0 1 2 1 2 1 2 0 2 0 2 3 1 0 1 2 1 2 0 2 3 1 3 1 2 3 1 0 3 0 1 0 1 2 0 1 0 2 3 1 3 1 2 1 3 0 2 0 1 2 1 
2 0 2 3 1 0 1 0 1 2 0 2 1 3 0 2 0 1 0 3 2 3 1 0 2 3 1 0 1 2 0 2 0 2 3 1 0 3 2 1 2 0 3 2 1 2 0 2 3 1 0 3 2 1 3 1 2 0 2 0 2 0 1 2 0 2 1 3 0 3 0 1 2 1 
2 1 2 0 1 0 2 3 1 0 3 2 0 2 0 3 0 1 3 0 2 0 2 0 3 2 1 2 1 2 3 2 0 3 0 1 0 3 2 0 1 0 3 0 1 2 0 2 1 3 0 3 0 1 2 0 2 1 2 0 2 3 1 0 3 2 3 1 0 2 0 1 0 1 
0 3 2 0 1 0 3 0 1 0 1 2 0 2 0 2 3 1 3 1 2 0 1 0 3 0 1 2 0 2 3 2 0 3 0 1 0 3 2 1 2 0 2 0 1 2 1 2 1 2 0 1 0 1 0 3 2 3 1 0 2 0 1 0 1 2 3 1 0 1 2 1 0 1 
2 3 2 1 2 0 1 0 1 3 1 2 1 2 0 1 2 1 0 3 2 1 3 0 3 0 1 0 1 2 1 2 0 2 3 1 0 3 2 3 1 0 3 2 1 0 3 2 1 2 0 3 0 1 0 3 2 3 1 0 1 2 1 0 1 2 0 2 0 3 2 1 3 0 
2 1 2 0 2 0 2 0 1 0 1 2 0 1 0 3 2 1 0 1 2 1 2 0 3 2 1 3 0 2 1 2 0 2 0 1 2 0 2 1 2 0 3 2 1 0 3 2 1 2 0 2 0 1 3 1 2 0 2 0 3 2 1 0 3 2 0 1 0 3 2 1 3 1 
2 1 2 1 2 0 1 0 1 3 1 2 3 1 0 2 3 1 0 1 2 3 1 0 2 0 1 2 1 2 1 2 0 1 2 1 2 1 2 3 2 0 1 0 1 0 1 2 0 1 0 1 2 1 0 3 2 0 1 0 3 0 1 2 0 2 1 2 0 1 0 1 0 1 
3 1 2 1 2 0 3 2 1 0 1 2 0 2 0 3 0 1 0 1 2 3 2 0 2 3 1 2 0 2 0 2 0 3 2 1 0 1 2 1 2 0 1 2 1 3 1 2 3 2 0 1 0 1 2 1 2 1 2 0 3 0 1 3 1 2 3 2 0 1 2 1 2 1 
1 3 2 3 2 0 3 0 1 3 1 2 1 2 0 3 2 1 0 1 2 3 2 0 2 0 1 3 1 2 3 1 0 1 2 1 0 1 2 3 2 0 3 2 1 2 1 2 1 2 0 2 3 1 3 0 2 3 1 0 1 0 1 0 3 2 1 2 0 1 0 1 2 1 
2 0 2 0 1 0 2 3 1 2 1 2 3 2 0 2 0 1 0 1 2 3 1 0 1 2 1 3 0 2 1 3 0 2 3 1 0 1 2 1 2 0 2 3 1 0 3 2 0 2 0 1 0 1 0 3 2 1 3 0 2 3 1 2 1 2 3 1 0 2 3 1 3 0 
0 1 2 3 1 0 3 2 1 3 1 2 3 1 0 3 2 1 2 1 2 0 1 0 2 3 1 0 3 2 0 1 0 1 0 1 2 0 2 1 3 0 3 2 1 2 0 2 1 3 0 1 0 1 2 1 2 3 1 0 3 0 1 0 3 2 1 2 0 1 2 1 0 3 
0 3 2 3 2 0 1 2 1 0 3 2 1 2 0 2 3 1 2 1 2 3 1 0 2 3 1 0 1 2 0 2 0 2 0 1 0 1 2 1 3 0 3 0 1 3 1 2 1 2 0 2 0 1 2 0 2 1 3 0 3 0 1 3 0 2 3 1 0 1 2 1 0 3 
2 0 2 1 3 0 2 0 1 2 1 2 1 3 0 2 3 1 2 0 2 0 1 0 3 0 1 2 1 2 3 2 0 3 2 1 3 0 2 3 1 0 2 0 1 0 1 2 1 3 0 2 0 1 2 0 2 3 2 0 3 2 1 2 1 2 1 2 0 3 0 1 2 1 
2 0 2 1 3 0 3 2 1 0 3 2 3 1 0 3 0 1 2 0 2 1 3 0 3 0 1 2 1 2 0 1 0 3 2 1 3 0 2 3 2 0 3 2 1 3 1 2 1 2 0 1 2 1 2 1 2 0 2 0 3 2 1 0 1 2 1 3 0 3 2 1 3 1 
0 1 2 1 3 0 1 2 1 2 0 2 0 2 0 1 0 1 0 3 2 1 3 0 1 0 1 0 1 2 0 1 0 3 2 1 0 1 2 3 1 0 1 0 1 0 3 2 0 2 0 2 0 1 3 0 2 0 1 0 3 2 1 2 0 2 3 1 0 3 2 1 2 1 
1 3 2 1 3 0 2 3 1 0 3 2 3 2 0 3 2 1 2 0 2 3 1 0 1 2 1 2 0 2 1 3 0 2 3 1 3 0 2 0 1 0 2 3 1 2 1 2 0 1 0 2 0 1 0 1 2 1 2 0 1 2 1 0 3 2 0 1 0 2 3 1 0 1 
3 1 2 0 1 0 3 2 1 3 1 2 1 2 0 1 0 1 0 3 2 1 2 0 1 2 1 0 3 2 1 3 0 3 2 1 0 1 2 1 2 0 3 2 1 2 0 2 1 3 0 3 0 1 3 1 2 3 2 0 2 0 1 0 3 2 0 1 0 2 3 1 2 1 
1 3 2 0 1 0 3 0 1 3 0 2 3 1 0 2 3 1 3 0 2 3 2 0 3 2 1 0 3 2 0 2 0 1 0 1 0 3 2 0 1 0 2 0 1 2 0 2 3 2 0 2 3 1 3 0 2 0 1 0 3 0 1 3 1 2 3 1 0 1 0 1 0 3 
3 1 2 0 2 0 2 3 1 3 0 2 1 2 0 3 2 1 2 0 2 3 2 0 3 0 1 3 1 2 3 1 0 1 0 1 2 1 2 3 1 0 2 3 1 0 1 2 0 2 0 2 3 1 3 0 2 0 2 0 3 2 1 2 0 2 3 2 0 1 0 1 0 1 
2 3 2 0 1 0 2 3 1 3 0 2 3 1 0 2 0 1 0 1 2 0 2 0 2 3 1 0 3 2 1 3 0 3 0 1 0 1 2 1 2 0 3 0 1 2 0 2 1 2 0 2 3 1 2 0 2 0 1 0 2 0 1 0 1 2 1 3 0 3 2 1 3 1 
3 1 2 1 3 0 1 0 1 2 1 2 3 2 0 2 3 1 3 1 2 1 3 0 3 2 1 0 1 2 3 2 0 1 2 1 0 1 2 3 1 0 1 2 1 0 3 2 1 3 0 3 2 1 0 1 2 0 1 0 2 3 1 2 1 2 0 2 0 1 2 1 2 1 
2 1 2 3 1 0 1 2 1 0 1 2 1 3 0 1 2 1 2 0 2 0 1 0 3 2 1 2 1 2 1 2 0 2 0 1 2 0 2 1 2 0 1 2 1 0 1 2 0 1 0 3 2 1 3 1 2 3 2 0 3 0 1 0 1 2 3 2 0 2 0 1 3 1 
3 0 2 3 1 0 3 0 1 2 1 2 0 2 0 2 0 1 2 1 2 3 1 0 1 0 1 3 0 2 1 3 0 3 2 1 3 0 2 0 1 0 2 0 1 0 1 2 0 2 0 1 2 1 2 0 2 1 3 0 2 0 1 0 1 2 3 2 0 1 0 1 0 3 
3 0 2 3 2 0 3 0 1 0 3 2 3 1 0 3 0 1 0 3 2 3 2 0 3 2 1 2 0 2 3 1 0 2 3 1 3 1 2 3 2 0 2 0 1 0 3 2 0 2 0 2 0 1 0 3 2 3 2 0 3 2 1 0 3 2 1 3 0 1 0 1 0 1 
0 3 2 3 2 0 2 3 1 3 1 2 3 2 0 3 0 1 2 1 2 3 1 0 2 0 1 2 1 2 3 1 0 2 3 1 0 3 2 3 1 0 3 0 1 0 3 2 3 2 0 1 2 1 0 3 2 1 2 0 3 0 1 3 0 2 3 1 0 3 2 1 3 1 
3 0 2 0 2 0 2 3 1 3 1 2 1 3 0 1 2 1 2 1 2 1 3 0 1 0 1 3 0 2 1 2 0 3 2 1 0 3 2 1 3 0 1 0 1 3 1 2 1 2 0 3 2 1 0 3 2 1 3 0 3 0 1 3 0 2 1 2 0 3 0 1 2 0 
3 1 2 3 2 0 3 2 1 3 0 2 3 2 0 3 0 1 2 1 2 3 1 0 3 2 1 0 3 2 1 3 0 3 2 1 3 1 2 3 2 0 2 3 1 0 1 2 0 1 0 3 2 1 0 1 2 3 1 0 3 2 1 3 0 2 1 2 0 2 0 1 0 1 
2 0 2 3 1 0 3 0 1 2 0 2 0 2 0 3 2 1 3 0 2 1 2 0 2 0 1 3 0 2 3 1 0 2 0 1 2 1 2 3 2 0 3 2 1 2 0 2 0 2 0 1 0 1 0 1 2 3 2 0 2 3 1 3 0 2 3 2 0 3 2 1 3 1 
0 3 2 0 1 0 3 0 1 0 1 2 0 2 0 1 2 1 2 0 2 1 3 0 3 0 1 2 1 2 3 1 0 2 3 1 0 1 2 3 1 0 2 0 1 3 0 2 1 3 0 2 3 1 0 3 2 3 2 0 2 3 1 0 1 2 0 1 0 1 0 1 2 0 
2 3 2 3 1 0 1 0 1 3 1 2 3 2 0 2 0 1 0 3 2 3 2 0 2 3 1 2 1 2 0 2 0 3 2 1 2 0 2 0 1 0 2 0 1 0 3 2 0 2 0 3 2 1 0 3 2 0 1 0 3 0 1 0 3 2 0 2 0 2 3 1 3 0 
2 3 2 1 2 0 2 0 1 2 0 2 1 3 0 1 0 1 2 0 2 3 1 0 3 2 1 3 1 2 3 2 0 3 0 1 2 1 2 1 2 0 3 2 1 0 1 2 3 1 0 3 0 1 2 0 2 0 1 0 3 0 1 2 0 2 3 1 0 3 0 1 0 3 
1 3 2 0 1 0 3 2 1 3 1 2 3 2 0 2 0 1 3 1 2 3 1 0 1 2 1 2 1 2 0 2 0 1 2 1 2 1 2 3 2 0 1 2 1 2 0 2 0 1 0 3 0 1 2 1 2 3 1 0 3 0 1 2 0 2 3 1 0 3 0 1 0 1 
2 1 2 3 2 0 1 2 1 3 1 2 1 3 0 1 2 1 0 3 2 1 3 0 1 0 1 0 1 2 3 1 0 2 3 1 0 1 2 0 2 0 2 3 1 2 0 2 0 2 0 2 3 1 2 0 2 3 2 0 2 0 1 0 1 2 1 2 0 3 0 1 2 1 
0 3 2 0 2 0 2 0 1 3 1 2 3 1 0 1 2 1 2 1 2 1 2 0 1 2 1 3 0 2 1 3 0 2 0 1 0 3 2 3 2 0 3 2 1 2 1 2 3 1 0 3 0 1 0 1 2 1 2 0 1 0 1 2 0 2 3 2 0 1 2 1 2 1 
3 0 2 1 2 0 1 2 1 0 1 2 3 1 0 1 0 1 2 0 2 1 3 0 1 2 1 2 1 2 3 1 0 3 0 1 3 1 2 3 1 0 3 2 1 0 3 2 3 2 0 2 0 1 2 0 2 3 1 0 1 0 1 0 1 2 1 3 0 3 0 1 2 0 
2 1 2 1 3 0 3 0 1 2 1 2 3 1 0 2 3 1 2 0 2 0 1 0 3 2 1 0 1 2 0 2 0 2 3 1 2 0 2 0 1 0 2 3 1 2 0 2 1 2 0 3 2 1 2 0 2 1 2 0 1 2 1 2 0 2 3 2 0 3 2 1 3 0 
3 0 2 3 1 0 3 0 1 2 1 2 0 1 0 1 0 1 2 0 2 0 2 0 3 0 1 2 0 2 1 2 0 1 2 1 0 1 2 3 1 0 1 0 1 0 3 2 0 1 0 1 2 1 0 3 2 3 2 0 3 0 1 0 3 2 0 1 0 2 0 1 3 0 
2 0 2 1 2 0 1 0 1 2 1 2 3 1 0 2 3 1 2 1 2 1 2 0 3 2 1 2 1 2 1 3 0 3 0 1 3 1 2 3 2 0 1 2 1 2 1 2 3 2 0 3 0 1 0 3 2 1 2 0 1 0 1 0 3 2 0 2 0 2 3 1 3 1 
3 1 2 1 2 0 1 2 1 3 1 2 1 2 0 2 3 1 2 0 2 3 1 0 3 0 1 0 3 2 3 2 0 1 0 1 0 3 2 1 2 0 2 3 1 3 0 2 3 2 0 3 2 1 2 0 2 3 1 0 1 0 1 0 1 2 1 2 0 2 0 1 3 0 
3 1 2 3 2 0 1 2 1 2 1 2 1 3 0 2 0 1 2 0 2 3 1 0 1 0 1 2 0 2 3 1 0 1 2 1 2 0 2 1 2 0 2 3 1 2 1 2 3 1 0 2 3 1 3 1 2 0 1 0 2 3 1 0 3 2 3 1 0 3 2 1 3 0 
2 1 2 3 2 0 1 2 1 3 0 2 1 3 0 2 3 1 0 3 2 1 2 0 3 2 1 2 1 2 1 2 0 2 3 1 2 0 2 0 2 0 2 0 1 0 1 2 3 1 0 2 3 1 0 3 2 0 2 0 3 2 1 2 0 2 0 2 0 1 0 1 0 3 
3 0 2 3 1 0 1 2 1 3 1 2 1 3 0 3 0 1 0 1 2 0 2 0 2 3 1 2 1 2 1 2 0 3 2 1 0 3 2 0 1 0 2 0 1 3 0 2 3 2 0 2 0 1 3 0 2 0 2 0 3 2 1 3 1 2 1 2 0 3 0 1 2 0 
1 3 2 3 1 0 1 2 1 2 0 2 0 2 0 3 2 1 0 1 2 1 2 0 1 2 1 0 1 2 3 1 0 2 0 1 0 3 2 1 3 0 1 2 1 2 0 2 0 1 0 3 2 1 0 3 2 0 1 0 2 3 1 0 3 2 1 3 0 1 2 1 0 1 
3 1 2 1 3 0 3 0 1 3 0 2 3 1 0 1 2 1 0 1 2 3 2 0 3 0 1 2 1 2 3 1 0 2 3 1 2 0 2 3 1 0 1 0 1 3 1 2 3 1 0 1 0 1 2 1 2 1 3 0 1 0 1 0 3 2 1 2 0 2 3 1 0 1 
0 3 2 3 2 0 2 0 1 3 0 2 1 3 0 2 0 1 2 1 2 1 2 0 3 2 1 2 0 2 0 1 0 1 2 1 2 1 2 3 1 0 3 2 1 2 0 2 1 3 0 2 0 1 2 0 2 1 3 0 3 2 1 0 3 2 0 2 0 3 0 1 0 3 
3 1 2 3 2 0 2 0 1 2 1 2 0 1 0 2 3 1 3 0 2 1 3 0 2 0 1 0 3 2 0 1 0 3 0 1 3 1 2 0 1 0 2 3 1 3 1 2 1 3 0 3 2 1 3 1 2 0 1 0 2 0 1 2 1 2 0 2 0 1 0 1 0 3 
1 3 2 1 2 0 3 0 1 2 0 2 1 2 0 2 3 1 2 1 2 3 1 0 2 0 1 0 3 2 3 2 0 3 0 1 2 0 2 3 1 0 3 0 1 3 1 2 3 2 0 1 2 1 0 3 2 1 2 0 3 0 1 3 0 2 3 2 0 3 2 1 0 3 
0 3 2 3 2 0 3 0 1 3 1 2 3 1 0 1 2 1 2 1 2 0 2 0 3 2 1 3 0 2 1 2 0 1 2 1 2 0 2 1 2 0 1 0 1 0 1 2 0 1 0 1 2 1 2 1 2 3 2 0 2 3 1 0 3 2 3 2 0 2 3 1 3 0 
3 1 2 3 1 0 1 0 1 2 0 2 3 1 0 2 3 1 3 0 2 3 1 0 3 0 1 3 1 2 1 2 0 1 0 1 0 3 2 3 1 0 1 0 1 3 1 2 3 1 0 3 2 1 0 3 2 0 1 0 3 2 1 0 3 2 1 2 0 3 2 1 0 3 
1 3 2 1 3 0 2 0 1 3 0 2 3 1 0 3 2 1 3 0 2 1 2 0 2 3 1 2 1 2 3 2 0 2 3 1 2 0 2 3 2 0 1 2 1 0 1 2 3 2 0 2 3 1 0 3 2 1 3 0 2 3 1 2 1 2 1 3 0 2 3 1 0 1 
2 0 2 3 1 0 1 0 1 2 1 2 1 3 0 1 2 1 2 1 2 3 2 0 2 3 1 2 1 2 3 2 0 3 0 1 2 1 2 3 2 0 2 0 1 2 0 2 1 3 0 3 2 1 2 1 2 0 1 0 3 0 1 0 1 2 0 2 0 2 0 1 3 1 
0 1 2 0 2 0 3 0 1 0 3 2 3 2 0 3 2 1 3 0 2 3 1 0 2 0 1 3 1 2 3 1 0 3 2 1 2 0 2 3 2 0 2 3 1 0 1 2 3 1 0 3 0 1 0 1 2 1 3 0 2 3 1 3 1 2 1 2 0 3 2 1 3 0 
3 1 2 1 3 0 1 2 1 2 0 2 1 2 0 1 2 1 0 3 2 0 2 0 2 3 1 0 3 2 0 1 0 2 0 1 2 1 2 3 1 0 2 3 1 0 1 2 0 1 0 3 0 1 3 0 2 3 1 0 1 0 1 0 3 2 3 2 0 3 0 1 3 0 
2 1 2 3 1 0 1 2 1 0 1 2 3 2 0 2 0 1 3 1 2 0 3 0 3 0 1 3 1 2 3 1 0 3 0 1 2 1 2 3 1 0 1 0 1 0 1 2 1 2 0 2 0 1 3 0 2 3 1 0 3 0 1 0 3 2 0 2 0 1 2 1 2 0 
2 3 2 3 2 0 1 0 1 0 3 2 0 1 0 1 2 1 0 3 2 1 3 0 2 0 1 0 3 2 1 3 0 1 2 1 2 0 2 1 3 0 2 0 1 3 1 2 1 2 0 1 0 1 0 3 2 0 1 0 3 2 1 0 3 2 3 2 0 3 2 1 3 0 
0 1 2 3 2 0 1 2 1 0 1 2 1 3 0 2 0 1 3 0 2 1 3 0 3 2 1 3 0 2 1 2 0 3 2 1 3 1 2 0 1 0 2 0 1 3 0 2 1 3 0 3 2 1 2 0 2 1 3 0 2 3 1 0 3 2 1 2 0 2 3 1 0 1 
0 3 2 0 2 0 2 3 1 2 1 2 1 2 0 3 0 1 2 0 2 3 1 0 1 2 1 3 1 2 3 2 0 2 3 1 2 1 2 0 1 0 2 0 1 2 0 2 3 2 0 3 0 1 3 0 2 1 3 0 1 0 1 2 0 2 1 2 0 3 0 1 0 3 
3 1 2 3 1 0 3 0 1 3 1 2 3 2 0 2 3 1 2 1 2 3 1 0 3 2 1 2 1 2 3 2 0 1 2 1 2 1 2 3 1 0 1 0 1 2 1 2 3 1 0 2 3 1 2 0 2 3 1 0 2 0 1 0 1 2 3 2 0 1 2 1 0 3 
3 1 2 3 2 0 2 3 1 0 3 2 1 2 0 3 2 1 2 1 2 3 2 0 2 0 1 3 0 2 3 2 0 2 0 1 2 1 2 3 2 0 3 2 1 0 3 2 3 1 0 1 0 1 2 1 2 0 2 0 2 0 1 3 0 2 3 1 0 2 0 1 0 3 
1 3 2 1 3 0 2 3 1 2 1 2 1 2 0 3 0 1 2 1 2 1 2 0 1 0 1 0 3 2 3 1 0 2 0 1 3 1 2 0 2 0 3 0 1 0 1 2 0 2 0 1 0 1 3 1 2 3 2 0 1 0 1 0 1 2 3 1 0 2 3 1 0 3 
2 0 2 1 2 0 2 0 1 0 1 2 0 2 0 1 2 1 2 0 2 1 2 0 3 2 1 0 1 2 0 1 0 1 2 1 0 1 2 0 2 0 3 0 1 2 1 2 1 2 0 2 3 1 2 1 2 1 3 0 2 0 1 3 1 2 3 2 0 2 0 1 3 0 
0 1 2 1 2 0 1 0 1 0 1 2 0 1 0 1 2 1 2 1 2 3 2 0 3 2 1 2 1 2 3 1 0 1 0 1 2 1 2 3 2 0 3 2 1 2 0 2 1 3 0 1 2 1 2 1 2 3 2 0 1 0 1 0 1 2 1 3 0 1 0 1 0 3 
3 0 2 3 1 0 3 0 1 2 0 2 0 1 0 3 0 1 0 1 2 3 1 0 1 0 1 2 0 2 0 1 0 1 0 1 0 3 2 3 1 0 3 2 1 2 1 2 0 1 0 1 2 1 2 0 2 0 2 0 2 3 1 0 1 2 1 3 0 2 3 1 2 1 
3 1 2 3 2 0 1 0 1 0 3 2 1 3 0 3 0 1 2 1 2 3 1 0 2 3 1 3 0 2 3 1 0 3 2 1 0 3 2 0 2 0 3 0 1 0 3 2 0 2 0 2 0 1 0 3 2 3 2 0 3 0 1 2 0 2 3 1 0 2 3 1 3 0 
3 0 2 3 1 0 2 3 1 2 1 2 3 1 0 1 2 1 2 1 2 0 1 0 2 3 1 2 0 2 3 1 0 3 2 1 2 0 2 1 2 0 3 2 1 3 1 2 1 2 0 2 3 1 0 3 2 3 2 0 2 0 1 2 0 2 3 2 0 1 0 1 0 3 
1 3 2 3 1 0 2 0 1 2 0 2 3 1 0 3 0 1 3 0 2 1 3 0 3 2 1 0 3 2 1 3 0 2 3 1 0 3 2 0 1 0 3 2 1 3 0 2 1 2 0 3 2 1 3 0 2 3 2 0 3 0 1 2 1 2 1 3 0 3 2 1 0 1 
2 0 2 3 1 0 2 3 1 3 0 2 1 2 0 1 2 1 0 1 2 3 1 0 2 3 1 3 1 2 1 2 0 2 3 1 2 0 2 0 2 0 3 0 1 0 3 2 1 2 0 3 0 1 0 3 2 3 1 0 3 0 1 0 3 2 1 3 0 2 0 1 2 1 
2 1 2 3 1 0 1 0 1 2 0 2 3 1 0 3 2 1 2 0 2 1 2 0 3 0 1 3 0 2 1 3 0 2 0 1 2 0 2 0 2 0 2 0 1 3 0 2 1 2 0 1 2 1 0 3 2 1 2 0 2 0 1 3 1 2 3 2 0 3 0 1 2 0 
1 3 2 3 1 0 3 2 1 2 0 2 3 1 0 2 3 1 2 0 2 3 1 0 3 0 1 0 1 2 0 1 0 1 2 1 2 0 2 1 3 0 3 2 1 3 0 2 1 3 0 2 0 1 0 1 2 3 2 0 3 0 1 0 1 2 1 3 0 1 2 1 2 1 
1 3 2 1 2 0 2 3 1 2 1 2 1 2 0 1 0 1 2 1 2 3 1 0 1 2 1 0 1 2 1 2 0 2 0 1 0 3 2 0 2 0 2 3 1 2 1 2 1 3 0 2 3 1 3 0 2 1 3 0 1 0 1 2 1 2 0 1 0 3 0 1 0 3 
2 1 2 3 2 0 3 0 1 3 0 2 1 2 0 3 0 1 2 0 2 3 2 0 2 3 1 0 3 2 1 2 0 1 2 1 0 1 2 1 3 0 2 0 1 3 0 2 1 3 0 3 2 1 3 0 2 3 1 0 1 2 1 0 3 2 0 1 0 2 0 1 2 0 
